# Supplementary material for: Deep learning reveals antibiotics in the archaeal proteome
Source: Nat Microbiol. 2025 Aug 12;10(9):2153–67. doi: 10.1038/s41564-025-02061-0 (PMC12408343; doi:10.1038/s41564-025-02061-0)
Supplement: Supplementary file 3 — List of 12,632 archaeasin sequences found by APEX with predicted MICs. [file 41564_2025_2061_MOESM3_ESM.csv]

	A. baumannii ATCC 19606	E. coli ATCC 11775	E. coli AIG221	E. coli AIG222	K. pneumoniae ATCC 13883	P. aeruginosa PA01	P. aeruginosa PA14	S. aureus ATCC 12600	S. aureus (ATCC BAA-1556) - MRSA	vancomycin-resistant E. faecalis ATCC 700802	vancomycin-resistant E. faecium ATCC 700221	MeanMIC
WRRIRWALKLVRLW	5.299768	6.92004	8.106747	7.3595133	80.08063	21.469782	30.570768	55.69088	28.437466	81.06784	2.1262112	29.739058681818186
WRRIRWALKLVKLW	4.4421377	8.4753275	7.4186516	5.7390924	69.08144	42.91245	43.579414	39.110703	27.407877	107.06217	4.368083	32.69066783636364
KWILSRLHRIIKF	4.036451	5.4259176	4.326702	5.0439024	59.20341	24.534618	51.75372	36.336113	44.171566	133.12457	3.2396631	33.74514846363636
IGLLSRGLIKRINL	4.9090166	14.784844	12.069079	9.487346	46.165424	37.726246	65.9413	14.880726	13.470696	151.18187	5.185998	34.16386778181818
LGRLLIRRSLRIL	5.1633205	11.0548	5.1909013	7.449967	38.15998	48.80184	45.47916	28.007801	23.748972	187.02592	4.6906	36.79756925454546
RIRWALKLVRLWDK	8.362711	12.71725	11.235003	7.810032	73.2484	22.45809	21.288612	62.768013	38.8488	141.46838	5.2495008	36.85952652727273
RRIRWALKLVRLWDK	8.8175335	8.748308	6.4264045	6.1545577	64.72273	10.71177	18.914145	89.51371	55.464092	132.41179	3.7172952	36.87293962727273
RIRWALKLVRLW	6.4499874	7.602867	7.715954	7.1740665	68.126564	31.0994	29.17362	129.60649	50.507107	71.104485	3.024842	37.41685299090909
LARLLIRRILKNLKL	2.890979	9.5061455	5.449664	6.3266068	59.144245	24.667412	23.77482	33.129192	33.530914	216.31862	4.1992097	38.08525527272727
GYLARLLIRRILKNLKL	2.3071904	10.121193	4.7304983	6.269226	27.77793	19.387827	33.044518	12.670271	30.626883	281.09833	4.314366	39.30438479090909
LWLARARLKWIT	6.4524283	14.391823	13.403761	9.006593	45.977238	76.26524	33.812653	22.777489	23.227097	189.05067	7.5638037	40.1753450909091
RRIRWALKLVKLW	4.9578023	8.188797	5.779635	5.4955573	68.34458	31.730736	36.805103	123.93259	64.32465	96.669205	5.3138323	41.04931708181818
GYLARLLLRRILKNLKL	2.1792457	7.4927883	4.067006	5.4042645	24.43677	16.239828	29.014421	13.00573	27.574589	320.77457	4.3664575	41.32324272727272
ISKLLARLRRLKW	6.3430424	7.3020105	8.979166	7.2005424	45.449642	22.92952	32.335938	53.681717	40.250122	232.56204	6.7525826	42.16239299090909
RRIRWALKLVRLW	6.496466	8.103513	6.1616945	7.6221027	74.42375	20.900505	32.098324	159.25664	67.38595	80.41616	2.746708	42.32834665454545
YLGRLLIRRSLRIL	6.1912937	14.3104	5.5531545	8.099463	46.325897	58.0354	48.322403	20.563528	24.314745	232.44545	5.365371	42.68428229090909
ILGGKLIKKSLKL	18.917166	19.123047	13.585411	15.318393	41.66173	31.040894	36.84543	80.29233	55.77446	147.29037	12.180006	42.91174881818181
RWILSRLHRIIKF	5.6970515	9.863885	6.504693	11.864374	117.27655	40.980446	67.442665	46.855167	46.4313	121.182465	3.6806672	43.43447851818182
INIASKLIGKVLKVLK	7.6122866	11.235031	9.299569	141.14255	12.107871	16.362991	20.144022	53.87429	58.947544	136.17694	15.58449	43.86250769090909
FIGLLSRGLIKRINL	6.9808793	24.668474	20.297075	14.859665	81.47902	76.80267	90.11457	15.614327	16.701136	130.02641	5.577862	43.92018984545455
LKINNISLIRKIL	7.236116	20.024078	16.406664	10.178623	54.23641	54.314804	78.72412	49.484962	55.36948	134.46524	5.0892577	44.13906860909091
LARLLLRRILKNLKL	3.3004076	9.851752	6.1079807	6.3168807	63.16788	26.692432	21.521317	48.025578	41.491604	259.43018	5.0633025	44.63357404545455
IGWISNRVILKLLRFAKNMK	6.566239	18.6603	10.229594	12.087387	81.44001	48.28273	35.816563	24.383156	29.135254	219.48761	4.9244633	44.6375733
YLARLLIRRILKNLKL	2.584812	11.469161	4.8214035	6.590214	58.729774	29.066145	29.260271	21.112936	37.84438	288.73035	3.91341	44.92025968181818
AGYLARLLLRRILKNLKL	3.1918693	12.695584	7.279932	8.436062	34.94069	23.269703	41.502213	18.635588	35.65305	302.0573	6.65034	44.93748466363636
GYLGRLLIRRSLRIL	3.0029738	13.692545	4.507539	6.840924	36.52961	48.217453	49.31155	16.95391	22.246105	288.9427	4.5850315	44.98457648181819
RWILSRLHRLIKF	5.8926096	10.434288	7.4467173	11.075938	95.29666	47.812885	62.109585	55.2193	62.977608	135.35979	3.6392965	45.20587976363636
LARLLIRRILKNLKLA	4.011135	10.968247	8.800803	8.067364	62.26481	45.017426	29.016855	33.765995	34.70643	255.66956	7.2414017	45.4118206090909
YLARLLLRRILKNLKL	2.6047525	9.194684	4.570731	5.7998033	54.50676	25.152847	21.633762	27.57346	40.509243	305.3747	4.1293793	45.5500111
ISKLLARLRRLKWA	5.008695	11.220584	11.131426	5.883517	49.99803	19.061499	30.63688	45.96587	40.49999	276.9207	6.262987	45.69001618181818
IFWILGGKLIKKSLKL	15.413087	33.149002	27.806868	29.75322	63.06563	41.47137	56.637093	42.010086	47.795788	132.26767	14.718385	45.82619990909091
GYLARLLIRRILKNLK	4.465764	22.233633	9.022838	13.021679	45.69172	20.541409	55.205616	23.721739	37.19953	267.6511	5.7654405	45.86549713636364
WRRIRWALKLVRLWDK	16.342184	15.863364	12.097742	16.369987	102.14335	23.37669	34.451405	55.19662	39.987495	187.10367	6.3666067	46.29991942727273
GYLARLLIRRILKNL	4.141426	19.191574	8.441498	9.432552	54.720993	43.754436	58.181805	20.390594	32.84317	251.11542	7.200014	46.31031654545455
IRYYIIAVRRFLKW	9.976464	20.885973	14.350361	14.550626	96.70236	65.895615	118.37164	29.76499	35.528336	104.03368	5.828037	46.89891654545455
YLARLLIRRILKNLK	4.457701	30.634521	12.514797	16.056923	62.0692	38.2318	58.70527	25.472818	32.15804	232.90479	5.4320183	47.14889802727273
IGLLSRGLIKRINLNT	7.895244	21.539085	24.500668	15.274874	57.566597	46.58634	71.858116	27.767092	30.710352	211.58475	10.58544	47.80623254545455
KIGWISNRVILKLLRFAKNMK	4.6413903	17.372892	5.663283	6.7915196	73.0289	27.800726	26.427559	48.939575	57.63547	254.41249	4.7212067	47.948637418181825
LIRRSLRLLRRL	9.263706	14.329572	9.413873	8.414545	67.49654	47.72388	33.507774	87.972664	107.07756	137.16258	5.198084	47.96007072727272
LGRLLIRRALRTLKLL	2.8165126	7.8254623	4.422305	6.814577	59.353764	23.565397	22.432575	43.459114	69.36493	282.95657	4.663828	47.97045771818181
AGYLARLLIRRILKNLKL	3.5487876	18.328629	8.921621	10.5407915	41.778828	30.33099	48.167816	20.162233	47.48783	292.36548	7.016077	48.05900755454545
GYLARLLLRRILKNLK	4.8861027	18.907589	9.573181	13.277408	43.172665	20.672874	46.596	26.996578	37.39608	305.04745	6.342256	48.442562154545456
RIRWALKLVKLW	9.510909	12.449798	15.169382	11.009809	81.97294	58.87533	51.398224	120.97591	61.642986	100.608536	9.332888	48.449701090909095
LWLARARLKWITR	7.7602687	13.835287	14.970585	11.862845	121.256065	47.905407	34.151237	35.01503	35.58386	205.66235	5.6100464	48.51027100909091
ISKLLARLRRLKWAKI	3.2020948	5.897173	6.048912	5.4277415	57.899406	14.597217	46.547832	51.435936	47.81938	294.34494	4.6745105	48.89955843636364
FLIHIVRRRLILF	7.225392	20.16301	11.955471	13.145334	105.643845	143.06445	140.14302	20.087194	16.11429	60.643402	4.2314777	49.31062597272727
YLARLLLRRILKNLK	5.149048	26.026964	12.386953	15.211269	66.19396	39.050808	44.34536	36.92248	39.20275	256.10648	7.0518517	49.78617488181819
GLIGARILKRINRF	8.8559675	21.932512	15.782104	19.80659	80.92932	37.736526	73.06335	39.502464	33.810623	210.57983	6.9042864	49.900324809090904
LIGARILKRINRF	12.194842	21.054182	16.717037	19.834278	86.652664	54.675438	70.86627	42.01677	36.218113	181.12398	7.792337	49.92235554545454
GAGYLARLLLRRILKNLKL	3.9619055	14.365205	9.498609	10.707757	36.81483	26.156416	50.489944	30.494287	58.06639	301.41736	8.101024	50.00670250000001
LRRFKLLHKLL	11.861108	23.759628	15.618938	12.365229	128.24261	65.73317	40.555325	96.043	73.004036	75.36937	7.6435013	50.01781048181818
IILGSLALAIKKL	40.645584	31.490341	38.93964	26.837776	43.943382	71.97087	91.17524	44.493618	33.011986	92.35142	36.016125	50.07963472727272
FILAGLIIAGIKKL	15.964293	51.46991	43.14879	28.006046	42.893486	92.16867	118.95605	23.969599	27.33308	92.73348	16.971296	50.3286090909091
LGRLLIRRALRTLKL	3.7019844	10.316952	5.7509923	9.209246	71.47736	27.466763	27.495453	57.2865	78.18183	258.90878	5.5630813	50.48717654545455
LFRLVRLLRFLRIL	8.0263	16.43152	8.090513	10.874221	132.12112	123.323524	84.66268	29.941772	32.528603	105.565506	4.9738812	50.594512745454544
GYLARLLLRRILKNL	4.862904	17.137924	9.493213	9.519325	53.03341	43.930195	55.443844	26.271435	36.345154	291.85757	9.113613	50.63714427272728
GYLARLLIRRILKNLKLA	4.339573	15.072598	9.06854	10.308253	47.40669	31.786102	52.97519	23.227837	41.933544	313.66257	7.506556	50.66249572727273
IASLLGLRFRTLKRGIKKVIKW	3.6363962	13.500404	7.4649363	9.597561	72.018135	21.11427	44.658466	28.12445	31.1784	324.8735	3.367596	50.86673768181818
IKLRLWRWKYLL	11.653763	11.454828	12.173151	7.614798	138.60612	69.50784	36.090088	70.703964	64.19036	133.3395	4.702793	50.91247318181818
YLGRLLIRRALRTLKLL	3.2747073	10.6058	4.6620326	7.828691	71.92561	28.927147	24.050882	30.789032	65.454025	309.32928	4.2653837	51.010235509090904
VIFWILGGKLIKKSLKL	15.057489	41.416874	27.887224	29.694208	63.299923	57.3723	61.70362	62.11812	52.61258	135.81581	15.010413	51.08986918181817
KKLIKVSPKALLKLGKL	11.968885	20.005522	13.803203	21.600697	39.544003	31.698273	21.310942	47.514637	91.270836	241.23636	23.328083	51.20740372727273
GYLARLLIRRILKNLRL	2.7506974	13.308899	4.9716587	6.6290655	51.711105	27.669392	41.808807	19.68821	49.898796	340.48026	4.59762	51.22859187272727
LSRWYVRLIRKRLW	4.7532825	8.207419	4.2062297	5.4262033	117.606964	30.188366	28.83033	54.715393	41.69221	265.70544	2.676823	51.273514590909095
FLGVKLPKMLRFIKF	11.161114	20.07555	15.144964	17.703121	58.716286	72.41371	55.252533	31.390862	45.729626	219.21732	18.74384	51.41353872727272
YLARLLIRRILKNLKLA	3.9957345	13.273856	6.9819255	9.681409	70.15589	35.545174	35.88333	28.418938	47.49151	309.7199	6.639433	51.61700909090909
LLIRRSLRLLRRL	7.8300176	15.836993	8.908047	9.502641	87.94457	60.98271	38.865486	81.17066	108.29379	144.00682	5.147541	51.68084323636364
MWRRIRWALKLVRLW	8.479837	19.969168	15.221872	13.100506	131.46597	36.434494	58.700012	73.717445	46.95618	160.24513	4.5139327	51.70950424545455
FLIKLRLWRWKYL	11.11936	14.186736	12.993982	9.16035	140.38109	81.7993	52.325096	37.408245	41.427006	166.41624	3.8720577	51.91722388181818
LFRSRLRKLRRIL	11.062975	22.454964	8.8271475	12.742744	118.33888	48.76172	43.149475	69.995544	59.932514	172.73003	3.1907506	51.92606764545454
YLGRLLIRRALRTLKL	3.9249737	14.733858	5.968907	10.0613575	86.68228	31.2957	29.949728	36.06042	67.090645	282.0007	4.7761884	52.04952341818182
LGRLLIRRSLRILNQLG	7.8876467	14.856169	11.02904	11.177856	62.105972	48.15253	51.989124	33.40056	34.937737	289.72226	7.774708	52.09396388181819
GYLGRLLIRRALRTLKLL	2.7269726	12.443123	5.96082	7.4563355	58.39087	23.649216	37.738407	31.975378	76.215385	312.66034	4.7696657	52.18059207272727
LGLHLLKKMVIAGKLKF	8.622221	27.126022	24.363714	28.324572	50.103577	39.387604	53.763805	62.043503	65.16388	206.60216	10.174646	52.33415490909092
LARLLIRRSLRLLRRL	4.963051	13.15999	5.3596654	8.487376	58.36939	39.61855	23.660324	69.00742	116.68155	231.78569	4.821062	52.35582439999999
LIKLRLWRWKYLL	10.892574	14.726324	15.630388	9.186485	127.46543	99.178665	40.421654	66.04197	62.565605	127.10542	4.084982	52.48177245454545
ILVLLRIIKLRKL	6.439993	19.142563	10.42123	9.555184	215.77281	86.12376	83.52094	14.0740795	16.621714	111.8238	4.0498357	52.504173563636364
LGLKISSLRILKEF	11.395239	18.057144	24.98596	19.498829	53.823437	77.28337	74.41292	78.422325	50.967384	154.69928	15.364534	52.628220181818186
IGAILTGILGLKIF	21.271883	30.635567	36.537537	22.363745	50.197147	105.29566	127.54143	31.622028	29.485975	103.60579	20.514257	52.64281990909091
KINYRANIWALKMLGVKW	4.285029	11.389311	7.42669	4.8309727	54.246838	32.79717	29.349545	48.44494	77.41538	302.26144	6.8825903	52.666355090909086
RIRWALKLVRLWDKR	11.368792	11.645653	14.38314	11.0763855	148.87823	15.325142	25.699514	101.74397	83.15468	153.50706	3.8507814	52.78484980909091
FIGLLSRGLIKRINLNT	10.146634	32.702595	31.284477	19.23465	85.91378	71.500145	79.65302	30.492653	32.31442	180.39668	9.465832	53.00953509090909
LLIRRALRTLKLL	10.08275	18.93082	16.524406	13.22004	124.60301	46.244045	32.68275	104.80233	101.39163	107.78488	7.27746	53.049465545454545
FLIKLRLWRWKYLL	8.736587	12.694469	11.402292	8.079007	136.47723	101.16556	60.624508	30.575369	38.23011	173.77937	3.3425035	53.19154595454547
LWMVRWRIAVVAAKIK	7.1936126	33.545223	14.656481	14.508171	120.77544	87.61507	105.45474	16.503712	16.02699	163.82556	5.1851487	53.20819530000001
LGRLLIRRALRTLKLLN	5.5876174	12.962472	8.783894	8.532823	64.17431	35.274048	33.290817	43.401485	67.195786	297.55933	9.072861	53.25776758181817
HWYLRIIRRRVW	23.550556	22.576601	8.397582	12.599939	187.24232	68.02119	44.130302	45.589645	29.412457	141.947	3.2854981	53.34119000909092
IGWISNRVILKLLRFAKNMKITF	7.46111	17.783806	12.879705	14.804454	99.95949	69.88995	55.301346	28.550646	47.034283	226.09421	7.092118	53.35010163636364
WILGGKLIKKSLKL	18.151974	28.082924	15.743872	18.66151	70.996475	31.351137	46.70082	77.70459	61.974945	204.4867	13.543842	53.39988990909091
LFGGILRSIKL	22.029121	31.742792	30.844824	20.697071	105.22208	76.991325	91.71458	43.4367	32.356895	117.896774	15.217934	53.468190545454554
ILGLHLLKKMVIAGKLKF	14.008025	35.49327	36.251274	37.515514	56.415943	57.452293	76.141396	47.103424	50.494804	165.2147	12.124733	53.47412509090909
LWWRVRRRIVVL	23.812878	29.9362	12.849525	17.152107	158.45627	56.93124	70.2982	66.05718	41.151222	106.47164	5.2705083	53.489724572727276
FRLVRLLRFLRIL	9.249183	17.493717	6.2957478	9.421587	125.84086	106.8574	81.256355	31.236206	44.86664	150.169	5.715914	53.49114634545455
ISKLLARLRRLKWAK	4.846032	12.624085	8.405491	9.410163	79.66003	14.011581	36.184296	77.978546	59.581547	280.52887	5.346962	53.507054818181814
LWLARARLKWIVR	10.867195	20.345871	18.69413	13.483481	129.54198	48.728745	40.50354	48.960667	47.460957	205.32925	6.046877	53.632972090909085
IGLIIGSTLKGL	38.033104	30.835043	35.508408	20.010695	51.413803	84.933205	127.029396	21.648464	26.910011	114.18279	39.66415	53.65173354545454
LKRLLKLRLLL	15.150795	14.137042	12.837053	12.090405	197.91518	49.6891	39.847107	81.36329	64.94437	95.48233	8.498791	53.814133
IGWISNRVILKLLRFAKNM	8.257815	21.313643	13.759269	13.660164	96.75725	83.31621	53.726463	26.076132	40.81365	227.75737	7.3629394	53.89099139999999
GAGYLARLLIRRILKNLKL	4.657969	21.288729	13.057676	15.515396	45.424297	34.185566	61.471554	33.66062	75.969055	279.43378	8.700455	53.94228154545454
LLGGILRSIKL	21.85873	23.760187	21.001993	17.753567	139.37917	66.352104	85.533585	48.632923	35.162148	121.15822	14.473147	54.09688854545455
LARLLIRRILKNLRL	3.7261157	14.283938	5.46931	7.8377056	109.72889	50.710876	29.102926	60.1926	76.77326	232.94409	4.375162	54.104079390909085
IFGAIFLKERISF	16.790348	30.530312	38.832664	23.809162	38.001705	111.34367	117.498985	37.355824	36.8693	115.57262	28.75528	54.12362454545455
IGWISNRVILKLLRFAK	10.278346	33.540894	18.360367	20.73824	90.91237	71.86114	83.88064	42.518005	51.43994	164.31404	8.08579	54.175433818181816
GYLARLLIRRSLRLLRRL	2.5670102	10.1105385	4.2293143	6.0884657	38.686077	23.733328	29.268583	26.342064	64.171135	386.1758	4.774071	54.195126063636366
LLRILVLLRIIKLRKL	4.9470816	15.67088	7.1621165	9.614571	224.47006	59.005524	67.218506	19.254297	36.977207	148.86282	3.32249	54.22777755454546
LARLLIRRSLRLL	8.953258	27.345238	11.798643	11.009232	93.19389	76.359764	51.324806	79.969315	88.76436	142.44928	8.470924	54.512609999999995
LRRFKLLHKLLT	17.038427	27.347378	22.621775	17.178452	80.59419	66.81283	48.49406	103.085655	100.14679	109.820244	9.116335	54.750557818181825
LGLHLLKKMVIAGKLKFF	8.911427	28.195557	27.482662	28.236404	53.24225	56.94895	66.48519	60.360195	64.37589	198.35785	10.061598	54.787088454545454
LWMVRWRIAVVAAKIKTK	5.1908445	31.384361	9.545605	11.698427	160.38075	66.90237	77.65245	15.624821	17.598	202.18048	4.541356	54.790860409090904
IGFIGLLSRGLIKRINL	11.766201	31.722797	27.706821	20.686934	77.99632	78.20967	94.54544	42.79278	60.6818	143.67982	13.109279	54.80889654545455
KIGWISNRVILKLLRFAKNM	5.7843943	18.099834	7.288643	7.866183	87.575966	42.264755	42.41636	45.452454	76.576485	262.9963	6.9210515	54.84022052727273
LIKLRLWRWKYL	14.633503	17.668144	17.957163	11.221018	158.92575	77.5127	38.480648	77.061104	61.60437	123.121185	5.5776916	54.8875706
LAWGLGIGRLAMLKIGLK	11.537731	42.027714	27.73649	21.559952	81.59415	83.89076	75.22452	25.857384	36.81618	188.93335	8.856918	54.912286272727265
IFGIWLIKKLLF	12.913536	29.926193	44.225822	22.272514	53.23559	135.73831	119.17317	28.164354	38.740932	105.39405	14.544795	54.939024181818176
AISLIRLKRILKF	11.780788	19.457697	30.450994	23.12632	79.07942	48.2341	95.4097	55.85104	63.636375	168.52272	11.356592	55.173249636363636
KIGWISNRVILKLLRFAKNMKITF	5.4458375	15.041769	7.327657	10.112273	87.664276	42.769753	42.528984	40.03744	65.504555	284.51157	6.274664	55.201707136363645
WYLRIIRRRVW	30.199224	25.279974	12.621218	16.718958	202.88435	82.77402	42.97591	30.96955	31.319935	126.44896	5.409476	55.23650681818183
KIGWISNRVILKLLRFAK	7.2024603	28.424534	8.74908	8.960387	82.44707	38.115574	46.867996	89.47941	94.26432	198.33371	5.3363338	55.28917046363636
IASKLIGKVLKVLK	24.400795	25.865986	22.080395	123.81126	28.823286	35.64354	41.08446	76.88581	61.792526	129.21288	39.287457	55.35349045454546
FWILGGKLIKKSLKL	18.732603	41.185684	26.134457	29.317366	80.2598	46.72833	61.773064	62.149403	56.23308	171.29852	15.487695	55.39090927272727
NIASKLIGKVLKVLK	13.125403	16.306711	16.755234	128.4448	21.106194	17.400785	30.489676	66.31097	79.57685	184.497	35.87466	55.444389363636354
AINYRANIWALKALGVKW	5.725315	25.404629	11.228663	7.26647	52.822433	74.91686	50.42558	24.381094	54.967762	296.5926	7.717209	55.58623772727273
GFIGLLSRGLIKRINL	7.5689607	34.53552	21.028875	15.095148	90.15811	58.648514	95.56801	35.99729	55.624424	188.94017	8.3500395	55.59227829090909
WRLRIASLASLRRF	14.027239	23.660217	19.688889	22.73563	50.18625	74.680954	80.223366	80.86799	70.802505	167.94829	7.086706	55.62800327272728
TIRYYIIAVRRFLKW	9.573978	24.15515	8.434545	14.130114	109.39234	88.89099	108.24017	40.18891	47.231895	156.86916	5.571236	55.69804436363636
GWISNRVILKLLRFAKNMK	6.8495283	20.52647	11.915094	14.596256	109.285614	41.38836	41.38631	46.13156	47.793343	267.45676	6.438447	55.79706748181818
FLWNMVRRIIRLL	9.8413105	38.431572	16.214472	18.445608	116.08598	134.93288	96.15782	23.786108	28.830408	125.028946	6.358698	55.8285275
FRLVRLLRFLRILL	8.612704	17.371891	6.7428493	10.216775	126.28647	119.10861	95.52827	28.207752	43.63749	153.08443	5.8881207	55.88048745454545
GYLGRLLIRRALRTLKLLN	4.5569496	16.01572	8.776728	8.291805	60.705257	29.187096	42.50303	38.49868	70.77486	326.83514	8.890144	55.91230996363636
WISNRVILKLLRFAKNMK	7.657324	26.377356	13.98245	14.335017	137.1239	44.69554	52.449036	51.19637	45.97242	216.77457	6.3953123	56.08720866363637
GYLGRLLIRRALRTLKL	3.094101	16.701872	7.081382	9.11007	71.95151	25.521523	46.97867	40.664227	88.992195	302.58072	5.33696	56.1830209090909
WLARARLKWIT	12.009047	22.263462	14.551472	12.988726	65.392876	93.54608	49.92041	48.469036	50.878033	236.86166	13.265875	56.376970636363644
YLGRLLIRRALRTLKLLN	5.1829357	14.321569	7.5743456	8.056336	80.56761	38.60552	32.791855	39.991856	63.662895	321.84662	8.113412	56.4286322090909
GHILGRLASVVSKKLL	10.680361	31.089413	33.970474	23.562878	53.61856	54.570435	81.73891	54.618683	59.53698	196.93254	21.037441	56.48697045454546
WRRIRWALKLVRL	13.247208	21.687386	12.266641	15.590181	143.63406	21.13675	35.36734	171.65073	79.92822	103.32054	3.9458332	56.524989927272735
LWMVRWRIAVVAAKIKTKN	4.599803	28.847683	8.05204	9.287893	148.76376	76.034325	59.232056	21.264122	21.076775	237.94594	6.704077	56.528043090909094
RIMGRWRLIGWGL	18.850826	41.28747	19.239906	23.92422	101.30595	76.46595	67.145515	56.765896	52.07669	160.61038	5.7333446	56.67328614545454
IKLIELGHKLKRIF	7.4595	14.809843	16.979677	16.911232	93.649124	38.840935	56.656975	90.893684	75.670746	205.5412	6.961448	56.76130581818182
WRRIRWALKLVKL	14.427088	15.571126	13.858906	12.714786	140.60106	22.715366	28.927528	131.52324	73.247284	165.92946	4.989384	56.77320254545453
GAGYLARLLLRRILKNLK	5.6753497	25.254831	16.408245	17.602434	51.24718	27.649008	60.207035	39.89706	65.60322	304.39883	10.773903	56.79246324545454
RRIMGRWRLIGWGL	12.862918	43.125668	10.647414	18.059359	117.63137	47.472065	52.46014	80.02259	62.516853	176.04494	4.3430295	56.8351224090909
AGYLARLLLRRILKNLK	5.689043	25.784286	15.008956	17.403894	52.51332	29.034634	58.470924	31.179684	47.033302	332.8983	10.605405	56.87470436363637
IERIRLRIRLAKNW	8.467486	23.871605	12.497549	9.982805	90.87294	34.997932	58.79293	75.40707	71.827866	228.50414	11.053597	56.93417454545454
LGRLLIRRSLRILNQL	4.8373003	14.825183	8.753735	9.125549	49.568836	68.63022	59.927917	41.22644	63.290802	298.2544	8.761292	57.01833402727273
IGRHSVSLVLKWLKNIGYKK	6.7843404	30.593092	13.522787	16.683823	88.21516	44.646282	50.488853	64.438484	48.687252	253.45662	12.943381	57.314552218181824
LARLLIRRILKNL	8.719211	25.89548	12.440408	12.8799715	135.44487	81.546974	53.276028	62.198586	44.33144	184.98799	9.192397	57.35575959090909
GYLGRLLIRRSLRI	5.79828	18.152332	9.323157	12.00546	80.84909	33.465466	72.91569	35.402573	29.007042	327.50775	8.249744	57.5160530909091
IAKHLLLKRITYLKSLK	6.8983865	27.391418	15.193134	15.263745	55.45815	27.41429	36.538624	59.15893	120.381485	261.70627	7.7698593	57.56129925454545
GYLARLLIRRILKNLKLAG	6.092517	19.607094	10.415463	12.657186	67.143425	33.873856	54.241585	31.247725	48.757683	341.51633	8.240153	57.617546999999995
IERIKLRIRLAKNW	6.8832717	19.339094	10.847619	8.483292	81.695786	26.84302	50.363068	84.09708	82.533	251.14572	11.979425	57.6554887
ILGSLALAIKKL	47.822453	38.167988	41.22808	29.781597	48.609245	80.766045	94.08173	57.339	46.228085	107.00222	43.730747	57.7051990909091
FAGKMLRKLVKIVFK	10.171833	31.095366	17.75237	31.930351	76.147766	13.823738	43.29061	80.10363	93.49408	229.99225	7.578422	57.76185600000001
IGWISNRVILKLLRFAKNMKIT	6.6637115	22.59657	12.22906	13.405195	132.37582	69.81905	48.85259	36.853302	49.070866	237.20372	6.674116	57.79490913636364
FLLSIIRRGRLHLF	11.712872	27.25735	19.979818	21.56995	72.05788	143.39305	78.20002	55.059937	50.314495	146.39154	10.026527	57.81485809090909
AGYLARLLIRRILKNLK	5.702581	33.210613	15.58149	18.70301	56.75389	31.726625	66.32358	32.198246	56.667908	309.4145	9.841884	57.829484272727285
FGVHIIRISLKNF	19.114037	34.796013	38.214703	27.640718	55.122524	101.65506	120.18523	39.417183	48.595203	122.34369	29.363955	57.85893781818183
LFRLVRLLRFLRILL	8.207784	18.191517	9.212869	12.926257	143.61629	142.41193	101.12948	31.74575	37.845676	127.11503	5.492663	57.990476909090916
LKRLLKLRLLLKR	10.742942	12.353668	12.106868	13.674336	140.18817	35.925495	26.73865	72.72191	93.08128	214.43867	5.9392915	57.99193459090909
LFRLVRLLRFL	17.813301	28.543945	22.05572	19.050045	129.3512	101.93292	69.68265	67.64287	68.42737	103.95198	9.888211	58.030928363636356
IGPLIRIKSIKLF	18.048176	23.533699	38.331566	27.99268	65.93786	53.897938	70.507195	83.77944	79.320915	154.70262	22.45949	58.04650718181818
RWYVRLIRKRLW	10.699259	8.003312	4.7912707	5.9458737	218.89696	21.49466	18.452051	82.32017	41.17865	224.58801	2.4863193	58.07786688181818
IRHAAAWLRVKPRIIW	6.901644	21.240911	15.824871	15.585651	81.63136	84.294334	125.54014	71.19424	61.67961	147.70377	7.5573893	58.104901845454535
LFRLVRLLRFLRI	11.795774	16.359512	9.383398	12.500719	211.45776	98.54902	91.93338	36.02791	36.12066	110.097336	6.1235366	58.21354596363637
RLPGRLRRRLWLKA	13.155632	22.744555	9.594261	12.280879	98.82326	24.2768	19.923428	95.46434	98.52738	238.41937	7.684959	58.26316945454546
LVIRRALKVLRLLK	9.992874	24.587439	17.866682	23.147907	100.91975	38.243076	31.753922	116.13606	123.86538	148.356	6.170335	58.27631136363637
ILSKWLARFMVRYFK	11.484593	29.28122	18.34628	14.467151	132.44272	68.950165	48.444168	51.187313	71.29741	191.11801	4.4196086	58.312603509090906
ILFAGLLKGLLKSL	13.878365	41.651924	40.96007	23.358366	81.677765	185.10783	126.02961	6.64745	8.837785	97.89731	15.689289	58.33961490909092
LIRRALRTLKLL	16.450972	25.823318	24.253788	17.177471	147.42838	50.900475	43.351585	117.90386	87.377464	101.90674	10.025988	58.41818554545455
IFGALAKIRRLL	17.950506	45.73037	27.273663	26.87985	62.498955	114.170494	90.17873	37.433155	52.70821	153.98491	14.285868	58.463155545454555
IRWALKLVRLW	24.53577	28.436567	33.25918	26.93642	125.86241	94.49722	76.62395	55.766094	41.299835	121.85261	14.119079	58.471739545454554
IGWISNRVILKLLRFAKNMKI	6.601906	20.262547	10.3948555	12.535965	125.28137	75.084885	48.304157	31.69725	48.725567	260.09506	6.562755	58.68602886363636
LKINNISLIRKILNKL	6.500015	24.423506	24.919058	15.988791	72.83266	62.86446	76.65324	68.77088	75.52034	208.64651	8.655075	58.70677590909092
DKWILSRLHRIIKF	7.514922	16.146309	11.568506	10.689016	71.08129	78.924	77.64574	69.58857	76.90172	219.0022	7.43099	58.77211481818181
QISKLLARLRRLKWAK	5.6881795	12.0477295	9.004236	8.25326	57.19654	12.705064	40.191113	87.99203	87.27352	318.15094	8.788773	58.844671363636365
FGGLAILKGSL	35.709835	38.451736	48.56442	25.91295	39.931	118.68988	136.94473	22.417112	35.344387	107.13192	38.338783	58.85788663636363
KLIKVSPKALLKLGKL	20.28923	28.644333	25.587358	32.37325	48.42778	48.646008	36.698097	45.947514	95.80923	223.88448	42.111694	58.94717945454545
FLWNMVRRIIRL	13.584686	44.436783	19.049458	22.146524	126.28267	118.95289	88.93523	34.538063	37.267082	136.6456	7.0117645	58.98643186363636
QISKLLARLRRLKWAKI	3.0027912	5.3313165	4.5350018	4.220093	50.102905	10.973835	32.490467	78.13773	81.98856	373.14023	5.608416	59.04830413636364
TWFIKVSLIRKKLLENNEKINW	5.2230673	25.001156	5.79616	4.863211	82.142494	28.667263	34.34423	54.15648	44.104004	359.6996	6.267065	59.11497548181817
FAGKMLRKLVKIVF	11.319806	41.39997	33.146053	31.291954	85.50058	44.2415	71.487724	50.89969	64.0809	208.87627	9.340069	59.234956000000004
LGRLLIRRALRVLRLLG	8.846001	20.014017	9.921316	13.347483	85.348175	54.291122	41.974934	51.91277	63.301735	295.41397	7.6562366	59.27525087272728
YLGRLVIRRALKVLRLLK	4.3123302	15.555393	5.6743927	8.922717	118.35025	22.885368	29.655418	34.061558	76.05743	332.53534	4.160698	59.28826317272728
GYLARLLIRRSLRLL	4.3252993	20.293728	7.8354573	9.42388	47.558136	57.059036	51.05526	40.82254	70.08543	336.42896	8.158616	59.36784932727273
IRKNTLKILRRIL	8.927757	25.740456	10.962346	11.545994	108.33478	64.24067	52.15595	79.81032	95.70077	188.28554	7.9944797	59.42718751818182
ILGLHLLKKMVIAGKLKFF	15.132218	35.86065	39.39905	36.51773	63.500813	79.151115	88.54543	50.422264	58.257927	174.21909	12.908798	59.446825909090904
KIGWISNRVILKLLRF	8.467976	32.848476	12.076782	12.603127	81.439865	80.34767	108.46971	60.906548	85.83123	163.27707	8.10687	59.488665818181815
LGRLLIRRALRVLRLLGS	8.439173	17.22922	10.379312	12.885766	82.492355	58.431644	43.38873	50.83543	64.825096	299.54715	7.9394	59.672116
ILSNIIAYKLGLKKVW	14.535492	30.935064	37.34734	30.541216	66.69306	102.71669	95.71666	51.39341	49.844315	157.90797	18.902035	59.68484109090909
IGWISNRVILKLLRF	12.836985	30.208101	27.023315	20.408726	97.69179	113.48833	119.39141	32.317215	44.45501	149.96773	9.752799	59.7764919090909
WRRIRWALKLVRLWDKR	14.949085	12.422768	11.580888	11.842411	198.00006	16.13688	35.719223	80.3955	66.21628	205.97183	5.260835	59.86325090909091
GYLARLLLRRILKNLKLV	5.50839	13.360796	8.305655	11.458437	65.93718	36.56073	53.233406	35.734123	56.562904	363.00427	10.789606	60.04140881818183
LKIEGLKLSKSILKKLNL	17.737629	24.54431	17.76437	21.988308	42.294147	57.566067	52.821175	97.1019	102.84766	203.3284	24.806288	60.254568545454546
ILGRLSSKIAKRLL	13.481309	29.26868	24.49164	21.002588	80.246284	57.591385	57.923985	77.892685	67.304146	219.00821	14.8022	60.27391927272727
TLYLWMVRWRIAVVAAKIKTKN	6.236394	33.48011	14.154955	12.599885	95.460205	194.10068	53.14559	13.602396	22.444693	210.12085	8.743178	60.371721454545465
RRIRWALKLVKLWDK	10.505869	20.01529	8.772586	10.731538	82.38466	29.27843	27.484474	162.67764	76.53334	226.7731	9.423038	60.416360454545455
FIGLLSRGLIKRI	20.455135	34.33846	31.986105	22.874868	135.29169	65.70949	100.92342	49.63069	35.692295	155.10852	13.522283	60.502996
GAGYLARLLIRRILKNLK	5.7967587	36.12453	18.853962	21.977839	60.224895	32.975266	72.975174	44.521873	83.01609	279.41672	10.577271	60.58730715454545
LSRRIMGRWRLIGWGLIK	6.6224422	26.560255	9.152111	12.298416	202.53392	40.75853	46.95468	36.733864	28.528881	253.42842	3.2817266	60.623022345454544
IAKHLLLKRITYLKSL	7.548932	26.449684	15.119186	12.442534	69.54735	49.39349	50.593727	64.802	108.922104	250.9025	12.616032	60.75795809090909
FAGLLKGLLKSLF	12.764341	31.160097	46.365963	27.202738	78.423134	171.53314	115.243965	22.952974	40.541603	96.09166	26.203684	60.771209
LWLARAHLKWIVR	12.247959	32.56191	23.832424	17.389427	95.5858	79.18816	61.875725	61.48564	60.93425	214.5239	9.083787	60.79172563636364
LLIRRALRVLRLL	12.913288	36.821175	19.905235	19.327934	147.85612	82.07737	67.35989	90.05748	91.90853	92.53254	8.320491	60.82545936363636
LFAGLLKGLLKSLF	10.305246	32.56192	49.02566	21.75952	82.41014	195.87364	118.93211	19.619854	28.892588	93.78543	16.180716	60.84971127272727
LGRLVIRRALKVLRLLK	5.102602	11.72568	6.2007713	11.21617	101.04848	21.787098	27.306807	61.273148	105.30023	313.8313	4.917052	60.88266711818182
ILNLIGLKILRL	11.110363	30.105692	19.591902	10.534911	194.78923	138.83969	112.58813	20.609983	25.908157	99.39253	6.499477	60.90636954545453
LGRLLIRRALRTLKLLNV	4.609996	8.570527	5.3900013	6.5934052	84.47213	38.162014	33.451286	63.209526	94.472946	322.60944	8.773544	60.9377105
LRNKKELWLARARLKWIVRRARALLSMT	3.8866963	9.726617	9.440301	7.3061275	95.758514	21.248098	28.241388	81.7823	81.08378	324.07455	8.385415	60.993980618181816
KKLIKVSPKALLKLGKLF	9.085386	21.534916	11.916982	25.117086	59.177116	59.04717	33.003147	101.8318	104.20711	228.92554	17.254635	61.00917163636363
YLARLLIRRSLRLLRRL	6.000911	18.105572	6.930587	11.037425	73.20623	48.99272	30.251505	52.07772	101.38169	318.3295	6.341781	61.15051281818182
IKMGLKNIKRFMRFMGRLPVKNFW	9.303556	26.703617	15.117857	16.793648	89.14201	48.34347	44.878407	55.047646	82.80674	279.4419	5.476392	61.186840272727274
LRRRIKKYQRIIFGLPRFKLRGVRKDLRRASPLWF	14.841098	20.608326	23.192627	28.452044	75.871155	28.58491	34.482018	120.34109	113.149826	194.58293	19.304453	61.219134272727274
LSRWYIRLIRKRMW	6.9606714	15.584314	5.5784154	8.614602	193.18623	28.66619	34.652714	49.987015	47.058403	280.57703	2.7822077	61.2407084090909
NIASLLGLRFRTLKRGIKKVIKW	5.1781783	19.553013	12.958855	12.965442	75.74736	30.105824	68.15855	38.629993	43.931034	360.95566	5.681133	61.2604583909091
RYYIIAVRRFLKW	9.951975	17.955578	9.635636	10.52423	126.67261	64.95855	103.39138	73.44078	72.813644	177.4866	7.1855345	61.274228863636374
LWLARAHLKWIVRRARSLLS	6.990612	22.651764	14.33089	15.129608	97.64196	88.586876	43.828358	72.79055	77.05388	227.76047	7.3679237	61.28480833636363
ILGLHLLKKMVIAGKLK	25.985529	47.09516	36.05964	58.858368	68.38099	54.818817	66.15359	46.975185	57.70675	190.62033	22.8612	61.41050536363637
IIRHKVDKILRIKF	10.870266	25.02662	29.733547	32.288826	106.787834	25.87305	58.803955	108.96594	93.80638	175.08728	11.092437	61.66692136363636
LGRLLIRRALRVLRLL	5.447123	20.185629	6.127703	13.095467	81.08076	59.69126	41.904686	66.95957	92.427864	285.10733	6.681539	61.70081190909091
LRRVGITNLRTVAKINWK	7.635518	23.823456	9.090466	9.219491	83.26921	29.0875	46.212982	62.787846	63.563244	337.45493	7.3937497	61.77621751818181
EMWRRIRWALKLVRLW	6.8079834	18.161945	11.174074	9.624658	156.74121	33.54747	48.464684	138.0417	89.19085	161.27495	6.602823	61.78475885454545
LIKMLRFYVVLRRF	11.955124	25.642694	17.03059	16.973885	123.971695	105.52903	81.45532	59.850624	54.76116	179.31496	4.437679	61.902069181818185
EEMWRRIRWALKLVKLW	6.378515	20.358686	10.241346	7.7668786	131.17393	44.644966	52.390873	93.40854	103.8153	201.00972	10.469189	61.96890396363637
KMSKKFIIWRLKQIF	5.3496995	24.443125	6.9956603	6.6883235	116.53421	14.981495	54.852085	64.634186	88.596344	286.71265	12.174845	61.99660211818181
GIFIPFKRLLRFF	20.259626	29.129438	24.727667	20.29884	53.773785	124.190094	92.37433	58.40486	68.61938	166.3287	25.411058	62.13797981818182
GWISNRVILKLLRFAKNMKITF	6.686735	19.593163	14.844729	17.509907	109.07119	50.741158	59.75681	52.387836	75.620804	270.94714	6.9363303	62.19052748181819
FALRFPRIVRIRF	22.229399	44.38633	22.510962	30.593527	69.64403	108.055695	114.19594	39.191273	65.3701	156.66245	11.400689	62.203672272727275
EMWRRIRWALKLVKLW	6.835781	21.959728	10.521299	8.179561	152.94284	43.09473	54.606716	101.90793	91.53135	183.12802	9.653927	62.214716545454536
LGRLLIRRSLRILNQLGS	12.138082	21.889406	17.985271	16.011858	68.30304	69.355286	66.51189	42.671307	47.472145	308.28586	13.762862	62.21700063636364
KRFWTLIKMLRF	6.5147142	7.0722694	5.913375	7.7117543	98.24667	123.76734	39.280037	83.70903	85.227455	221.83466	5.115163	62.21749708181819
FIAALFKANKKLLW	14.236599	34.308098	45.796562	23.210342	87.265625	82.18638	86.32646	40.027237	75.81123	178.96127	16.464514	62.23584700000001
LGRLVIRRALKVLRLLKS	5.510539	8.945467	7.452684	9.35434	78.67519	25.23437	24.697481	58.34858	122.262985	338.5031	6.0397325	62.274951681818195
GLFRLVRLLRFLRIL	9.903878	34.10672	9.651608	14.938866	74.324875	135.39845	92.48967	37.48448	56.19609	214.59169	6.033922	62.28365899999999
VINIASKLIGKVLKVLK	14.261338	19.17608	21.05631	201.93495	25.674112	36.356674	36.439106	78.9476	67.62105	165.87585	17.87682	62.29271727272726
IRKIRRYIRWLR	12.743858	14.681216	7.8989224	10.344902	227.51312	27.13217	35.190067	82.057846	92.59496	171.8148	3.8482246	62.34728054545454
GKMLRKLVKIVFK	12.600368	18.739416	15.550719	25.442787	65.804115	16.584454	39.656326	122.42267	106.85024	250.92517	11.294672	62.35190336363637
LGVKLPKMLRFIKF	12.423038	22.4052	20.285439	27.413801	71.001755	58.152725	45.86138	67.07575	77.63983	269.26196	14.611805	62.37569845454546
IIKLIELGHKLKRIF	6.8958516	20.418482	19.853083	18.71374	93.284294	44.520332	67.55906	104.97087	86.00064	215.09428	8.999496	62.39182987272727
LWYVIARAVRLASNVRK	5.9197946	33.465286	18.254896	16.91874	170.7215	79.99814	62.37552	26.022533	28.213066	240.24033	4.338406	62.406201054545456
LKMSKKFIIWRL	7.4296713	15.744956	12.2001	8.165603	112.40813	77.07825	42.83662	93.76922	106.01317	202.22516	8.939587	62.43731520909091
IGRHSVSLVLKWLKNIGYK	10.139998	39.99687	20.552813	22.014765	90.57585	68.46661	73.460014	67.05044	53.76886	220.72786	20.264267	62.45621336363637
KKYQRIIFGLPRFKLRGVRKDLRRASPLW	22.986149	25.566944	19.111032	23.029236	51.58464	33.9316	42.787483	75.9792	121.24869	237.39781	33.41166	62.45767672727273
FIAKHLLLKRITYLKSL	8.859171	38.8378	30.54002	21.463415	74.794044	68.26499	71.45198	38.685196	110.58417	218.18536	6.925693	62.599258090909096
LLKKMVIAGKLKFF	9.701247	21.096384	32.02398	37.695152	91.900826	36.77021	42.901363	92.22968	78.73578	233.82585	11.997457	62.62526627272728
LIKLRLWRWKYLLS	10.193983	18.9573	14.2841015	8.197052	130.25299	89.49152	69.63859	45.048206	53.652084	240.57918	9.376694	62.69742731818182
YLGRLVIRRALKVLRLLKS	6.258512	12.642961	7.1603985	10.763778	96.60782	27.967113	30.00555	37.47268	99.15039	354.6982	7.1270313	62.71403943636363
LARLLLRRILKNLKLV	5.376842	10.80696	6.9715853	7.527651	124.69059	33.281284	30.31399	83.88971	71.72235	307.74283	7.6503477	62.72492181818182
LIWAVRWNTFLKGANIN	10.262338	42.431374	18.422153	12.851113	79.5482	161.01857	71.62337	23.723991	28.139402	229.33362	12.642112	62.72693118181819
LWLARARLKWITRR	10.271201	16.760206	13.950384	13.023956	192.81798	47.73371	44.37711	43.519115	42.086224	261.50922	4.311665	62.7600700909091
LRKWRRVFTYL	25.297258	17.40963	12.192391	12.126741	170.28764	31.66282	35.953697	197.31921	72.31848	109.85214	6.387448	62.80067772727272
WLARARLKWIVR	19.109844	23.611698	16.434193	13.499552	132.67657	64.75	53.420303	74.71722	70.71234	212.42082	9.741541	62.82673463636363
LRILVLLRIIKLRKL	5.7935925	13.934387	6.324491	8.632519	283.58685	65.68056	60.70779	33.201363	53.83359	156.4879	4.0054293	62.92622470909091
FGIFALSAALVKW	43.68337	39.51807	54.372837	28.488537	60.89534	116.87195	123.253365	33.491726	56.998085	102.87622	32.02806	62.95250545454546
RRIRWALKLVRLWD	15.60619	19.764923	17.535872	20.218859	84.158966	43.29088	48.14813	190.82318	101.05214	136.26202	15.67663	62.957980909090914
FGAIFLKERISF	18.19792	37.429806	46.49813	28.56956	45.70695	106.39822	124.67132	48.810852	64.33268	141.82307	30.459036	62.990685818181824
LWLARARLKWIVRRARALLS	6.354513	22.226643	14.251167	14.991209	144.46985	68.07742	39.29454	72.83206	77.53156	226.4359	6.445246	62.991828000000005
ILFAGLLKGLLKSLF	13.510036	43.392464	68.15479	33.49489	72.3261	154.7403	134.33131	19.38	25.886652	104.794876	23.15942	63.015530727272726
IFGMKIAKGLRIL	15.417118	50.068184	19.67666	23.645943	72.502884	84.06071	107.70531	57.077374	71.44103	183.11003	9.983521	63.153524
WRRIRWALKLVRLWD	23.020082	25.760784	24.222713	33.025238	116.58208	56.597694	59.37896	100.3103	66.16778	175.10863	15.8839855	63.27802240909091
LFAVIIILGKRIKW	19.144901	36.84805	30.142677	27.119637	98.348465	85.028854	108.35321	47.47155	43.359318	187.67575	12.971653	63.31491499999999
KYQRIIFGLPRFKLRGVRKDLRRASPLW	22.056236	24.587866	21.519432	25.537025	58.69669	39.587605	42.711327	70.17338	121.714485	233.64804	36.38298	63.32864236363636
FIGINVAVGLKLIGK	53.626156	60.23639	48.89276	47.34201	45.69116	79.20943	98.96442	58.0624	78.20115	93.76367	32.74276	63.339300545454556
LRHLKRIAWIARLLARN	4.705421	19.842371	11.841637	13.020575	105.21642	59.226418	52.355682	127.954994	111.50819	184.27313	7.3682103	63.3920953
SQISKLLARLRRLKWAKI	3.630691	8.59668	6.692545	6.132675	60.64369	20.7904	44.59302	70.863525	95.89143	369.60297	10.071027	63.40987754545454
LWLARARLKWITRRA	6.6107516	26.868763	10.576311	10.295884	136.06639	87.303116	34.767452	59.601143	43.332737	276.29205	6.7527285	63.49702964545454
KIGPLIRIKSIKLF	11.450692	13.390498	15.764543	15.43482	49.185886	33.46682	42.42479	127.05893	139.38152	231.6608	19.295507	63.501346000000005
AGYLARLLIRRILKNLRL	4.858665	27.544638	11.248162	13.000903	74.99325	46.705116	60.76357	30.067974	73.013885	348.8721	8.413193	63.589223272727274
MWRRIRWALKLVKLW	10.43361	31.372616	19.645721	15.258048	152.5643	57.126667	75.09531	73.13293	63.73145	194.9192	7.1866627	63.67877406363636
YLARLLIRRILKNL	6.639614	26.238317	9.94306	13.232596	125.9734	96.892044	64.99335	44.17311	49.92992	253.16429	9.2970085	63.67970086363636
FILAGLIIAGIKKLK	15.447548	58.446327	54.018433	48.71904	53.73352	55.08189	104.071724	72.49059	113.973236	103.24437	21.331703	63.68712554545454
IAKKGNLRLLIKIL	12.376009	29.681221	23.19705	16.803802	81.7613	63.560577	76.50232	90.57038	100.013306	192.7791	13.794408	63.730861181818184
YLARLVIRRTLRALKKLK	3.7452128	17.188303	6.974645	8.3468075	120.515755	19.057281	23.558685	77.67278	117.454666	302.54935	4.062259	63.73870402727273
GKIRYIMFKWLKM	11.593965	13.439066	15.05956	15.192692	93.56176	49.57622	52.26752	79.02167	111.29043	245.05154	15.1841345	63.74895977272728
FIGINVAVGLKLIG	60.85093	41.872467	38.12516	23.21256	49.24874	136.51236	122.62206	39.30976	34.479473	117.21051	37.88557	63.75723545454546
YLARLLLRRILKNL	6.9431543	25.393585	11.232514	14.066684	116.562195	85.40057	56.598614	51.27364	51.753407	274.5083	10.977097	64.06452366363636
LRNKKELWLARARLKWIVRRARALLSM	3.8916295	13.68416	12.404094	9.002495	90.554146	24.257772	33.353218	89.81324	82.92056	336.12076	9.313378	64.1195865909091
LFGELIIKLKSF	12.034145	30.427296	53.815147	26.803381	65.46869	138.2832	121.99393	68.37152	49.25485	105.23848	33.636562	64.12065463636364
LWLARAHLKWIVRRARSL	6.9741735	30.003735	15.061767	17.624508	105.93294	83.53287	40.824165	89.242714	77.78882	232.35309	6.2604737	64.14538692727272
FRIRVFKEVMRIKW	12.610445	23.048067	19.594698	17.728714	115.58364	54.594757	75.94699	84.792	71.398384	224.15532	6.349071	64.16382599999999
GYLGRLLIRRALRVLRLL	4.185241	22.557268	7.0174146	10.956113	75.73849	42.392048	51.72293	48.578632	81.825836	355.10538	6.022297	64.19105905454545
LGRLLIRRALRVLRL	6.5815887	25.153997	6.82283	14.312561	94.93489	63.309593	45.636353	79.95212	98.16016	264.53867	6.8975015	64.20911492727272
KLILKKIKMLKIEF	3.4621537	9.8621645	27.133224	21.916296	159.17099	41.631363	12.561959	153.866	48.25689	218.03737	10.482887	64.21648156363636
VIFWILGGKLIKKSLK	29.227373	55.299328	34.653645	62.480877	76.026306	56.760036	71.28952	85.21968	58.741432	153.46133	23.938238	64.281615
GRLLIRRSLRIL	9.397394	18.441635	7.052449	11.222717	86.99484	58.867393	60.23966	81.06692	81.40635	286.69434	6.8524466	64.38510405454545
KIGWISNRVILKLLRFAKNMKI	5.216108	21.30416	6.435015	8.08346	122.16824	44.6726	39.307175	58.280746	91.81679	305.39926	5.580429	64.38763481818182
IQTPLNIARRRFQSWLRRRIRGSSRSQISKLLARLRRLKWA	6.215842	19.409708	19.760338	16.794136	133.36775	33.675518	31.283554	104.64259	93.52884	240.40558	9.350557	64.40312845454545
GLFRLVRLLRFLRILL	9.583942	31.94131	10.552619	15.884944	79.80853	137.343	95.09437	38.42318	62.001987	221.88495	6.256022	64.43407763636364
IEELLGGILRSIKL	19.773376	34.480053	40.46415	22.564905	92.248276	87.632195	118.98376	55.172684	56.165596	157.12234	24.650236	64.477961
FIAKHLLLKRITYLKSLK	7.6620874	43.95698	23.815731	23.277643	67.494225	35.705532	53.40691	62.16684	144.08397	243.20389	4.9939685	64.52434335454546
LWRRRRVFAAAVL	18.752213	40.229565	21.906914	20.995481	87.84956	56.243008	74.26231	162.33258	101.67716	115.53929	10.275225	64.55120963636362
LWLARARLKWIVRRARALL	5.952836	26.994642	14.743997	15.503427	143.3265	58.116577	34.206158	101.24416	80.60531	223.90973	5.6648955	64.56983931818182
LKMSKKFIIWRLKQIF	5.928703	25.02899	15.504527	15.792239	152.008	31.45229	58.572258	78.36539	74.953445	245.3855	7.285295	64.57060336363637
LFRLVRLLRFLR	22.29742	23.056723	23.28376	16.899607	132.04823	79.45882	52.44507	83.626854	111.62827	156.83621	9.701594	64.66205072727273
LPLAKIAAKLMLGKKL	10.669513	35.52331	39.467373	21.378525	49.889572	83.37888	53.246513	74.3201	119.255104	191.98492	32.242577	64.66876245454546
LRRRIKKYQRIIFGLPRFKLRGVRKDLRRASPLW	15.2109165	23.28359	21.794542	27.91338	82.73677	29.198956	34.413235	132.68285	126.41495	200.35468	17.521828	64.68415431818183
YLWMVRWRIAVVAAKIKTKN	7.5417805	46.585175	12.39024	13.872141	186.39972	100.09517	85.41824	17.625751	23.209232	211.15518	7.722432	64.72864195454545
YLGRLLIRRSLRI	16.536911	22.581228	10.196985	16.782345	164.14838	70.10097	75.37344	39.668118	32.249165	253.6652	10.987231	64.75363390909091
FYKLRLILWWR	28.806444	27.070816	29.611599	17.404278	181.5061	122.511765	83.87706	35.576782	44.208874	131.20737	10.522028	64.75482872727272
LWLARARLKWIVRRARAL	5.9480433	28.271618	13.436198	14.646386	151.59238	56.116566	31.215197	106.091774	78.389885	221.54146	5.2522645	64.77288834545453
YLARLLIRRILKNLRL	3.6012034	20.299896	5.4239154	9.195528	119.31682	53.45872	39.965126	38.367733	69.799324	348.3881	5.209347	64.82051934545456
GYLARLLLRRILKNLKLVG	9.115442	20.856266	15.157503	18.676502	74.36892	41.793633	64.797554	40.667816	60.261875	352.63702	14.832074	64.83314590909092
FSFAGKMLRKLVKIVF	8.304258	38.684937	38.578815	34.707584	88.01825	54.47162	82.82073	46.54636	71.54179	238.42596	11.173917	64.843111
RIRWALKLVRLWDKRE	16.154985	16.378025	22.498653	17.050592	130.70117	21.338589	31.194588	144.38771	105.08337	201.8112	6.873054	64.8610850909091
KLIKVSPKALLKLGKLF	12.26192	26.76411	18.98547	32.468384	67.649086	75.889984	43.04516	97.49249	100.65935	208.92099	29.356493	64.86303972727272
KIFKLILKKIKMLKIEF	2.9785705	14.061601	21.120644	17.709114	94.87584	26.889252	18.862768	159.52324	97.31186	249.76042	10.573531	64.87880368181818
LWMVRWRIAVVAAK	11.190222	51.375145	19.003798	20.389566	155.62448	144.08186	110.26291	22.254173	22.433407	149.1564	7.955007	64.88426981818182
LWLARAHLKWIVRRARSLL	6.95447	30.013216	16.828062	17.823172	107.09605	90.96727	46.453304	82.474236	76.60465	231.98427	6.591878	64.89005254545454
IISIAKVKILSLKL	49.084503	46.79563	51.54985	29.740498	62.926804	93.47473	87.33065	79.74272	68.47192	99.73525	45.28488	64.921585
GYLGRLVIRRALKVLRLLK	4.0384154	15.503854	6.655601	9.00876	106.74711	21.185257	39.31895	45.874187	105.30016	356.081	5.147352	64.98733149090909
LARLLIRRILKNLKLAG	7.8178983	23.47268	14.43251	12.89211	126.90595	49.07692	37.151737	65.37875	55.453598	314.84396	8.137278	65.05121739090909
LKKMVIAGKLKFF	12.985583	23.167583	40.915997	34.468216	106.19072	28.058867	48.787144	89.49319	100.62599	213.66772	17.429554	65.07186945454545
LWMVRWRIAVVAAKIKTKNQ	6.583269	35.015213	9.346738	11.55719	189.6695	61.30954	62.91608	38.691048	37.02918	253.11256	11.01622	65.11332163636364
KLILNLIGLKILRL	7.6834054	24.134167	15.458523	14.712048	93.02873	92.0152	79.34982	62.862144	90.182465	228.7763	8.15531	65.12346476363635
LRNKKELWLARARLKWIVRRARALLS	3.5542676	9.269912	7.8381886	5.9247384	103.55309	18.139053	23.863552	102.53576	98.39766	336.9452	6.7311077	65.15932084545454
WGLGIGRLAMLKIGLK	21.366331	53.262375	28.773912	33.744625	97.924545	77.6745	94.56174	42.55816	59.61539	193.22975	14.497335	65.20078754545455
FIPTLSGIRSILKF	21.972475	43.35372	70.30594	38.092426	65.81625	97.464554	107.65883	48.446045	55.169968	117.613914	51.32592	65.201822
WLARAHLKWIVRRARSLLS	5.704651	17.135773	9.332196	12.520279	116.85756	64.56521	41.087173	94.75954	94.27141	253.64357	7.4085245	65.20780786363636
LRRRIKKYQRIIFGLPRFKLRGVRKDLRRASPLWFG	22.466429	31.8785	31.144274	30.131277	84.060684	33.365932	41.006187	118.61973	106.249504	193.54727	25.409573	65.26176
GIILRPLLHSRGSRRIRLL	5.595654	29.955788	11.50989	18.09774	87.78422	43.08193	67.95603	79.634735	70.667595	296.84915	7.100003	65.293885
QISKLLARLRRLKWA	7.210655	20.309803	9.968102	8.276089	74.401634	22.450533	42.746483	94.72374	93.204384	329.73126	15.766367	65.34445909090908
GAGYLARLLLRRILKNL	7.67144	29.011553	18.889471	18.425283	60.624058	51.76024	81.43126	50.380157	76.844765	309.45712	14.96159	65.4051760909091
LGLKISSLRIL	24.916357	25.816734	20.055988	17.07212	107.31273	89.44939	85.15135	89.68488	64.5607	176.93697	19.39644	65.48669627272726
IQTPLNIARRRFQSWLRRRIRGSSRSQISKLLARLRRLKW	6.2334404	19.78157	18.441725	19.28403	132.34367	33.69072	36.936764	105.55851	98.38085	240.75801	9.121269	65.50277803636364
LWLARARLKWITRRARSLLS	5.5438967	15.719838	9.480735	9.874424	139.10759	85.08807	37.912495	72.19626	76.337296	263.26105	6.120111	65.51288779090909
IGIILRPLLHSRGSRRIRLL	7.8456764	29.122742	15.928642	21.28982	100.31592	62.04242	50.31119	99.722206	82.64344	243.96503	7.7859373	65.54300215454545
VKIGPLIRIKSIKLF	12.59542	19.595942	15.352957	23.727331	45.262215	44.62113	52.610947	118.3974	135.20955	236.23227	17.396475	65.54560336363636
GKMLRKLVKIVFKK	10.328401	20.606552	15.514823	26.778042	78.84457	9.469739	36.27604	130.95969	130.76302	252.77911	9.70565	65.63869427272728
LWLARARLKWITRRARSLL	5.4002404	16.73235	9.629792	11.961913	138.65443	81.06268	35.1793	80.90587	76.78842	260.6055	5.324126	65.65860194545455
LNIARRRFQSWLRRRIRGSSRSQISKLLARLRRLKWAK	6.4980927	21.789417	7.6383495	16.614656	154.16301	23.989807	50.257313	75.24774	76.41878	286.03946	4.0576987	65.70130217272727
LLRILVLLRIIKLRK	10.073908	35.188858	16.466648	22.690598	204.61641	82.41206	86.82507	36.133247	49.19616	176.66537	3.6109285	65.80720522727273
LFAARKLRLKRLKF	8.498278	15.690639	22.21139	16.558487	100.16382	21.338217	36.31646	115.56334	138.19016	242.19246	8.253955	65.90701872727273
LNIARRRFQSWLRRRIRGSSRSQISKLLARLRRLKWAKI	4.884461	13.62067	6.132646	14.10517	167.65982	25.08652	51.383163	96.41292	78.381935	262.46872	4.870584	65.90969172727273
IKKYQRIIFGLPRFKLRGVRKDLRRASPLW	19.528233	28.677523	26.475073	29.680893	63.53727	45.96856	44.677128	100.977295	132.48476	207.58217	26.095592	65.9713179090909
LGRLLIRRSLRI	18.093811	19.737524	11.156867	16.41219	174.20676	60.02779	75.95281	63.68283	43.523754	232.24176	10.860275	65.99057918181819
RIRWALKLVRLWDKREEF	15.922113	17.460533	25.086946	21.09962	101.9966	25.503622	47.455063	142.01112	104.88138	214.56888	10.162642	66.01350172727273
PLKRLLKLRLLLKR	10.306673	16.900732	16.972921	23.1571	85.94222	38.700813	32.893623	81.71567	152.8361	257.10666	9.880702	66.03756490909092
ILQNKKIREIVKKLGKLRLL	5.3148537	15.274087	14.244614	8.922654	67.07772	15.760564	20.028662	64.53848	146.81842	361.57648	7.813368	66.12453660909091
WRRIRWALKLVRLWDKREEF	19.722702	21.373055	16.995356	17.528797	125.05676	32.569344	55.18268	93.84386	90.95363	237.7511	17.855	66.25748036363638
WLARARLKWITR	14.556894	22.193089	19.022408	16.990412	142.5145	70.78222	57.06046	60.420315	65.5467	248.70894	11.345794	66.285612
ILGRLASVVSKKLL	28.56958	36.231804	53.50786	34.68793	68.04383	69.61013	97.62896	45.369335	38.38207	219.27234	37.922207	66.29327690909089
FAGKMLRKLVKIVFKK	9.621117	31.948362	19.496647	36.570606	95.18034	9.133022	43.225014	109.30461	132.60022	235.95087	6.336854	66.3061510909091
RIMGRWRLIGWGLIK	11.093683	40.765896	14.088156	16.884418	246.21986	48.653534	76.0747	36.99693	37.02489	197.04443	4.7169666	66.32395123636364
WRYLWRRRRVFAA	30.879446	54.969616	11.711254	18.52158	154.5992	43.519104	71.60488	104.488785	47.898796	185.03534	6.5652375	66.34483986363635
LSRRIMGRWRLIGWGL	9.858292	34.56074	11.755718	15.610036	114.96734	88.35895	59.581215	55.33508	61.287975	274.04666	5.6412845	66.45484459090909
IQTPLNIARRRFQSWLRRRIRGSSRSQISKLLARLRRLKWAK	6.502391	22.719217	17.944044	17.407814	155.28488	30.4351	31.725258	95.72572	95.98779	250.2515	7.318401	66.48201045454545
RRLSTWKLKLRMF	6.454155	7.2354536	8.866395	9.894329	116.82822	34.478504	30.82161	120.784805	94.66713	295.11197	6.861004	66.5457796
WRRIRWALKLVRLWDKRE	20.29024	20.432817	17.33538	17.34581	159.71997	20.181124	37.711884	96.23024	88.677925	245.29419	9.072235	66.57198318181817
LRRRIKKYQRIIFGLPRFKLRGVRKDLRRASPLWFGV	21.36598	29.827599	29.174822	29.26396	84.53853	34.155693	42.471363	128.32376	121.21039	182.37408	29.663391	66.57905163636364
WLARAHLKWIVRRARSLL	5.9856577	20.350464	10.180525	13.799804	127.09266	63.9982	40.560913	107.5701	92.33713	244.67398	6.4385	66.6352667
LWNMVRRIIRLL	17.903307	48.06046	26.439455	23.62598	126.62036	112.24559	88.36871	56.248096	66.74333	158.22046	9.018732	66.68131636363636
LWLARARLKWITRRARSL	6.149359	18.80795	9.768718	12.032858	140.70876	81.34095	37.64512	86.73498	71.20064	263.88324	5.930471	66.74573145454546
FFKGMLRTLKWIF	13.686633	38.98279	38.860188	32.003456	129.40993	81.066986	82.88068	46.51089	65.50524	193.84949	12.557344	66.84669336363636
NKIGWISNRVILKLLRFAKNMK	5.6172166	30.431707	10.896663	16.701746	107.94156	52.18764	54.875977	52.30375	75.56106	321.44974	8.197238	66.92402705454545
VRWRIAVVAAKIKTK	9.98804	25.11787	11.516091	23.446314	116.20694	41.679497	50.286533	98.09743	83.53082	263.53818	12.796838	66.92768663636365
GRGLQLAKKWVWLKIRGQLENLKRWRRRLGK	6.071224	17.612097	7.6586466	6.9018474	73.37575	16.670958	24.138124	76.03346	104.106705	400.0298	4.4030857	67.00015433636364
KMGLKNIKRFMRFMGRLPVKNFW	7.837694	26.990551	11.794357	12.916272	88.24827	36.55833	41.88986	60.42837	100.92347	344.80203	5.2308636	67.05636978181819
ILQNKKIREIVKKLGKLRLLA	5.815753	16.567383	15.11901	9.793265	70.39898	15.301531	19.58678	73.55626	141.89642	357.95184	12.005287	67.09022809090908
KIINAPYVWKLKHKGKMIKVKLKNW	5.436808	35.316628	11.893696	11.140056	72.05896	41.982357	32.99989	92.45541	116.2052	306.7353	12.346666	67.14281554545454
PFLIHIVRRRLILF	20.952827	45.137413	34.535233	36.520382	111.26822	142.219	125.20328	32.53878	54.939728	118.89221	16.369255	67.14330254545452
IWINKIRKIRRYIRW	11.763239	25.337553	14.767378	21.89335	251.89883	34.473827	64.11381	55.522102	41.36021	214.74802	2.7002263	67.14350411818182
WRELKVFWRRLKM	14.975095	16.38271	20.156792	15.018993	125.74426	51.890896	46.301464	87.51666	77.41713	273.11832	10.429302	67.17742018181819
IASLLGLRFRTLKRGIKKVIKWRY	4.8034964	19.727234	7.148274	12.529461	143.19833	27.327522	43.246033	54.87256	54.503723	368.70734	3.033378	67.1906683090909
LARLVIRRTLRALKKLK	4.3798666	13.2607975	7.406189	6.934578	92.178116	15.375952	18.871786	135.51091	165.40756	274.564	5.274252	67.19672791818182
FLSSRIGKLKLIIL	10.524836	38.1494	34.304276	16.197437	149.90974	113.80812	86.65906	67.79024	41.055084	174.60925	6.236804	67.20402245454545
RRIMGRWRLIGWGLIK	8.114157	39.49995	7.1593933	10.329652	268.63492	28.618912	51.88114	53.114582	45.83616	224.25833	3.0812678	67.32076946363635
PKWKKIKRIMKKIGL	10.189789	55.214985	12.045841	16.67766	110.61547	22.987614	26.486044	80.45629	109.51412	283.3717	13.05358	67.328463
FSFAGKMLRKLVKIVFK	9.62634	40.20849	20.90662	31.44085	71.93828	23.774235	62.678165	82.25305	119.52916	269.90594	8.582806	67.34944872727273
FLIKLRLWRWKYLLS	8.839824	18.97836	11.648029	7.5570707	116.47708	113.82079	77.99478	40.39969	45.767296	291.62698	7.809021	67.35626551818181
DEMWRRIRWALKLVRLW	11.431044	29.487429	20.04603	18.659643	111.78832	76.94247	80.586754	98.46903	86.72894	194.04568	12.834918	67.365478
VKKMVIGGKLKIF	15.651817	25.37082	43.47215	42.804066	107.380585	35.867184	70.03003	82.19471	81.53522	215.01115	22.113527	67.40284172727273
FVGWIAFKLLKNVNF	12.968078	41.462635	45.62465	30.293274	53.982365	181.8102	151.20233	29.131796	46.53006	127.349976	21.21729	67.41569581818182
RIRVFKEVMRIKW	13.468691	13.337719	14.108599	9.41206	131.82573	39.16768	39.913517	125.179245	87.362656	259.65134	9.260076	67.51702845454545
FIPFKRLLRFFRNRLPF	12.819246	24.131252	24.566605	15.568187	82.63545	105.219475	45.423153	72.09015	122.249306	221.5057	16.775225	67.54397718181816
IKMGLKNIKRFMRFMGRLPVKNF	16.007395	39.16788	21.027142	29.911255	106.18342	59.295174	51.172813	64.14134	102.41232	244.8067	8.876458	67.545627
IGGVLMKKKKIRFL	21.110716	30.6514	19.729223	30.961357	118.78293	60.954	51.39512	66.67618	83.36784	248.9948	10.45296	67.55241145454545
LSRRIMGRWRLIGW	17.582645	48.799637	13.765145	23.228893	122.52484	81.00046	73.827446	50.593132	46.155415	258.61517	6.9930887	67.55326106363636
LWLARARLKWIVRRA	8.130254	42.2956	16.730545	14.74791	139.33261	81.40468	40.131546	76.90888	53.750957	263.4037	6.537243	67.57944772727274
LGLFRLVRLLRFL	17.013582	30.707075	22.005508	18.076857	74.25302	206.01648	72.73379	42.948257	53.75948	194.21835	11.836445	67.59716763636365
FGALLGDIVKSFF	23.804045	41.75376	51.947998	32.009403	51.792717	127.25151	129.74156	44.395454	73.3462	131.20749	36.3859	67.60327609090909
GAGYLARLLIRRSLRLLRRL	5.0747237	18.82853	8.680955	10.556562	60.49163	32.204456	39.470917	47.117306	109.381836	403.87427	8.249528	67.63006488181819
WINKIRKIRRYIRWL	13.989491	27.783298	14.844568	22.417608	215.27367	40.029858	83.72114	62.717327	58.827793	201.56302	2.859494	67.63884245454545
KIGWISNRVILKLLRFAKNMKIT	5.880024	24.976625	8.158954	9.304207	151.19685	48.956432	41.02192	68.9672	86.408	292.12427	7.0507603	67.64047657272728
IKLRLWRWKYL	23.52024	21.839666	20.896872	14.813073	185.75223	72.67772	49.284687	100.510506	80.62753	164.72162	10.216793	67.71463063636365
LGLFRLVRLLRFLRIL	8.729281	31.642445	11.2800665	18.020529	87.54992	208.57336	92.309235	29.410633	45.55247	205.61893	6.578415	67.75138949999999
RLSTWKLKLRMFL	4.8604956	8.108341	7.4821615	6.745133	74.561226	96.106674	34.292686	155.86142	108.956406	243.12779	5.590089	67.7902201909091
ILQNKKIREIVKKLGKLRL	5.9097114	19.16487	16.240223	11.851447	73.66252	14.810595	22.581764	73.33503	151.61208	348.403	8.239075	67.80093776363637
LWLARARLKWIVRR	12.087923	25.960857	14.455117	13.317538	217.15076	42.43399	53.065197	58.9707	49.20467	255.36339	3.9048197	67.81045106363636
IFGIWLIKKLL	27.606123	44.546978	44.022446	25.111595	109.91888	125.44213	132.86467	35.373722	47.274807	129.8065	24.019764	67.81705590909093
GWISNRVILKLLRFAKNMKIT	6.5263133	22.97084	14.41072	16.022398	128.6731	55.063282	52.822258	67.907104	79.98516	294.59802	7.1291604	67.82803233636365
PHKINYRANIWALKMLGVKW	6.3516126	25.986448	14.902575	11.175918	84.058014	50.110336	42.731197	62.187477	107.25039	330.51566	10.926868	67.83604505454545
GLGLFRLVRLLRFLRIL	9.226208	39.082577	11.339593	17.60004	73.05453	143.87227	96.29857	40.447258	58.4419	249.3022	7.84219	67.86430327272727
WRYLWRRRRVFAAA	25.915266	54.96568	10.186929	17.373974	160.60455	49.92498	83.67073	94.20465	47.964012	194.46901	7.2508426	67.86642032727273
LLGGILRSIKLG	28.487303	38.47582	32.336697	21.696804	120.25003	88.56165	112.31706	51.837204	37.926823	191.77617	22.933617	67.87265254545454
RLPGRLRRRLWLKAG	13.251995	29.012554	9.575001	12.252416	122.688446	21.695736	23.15216	99.88397	96.93107	311.33856	7.2638216	67.91324814545455
QISKLLARLRRLKW	9.844727	19.3668	15.610546	16.596287	76.14839	32.694756	57.428722	120.2268	92.27159	290.52655	16.367563	67.9166119090909
FKLILKKIKMLKIEF	3.5700293	12.127593	30.130394	24.947018	168.89552	93.19799	18.387928	146.09964	42.86922	193.54202	13.551361	67.93806484545455
WLARARLKWIVRR	17.787498	22.357327	11.824549	12.21778	202.90541	43.23844	59.396046	71.19685	58.069115	243.15144	5.33368	67.95255772727272
LQNKKIREIVKKLGKLRLLA	6.328555	12.1657505	13.751406	8.427913	59.645473	15.36469	21.15458	75.682304	138.87126	380.44354	15.673635	67.95537331818183
RRRIKKYQRIIFGLPRFKLRGVRKDLRRASPLWF	13.2734785	17.831234	17.29822	26.706858	61.9423	30.952198	48.233395	134.77226	128.95853	248.39798	19.196936	67.96030813636365
LARLLLRRILKNL	11.655467	32.544563	16.766062	17.118666	156.72543	79.59891	55.981842	83.466	56.232964	223.90031	13.689886	67.97091818181818
LWLARAHLKWIVRRARS	7.532887	31.22901	13.032607	15.17111	108.14852	103.00135	53.4785	85.07904	70.1384	253.4722	7.41659	67.97274672727274
LKMSKKFIIWRLK	10.100041	27.467503	15.211311	12.911624	148.7841	32.35953	41.096897	99.68416	103.10609	246.49431	10.507303	67.97480627272728
GLKNIKRFMRFMGRLPVKNFW	6.8839755	22.192131	14.169264	13.3224745	64.79041	47.362946	49.033703	65.98075	112.20268	346.36664	5.655381	67.99639590909091
PLKRLLKLRLLLKRKKPEF	11.205165	17.372318	9.970044	21.78837	69.01669	27.867874	24.895512	106.03577	153.96678	296.2475	9.599822	67.99689500000001
WTLKRLRMAVRASKNLK	7.423199	26.57953	12.038846	11.8214855	119.35877	27.17729	27.35596	92.61374	86.22017	329.09503	8.443205	68.01156595454546
IFIPFKRLLRFFRNRLPF	14.575527	23.270369	28.649094	14.458461	99.69176	131.31097	54.631195	77.5597	103.520935	184.44203	16.19829	68.02803009090908
ILAGLIIAGIKKL	41.570038	48.45245	51.904263	35.301647	63.01017	82.07636	123.77108	60.424496	61.777287	146.15999	34.07622	68.04763645454545
GYLGRLLIRRSLRILNQLG	9.582228	25.25228	15.40571	15.447043	72.61395	49.436337	59.82957	57.6192	85.8193	344.17862	13.691327	68.07959681818183
GRHSVSLVLKWLKNIGYKK	7.018277	36.6731	12.15999	18.457138	84.38623	28.8144	37.495476	91.28632	87.40882	329.48685	15.719762	68.08239663636363
YLGRLLIRRALRVLRLLG	12.303003	28.31099	10.721025	20.324442	112.22571	69.561165	53.974792	39.759262	58.00273	333.9342	9.902124	68.09267663636363
LARLLIRRILKNLRLA	6.443824	22.599686	12.358857	15.949278	125.947624	62.186695	39.694355	78.5981	92.7861	282.43945	10.043968	68.095267
YLARLLIRRILKNLKLAG	6.505925	26.69414	11.008524	16.196348	125.14466	49.666588	45.60148	48.954067	62.079765	348.5181	9.009352	68.125359
KWIIKNILKGNFKKVK	11.318101	44.409897	4.567133	11.493303	98.04207	14.520924	31.10377	117.0374	93.29437	308.51367	15.365651	68.15148081818181
YLGRLLIRRALRVLRLLGS	10.8964615	23.693222	10.936804	18.710512	106.2781	61.43235	50.76117	45.05879	67.0529	345.53125	9.80827	68.19634813636364
WLARAHLKWIVRRARSL	6.6159973	23.18092	10.535669	15.900036	126.238525	65.03317	41.293377	117.3643	96.022835	241.97073	6.6207004	68.25238724545456
GLKLSKSILKKLNL	14.212017	25.527443	15.072123	24.700703	54.1923	64.43049	67.541794	113.932594	113.51079	239.42056	18.546307	68.28064736363636
IGEDLIKLGLKSIF	20.925213	29.08489	50.003807	30.84127	55.153244	125.91476	135.09752	76.22	58.49043	128.66658	41.05494	68.31387763636366
KLTWIRGLLKVLLAG	22.134445	36.499165	22.946316	23.277582	77.833466	93.72906	76.16131	88.571045	72.242455	224.24385	14.2816515	68.35639504545453
IEGLKLSKSILKKLNL	11.744613	30.212788	25.670547	16.594511	51.031887	63.719955	62.733074	101.951866	116.25058	241.35692	30.990868	68.38705536363636
WRVEWAARWKILNIT	12.149155	22.870039	10.365322	9.687731	120.90205	137.549	80.66922	74.640274	47.68185	219.62643	16.372921	68.4103629090909
AGYLARLLIRRILKNL	7.6141233	40.35964	19.583292	19.314465	78.48653	71.99674	88.227875	41.287697	69.034195	302.21417	14.54884	68.42432430000001
LFLGVKLPKMLRFIKF	14.053474	32.255924	22.701118	29.10869	94.29073	95.1226	72.2593	46.817802	69.668335	258.321	18.585793	68.47134236363637
LSKWLARFMVRYFK	13.906471	47.649387	18.808437	16.524807	148.01617	63.234585	50.93808	62.21904	80.09479	246.13477	5.735293	68.47834818181818
IRVARLPGRLRRRLWLKA	5.0515575	20.435787	9.730886	10.102417	126.66394	17.297792	26.321259	104.54087	88.23833	338.75446	6.2459936	68.48939019090909
WGLGVSRLAMLKLGLK	14.8435955	50.633293	27.58606	28.738302	90.79373	69.25293	56.004	43.480003	60.178017	297.01944	14.922548	68.49562895454545
GKMLRKLVKIVFKKGL	11.72613	34.970726	17.783833	19.095974	73.50308	34.469646	48.28171	98.91225	126.82516	279.86658	8.22525	68.51457627272727
WLGDKALAKLLKFLKGIK	9.492422	27.707624	23.737864	34.365902	41.31316	110.65143	45.687202	117.06192	119.72546	214.74478	9.574226	68.55108999999999
LGLFRLVRLLRFLRILL	9.070432	31.447945	12.675215	20.474354	91.04327	186.38359	97.78409	32.11445	52.793774	213.36537	7.3127284	68.58774712727272
GAGYLARLLIRRILKNLRL	5.917975	28.461761	14.25111	17.33287	70.65938	45.219444	74.78101	42.77185	104.314224	342.27914	8.993799	68.63477845454544
GLKISSLRILKEF	18.059822	23.063683	35.36391	24.169115	61.929787	67.09188	104.81667	114.814186	83.44547	190.1521	32.08431	68.63553936363637
RLPGRLRRRLWLK	15.965671	19.911407	16.714111	18.443996	96.209946	22.345432	28.26443	128.88515	130.44513	268.9069	9.0217	68.64671572727273
GLHLLKKMVIAGKLKF	12.394283	30.658218	32.159004	35.790535	76.09027	36.495934	72.85535	95.05129	107.73751	239.48642	16.636425	68.6686580909091
RLWWRVRRRIVVL	35.151596	34.421265	9.090858	19.767488	211.29008	55.513172	62.829983	113.03428	58.881664	151.52948	4.1791997	68.69900597272728
GRLLIRRALRTLKLL	4.862679	14.883079	6.932319	10.785706	84.355255	34.10461	40.32516	92.775314	143.50395	315.0587	8.177352	68.70582945454545
IWINKIRKIRRYIRWL	12.210179	25.715334	12.156423	20.066944	261.76672	43.709507	76.202415	59.90625	55.60637	185.8301	2.949447	68.73815354545455
GYLGRLLIRRSLRILNQL	6.4409103	23.42306	12.372117	13.162053	56.92188	57.58869	64.552185	64.812096	96.48048	347.25967	13.179962	68.74482757272727
VLAWGLGIGRLAMLKIGLK	14.7109375	55.70875	37.20262	30.14115	93.121124	114.736565	96.23061	26.320257	42.582123	233.96896	12.135234	68.80530277272727
RIKKYQRIIFGLPRFKLRGVRKDLRRASPLW	12.948122	22.938526	19.197039	22.34911	53.967342	33.984062	49.16396	140.94319	143.10344	240.05138	18.373112	68.81993481818182
LKIEGLKLSKSILKKL	27.66296	29.099644	18.317987	34.606876	56.308105	57.834106	48.182632	147.08777	138.67018	174.14287	25.116463	68.82087209090908
WRYLWRRRRVFA	39.378082	55.858597	14.901028	20.647266	161.0767	40.934963	60.55491	122.91278	50.088886	184.6785	6.163337	68.83591354545455
IKMGLKNIKRFMRF	11.463579	20.645739	15.564729	26.519161	175.2666	35.933277	42.970837	73.639435	75.403465	270.6363	9.745585	68.88988245454546
WYFGINLSRALMNAIRAVNRWK	17.4701	40.97231	16.417938	19.328495	143.55518	67.455505	52.433327	26.144226	38.0339	330.00906	6.2400155	68.91455059090909
LKINNISLIRKILNKLNI	6.3922863	32.09967	24.824482	17.704292	97.21754	85.89269	95.31231	59.665447	77.284004	253.11351	8.60025	68.91877102727273
IKTILGKFLKSL	30.76638	38.415344	56.006634	31.160772	81.2669	80.94212	96.699066	74.45987	67.32683	154.88222	46.243973	68.92455536363636
GFIGLLSRGLIKRINLNT	16.650375	45.95751	35.663525	28.407402	110.49864	60.411053	93.99411	59.626778	74.61288	215.2555	17.245222	68.93845409090909
GWISNRVILKLLRFAKNM	7.5393963	26.558681	16.683174	17.328997	132.2656	69.096886	63.437183	58.023033	70.33706	288.31824	8.819365	68.94614684545455
WLARARLKWIVRRARALLS	5.230611	17.549477	8.293825	11.502961	173.76134	57.572563	39.556343	95.53482	94.98231	248.74107	6.3595166	69.00771241818182
LWYVIARAVRLASNVRKRL	6.3920684	34.94842	26.299782	23.459421	199.38316	82.97684	54.087624	39.55443	43.50186	244.05222	4.42971	69.00777594545455
GAGYLARLLIRRILKNL	7.5813284	41.801575	20.67329	23.187702	65.623634	63.092472	96.15727	49.021477	91.831856	286.50662	14.092543	69.05179703636364
IFKLILKKIKMLKIEF	3.7785745	22.826046	36.573357	34.842445	153.49646	89.62206	30.846228	128.39539	51.35869	199.6879	8.859409	69.11695995454546
VKLRINLARNWVKKYA	4.709601	14.030356	6.3774047	7.7518835	97.349144	22.190645	27.352842	111.67064	97.567825	359.90115	11.494639	69.12692092727274
ILSNIIAYKLGLKKVWW	17.509504	34.70848	38.08084	31.321114	80.81269	141.47652	121.72491	54.98715	56.52371	164.05902	19.53478	69.15806527272728
LRNKKELWLARARLKWIVRRARALL	4.882339	13.286063	11.048746	9.078648	103.20272	23.53438	28.130672	127.48647	111.28784	321.95306	7.274496	69.19685763636363
RHRFLRYLSWRFW	18.358154	16.634186	10.100574	15.884104	87.1624	78.86623	59.581573	130.76587	107.976234	230.8731	5.207443	69.21907890909091
LRNKKELWLARARLKWIVRRARAL	4.608264	12.446224	10.374343	8.759468	107.84022	21.472292	26.683273	132.70729	110.55664	319.90244	6.4465356	69.25427178181819
LAWGLGVSRLAMLKLGLK	10.423376	57.277187	36.678493	28.69291	89.53526	94.22801	56.60203	38.761417	42.482407	293.97913	13.571831	69.29382281818181
GKHIGRHSVSLVLKWLKNIGYKK	4.603593	29.384384	6.714202	6.864347	95.14187	25.221813	34.908157	91.201225	113.18242	348.67282	6.668	69.32389372727272
LHGINWKIIRNRLKKIGF	6.1965528	44.9519	12.202174	22.199774	104.037796	42.220016	73.665825	86.58612	67.251144	292.24115	11.149944	69.33658143636363
AGYLARLLLRRILKNL	8.373779	35.336258	19.728445	19.207676	75.48219	66.416534	84.24461	47.66832	64.19937	325.39655	16.847086	69.35461981818182
ILAVYGLRKLLFKRF	13.677795	32.110954	26.788656	30.79089	117.91268	107.934105	81.7371	62.241837	70.41775	208.57722	10.818663	69.36433181818182
LIRRALRVLRLL	22.813978	43.3514	25.89362	23.82176	160.22665	75.619576	73.00614	120.15611	103.82381	102.44427	12.111164	69.38804345454545
WLARAHLKWIVRRARSLLSM	6.899706	19.613302	12.35024	15.402355	116.8181	98.34489	55.87922	71.25901	88.20519	268.5384	10.277062	69.41704318181819
LFAVIIILGKRIKWK	16.588097	47.00479	32.352577	37.632343	125.7713	52.851208	90.02923	81.24713	59.142242	210.81416	10.40589	69.43990609090909
GWISNRVILKLLRF	11.39542	29.681862	25.245201	21.21038	106.449356	86.907715	106.95546	67.50977	75.232994	223.12132	10.180454	69.44453927272728
LARMYIKLALLYSRKLKFK	6.243247	45.95951	18.598291	14.325994	131.43459	34.694088	39.50419	84.31126	124.903404	258.6165	5.536272	69.46612236363636
RRRIKKYQRIIFGLPRFKLRGVRKDLRRASPLWFGV	21.485693	28.768816	25.341154	30.180302	75.69007	36.53354	51.58941	135.3178	125.63931	203.76334	29.971111	69.48004963636363
IVRTLGVSGTIKRLKMKFLK	8.579914	35.05381	20.90903	16.731201	85.31265	30.423054	40.85112	72.7701	95.342285	343.0772	15.280091	69.48458681818182
IFKLILKKIKMLKI	4.238554	16.255741	41.545937	19.869839	235.75812	45.557484	39.369766	112.39191	58.568283	186.18893	5.410324	69.55953527272726
IGFKIFYRLLMLKM	20.199839	33.046516	31.857431	26.495016	105.941574	112.200935	83.38558	54.029167	80.72727	199.7833	17.772268	69.58535418181818
LWLARAHLKWIVRRA	8.428336	49.531536	17.486176	16.974243	82.19406	139.68271	47.290848	78.979576	56.092785	259.77112	9.176371	69.60070554545455
FKLILKKIKMLKI	4.54516	11.848015	33.837387	15.163627	229.27538	51.939934	25.597256	138.90016	56.82418	189.8504	7.885174	69.60606118181819
WTLKRLRMAVRASKNLKAIIL	3.6484213	13.375917	6.4403563	6.125678	119.80981	46.95448	39.774452	83.10191	78.67363	360.13535	7.8168077	69.62334657272727
WRRIRWALKLVRLWDKREE	22.491074	23.941385	20.29506	19.407597	156.2102	23.221619	40.934406	98.26407	94.936615	255.96423	10.45918	69.6477669090909
LGRLLIRRALRTL	12.198584	24.093615	14.748953	21.933882	98.218	69.752266	55.0825	100.79003	108.39443	249.284	11.720997	69.65611427272728
GLGLFRLVRLLRFLRILL	9.747956	38.134933	12.9086895	19.033783	75.626366	140.19151	100.64271	42.90616	66.737404	251.75688	8.555514	69.65835504545454
KPILIIKVIKKLKIKGLK	10.067253	41.93691	17.022541	32.91575	48.440186	35.043613	33.526684	79.45651	206.62196	246.7901	14.505682	69.66610809090908
LKNIKRFMRFMGRLPVKNFW	5.763973	25.688751	14.078217	11.19393	85.73184	46.51152	46.856323	63.614265	122.80455	339.35968	4.9086866	69.68288505454547
IRKIRRYIRWL	19.266853	20.76946	14.123863	17.431221	185.3892	48.786976	37.303513	162.89006	116.872345	135.67029	8.355026	69.71443699999999
ALSRRIMGRWRLIGWGLIK	6.2863226	41.662228	11.830397	13.762875	185.23833	60.610302	75.7223	51.22777	51.25066	264.94412	4.566262	69.73650605454546
GRGLQLAKKWVWLKIRGQLENLKRW	7.2350197	13.810692	6.3657613	5.7798176	64.48573	18.805437	24.455896	73.9612	104.578476	442.10596	5.5351377	69.73810248181817
KWIVNRIRLYFKK	9.559996	25.280642	5.2672935	5.416735	131.44397	24.249453	24.500729	107.970024	107.96594	317.12497	8.809779	69.7808665
IILGSLALAIKKLVK	47.189068	46.986633	51.662148	97.623726	55.252968	89.10024	92.65921	74.535065	55.87856	116.58753	40.282276	69.79612945454545
LHQLILLKALIRALNKTK	9.688887	47.856617	46.31108	34.138252	70.47821	74.574974	45.491924	93.67498	125.893684	198.97037	21.050993	69.82999736363637
IIMAYLHGINWRRVKKIAK	11.134347	70.33463	30.398039	37.031857	148.56267	78.27945	111.72336	47.931496	46.93599	176.63902	9.537378	69.86438518181818
YLARLLLRRILKNLKLV	5.5231595	16.69701	7.579902	12.470165	112.97261	47.999016	45.01185	70.87878	76.804756	360.69406	11.892927	69.86583959090909
GGKPILIIKVIKKLKIKGLK	12.814189	28.437614	15.9990835	40.269917	40.05492	30.318733	47.890697	102.335144	208.21742	224.47084	17.918373	69.88426640909091
IVIFWILGGKLIKKSLK	25.817432	64.49713	42.30774	49.002247	107.23657	70.00205	89.65279	71.07066	61.175507	162.75514	25.393658	69.9009930909091
NVARILGLKFRTLKRGIKKVIKW	5.44324	22.342659	8.960327	15.658487	99.29303	24.710085	57.465916	66.323395	69.74019	394.66177	4.4748197	69.91581079090909
RRRIKKYQRIIFGLPRFKLRGVRKDLRRASPLWFG	25.461817	29.651283	26.717237	28.616074	77.30939	36.188984	53.59042	123.12332	117.466896	226.54744	24.4368	69.91906009090908
FIGIIILFKRF	26.996614	41.155952	39.597965	31.31942	67.9264	102.030754	111.218834	61.347755	92.69801	163.74467	31.188475	69.92953172727273
LMYAKKMNLGLKISSLRILK	10.141574	54.772007	41.03897	19.402544	121.3491	51.765625	48.425606	68.59313	89.81841	254.16711	10.167309	69.96739863636364
GLHLLKKMVIAGKLKFF	12.787696	32.757103	31.949203	37.70686	82.8093	53.954056	88.54963	90.635124	99.23718	224.13629	15.545389	70.00616645454546
LWLARARLKWITRRARS	6.7423	24.875914	10.242442	9.454515	152.07594	83.367134	52.32412	69.46093	53.42042	301.8874	6.3641896	70.01957314545454
LGGKLIKKSLKL	25.24082	23.74802	12.939778	22.101435	89.381714	39.11022	52.602394	167.35477	115.50063	203.6972	18.600208	70.025199
RRRIKKYQRIIFGLPRFKLRGVRKDLRRASPLW	15.345565	22.233765	16.870493	25.327785	63.75898	29.176895	45.17573	141.32007	146.40431	247.63432	18.045536	70.11758627272727
WYVRLIRKRLW	33.925594	26.07006	14.961916	16.85022	223.67216	75.051186	37.20064	79.76716	57.500145	195.36041	10.93874	70.11802100000001
LRNKKELWLARAHLKWIVRRARSLLSMT	5.75313	13.86407	13.412487	10.430279	120.50174	28.104177	35.557518	100.43572	106.984505	326.18738	10.298616	70.13905654545455
YLGRLLIRRALRTL	14.046196	32.98129	14.24585	22.23415	102.89393	81.327385	56.85837	70.83429	84.26921	281.6199	10.455325	70.160536
RVGNLKIRKNVWLLK	8.150904	14.0078335	9.093701	15.407488	80.95972	16.719423	27.200794	134.39719	93.79586	362.16046	10.297106	70.1991345
IKAIALKINTLLSGLLAK	31.278587	45.854893	38.442043	31.461775	60.45057	100.20999	94.62357	63.21753	61.94804	195.59573	49.249424	70.21201381818182
KILQNKKIREIVKKLGKLRLL	6.119602	18.217457	9.36139	7.3895874	78.328705	12.472767	13.843353	84.8146	170.30806	362.79266	8.800397	70.22259803636364
GYLARLLIRRSLRLLR	4.524958	24.134642	8.099435	9.656876	84.05663	41.6885	59.52417	46.58835	84.43155	402.33295	7.5448813	70.23481293636364
IASLLGLRFRTLKRGIKKVIKWR	5.4251885	21.603828	8.081432	10.925452	174.66983	25.538172	45.28563	55.569695	61.214497	361.88007	3.244655	70.31258631818181
RWYIRLIRKRMW	16.44481	12.675211	7.302595	12.61318	331.4787	33.366547	23.251747	56.012703	38.00331	239.73984	2.900115	70.34443254545455
YLWMVRWRIAVVAAKIK	12.029838	57.858925	19.056671	21.080223	183.19505	137.62973	134.35501	15.853062	21.066713	165.46883	6.3169384	70.3555445818182
ILQNKKIREIVKKLGKLRLLAIN	4.315236	17.7103	12.154848	8.224541	77.730934	23.476427	19.450958	75.11267	147.21921	376.93408	11.602287	70.35740827272728
KPKKIWNKQLLLEELQLMGEYGLRNKKELWLARARLKWIVRRARALLSMT	12.597596	28.248781	29.482735	20.866096	95.07185	25.193304	35.35025	74.920135	122.30592	310.6832	19.411991	70.37562345454545
IASLLGLRFRTLKRGIK	8.405802	52.516647	25.926977	31.614859	144.92915	49.332592	64.511734	73.35302	86.57718	229.40134	7.6720624	70.38557849090908
KMNLGLKISSLRIL	10.849814	32.536736	21.162174	19.15026	74.125946	40.13509	64.80683	83.987015	108.56944	298.3558	20.65021	70.39357409090908
AWGLGIGRLAMLKIGLK	17.738626	57.68208	35.086132	29.165615	105.189445	87.41799	102.32434	48.366283	73.41994	204.96036	13.001409	70.39565636363636
LWLARAHLKWIVRRARSLLSM	9.82957	26.194763	20.368872	20.718138	108.93943	112.246956	66.84353	61.14455	78.58768	258.45294	11.060989	70.39885618181818
LFGVHIIRISLKNF	19.268837	48.716515	44.190575	39.153732	88.01037	142.64586	141.70125	44.06272	50.785057	130.7565	25.366158	70.42341581818182
IRKLSHHMIKLLGLAKK	7.8852987	41.45102	17.497454	21.842314	109.26359	33.209538	46.409534	81.550835	126.13448	278.09094	11.332995	70.42436351818182
RDEMWRRIRWALKLVRLW	6.628146	24.898624	8.414314	11.083361	141.27441	40.45458	47.054478	127.53892	134.61073	227.18614	5.5785184	70.42929285454545
GYLGRLLIRRALRVLRLLG	7.750018	28.365025	10.685485	14.8596525	100.28745	48.42466	65.38245	56.094772	82.35452	351.82086	9.002805	70.4570634090909
RRIKKYQRIIFGLPRFKLRGVRKDLRRASPLW	15.881666	24.460552	16.334244	22.994904	58.428696	30.730204	48.848446	141.72855	146.0822	251.45471	18.619326	70.50577254545455
LWLARAHLKWIVRR	10.90925	39.272064	15.998917	16.251257	140.53436	72.44628	59.522526	80.59428	67.66837	266.68912	5.747667	70.51219009090909
GKHIGRHSVSLVLKWLKNIGYK	4.94765	34.403965	8.740955	7.80769	87.25832	33.431988	45.042927	96.572754	124.154175	325.37476	8.244928	70.54364654545454
IGIILRPLLHSRGSRRIRLLS	10.643955	41.22007	25.510464	26.74493	107.01389	59.1636	57.28992	91.00069	82.66959	263.42853	11.346103	70.54834018181818
IIRTLGVSGTIKRLKRKFLAKYGWK	5.58289	22.87317	8.573537	10.771048	103.44568	14.293884	39.682026	74.211205	77.196495	415.23395	4.3094735	70.56121440909091
YGLRNKKELWLARARLKWIVRRARALLS	4.995848	8.28265	7.395244	6.386436	117.80616	28.296127	28.50202	84.49093	108.72926	373.14804	8.179906	70.56478372727273
FGALLGDIVKSF	26.179205	44.458344	56.200935	35.00142	54.73946	124.584015	127.54644	48.880196	81.5263	135.69873	41.605232	70.58366154545455
LVLRKWRRVFTYL	31.923447	40.56792	27.250576	22.384644	126.65138	67.812035	51.638203	128.33777	91.99491	182.38857	5.760929	70.61003490909091
ILGGKLIKKSL	41.23333	33.889446	26.325079	25.745077	82.758545	59.410713	89.47062	108.70195	92.87013	176.20271	40.10906	70.61060545454546
GWISNRVILKLLRFAK	11.259529	33.163357	21.176645	23.589945	123.346214	58.9411	80.90463	97.48779	95.41691	222.6995	9.224254	70.65544309090909
GWISNRVILKLLRFAKNMKI	6.0607176	21.642334	12.830366	15.229549	142.20549	54.373013	55.65329	56.855927	79.20467	326.53333	7.012722	70.69103714545454
IVIFWILGGKLIKKSLKL	22.713251	69.658325	47.498768	39.66741	107.89108	86.171165	103.44562	55.67644	64.322014	153.95578	26.752264	70.70473790909091
GLQLAKKWVWLKIRGQLENLKRWRRRLGK	6.3449416	30.830044	14.642778	12.487812	81.132324	29.7332	34.408684	92.187256	126.553055	342.83545	6.804961	70.72368232727273
LQNKKIREIVKKLGKLRLL	5.891767	10.999212	13.120477	7.0171447	51.393433	17.550869	25.996902	69.907005	159.38521	405.7864	10.960042	70.72804197272728
WISNRVILKLLRFAKNMKITF	8.257538	27.231237	17.740633	17.015726	143.75159	70.23816	83.56047	54.249313	80.72073	266.69135	8.799195	70.75054018181818
YNKIGWISNRVILKLLRFAKNMK	6.8778396	40.946877	13.458251	21.209448	113.943016	55.928677	52.997932	40.96445	64.80051	359.6828	7.497371	70.75519741818182
GYLGRLLIRRALRVLRL	4.6366596	29.156708	7.718721	12.061614	91.05076	48.49087	63.15869	58.168053	90.80378	366.9136	6.3850594	70.7767740909091
SQISKLLARLRRLKWAK	6.9806848	14.911999	13.62679	12.148385	74.0324	21.571718	54.165802	90.553925	136.2962	337.6571	16.689726	70.78497543636364
KWIVNRIRLYFK	11.290714	22.918982	5.8610215	5.5513644	102.47172	45.58729	30.775448	132.45526	118.409164	293.9217	9.749896	70.81750544545456
YLGRLLIRRALRVLRLL	8.516569	30.14567	8.563183	18.861603	106.81989	79.64946	50.918785	50.486057	80.622284	336.88	7.60549	70.82445372727273
LARLLIRRSLRL	17.04955	41.31527	19.14277	18.241997	135.77681	82.40034	66.71893	105.82744	105.890854	173.90587	12.880841	70.83187927272728
ISKLLARLRRLKWAKIRTQ	3.0706558	11.192499	3.9809432	4.480413	127.71914	12.170752	39.59435	96.80813	89.64283	386.71887	3.8018184	70.83458194545454
KLRLWRWKYLL	12.4426	16.672081	10.292333	12.032985	172.76872	83.178215	48.38528	169.18674	75.86012	172.55508	6.374862	70.88627418181818
GKPILIIKVIKKLKIKGLK	12.964972	30.291296	15.068903	35.171528	41.35783	30.139427	44.492256	98.777054	221.8594	232.19824	18.066452	70.94430527272726
LIIRTLGVSGTIKRLKKKF	9.784367	21.955606	13.098348	19.516186	114.93408	22.619062	56.731995	121.22102	96.403534	296.20782	8.015195	70.95338299999999
LQLAKKWVWLKIRGQLENLKRWRRRLG	7.5352473	37.339275	18.44867	15.011224	111.795265	23.941153	31.424084	98.841	98.20706	327.96115	10.0669985	70.96101152727273
GKPKKIWNKQLLLEELQLMGEYGLRNKKELWLARARLKWIVRRARALLS	9.750427	22.382616	25.477894	20.943115	103.42686	30.347776	36.017815	84.729774	129.84453	296.7977	20.980364	70.97262463636365
GNPLLKINRTVKFLKALKK	10.597521	26.775066	36.42452	45.709522	57.152824	30.467228	43.202053	78.547806	208.43323	225.84926	17.8315	70.9991390909091
RGLQLAKKWVWLKIRGQLENLKRW	4.1869717	24.242968	5.839399	5.703107	73.828865	21.122375	26.23804	76.60077	101.692345	435.65143	5.961831	71.00619106363636
LARLVIRRTLRALKKLKA	4.383575	9.927326	6.470216	5.85463	95.96366	22.900183	16.718304	147.58234	174.60141	290.56476	6.179666	71.0132790909091
LARLLIRRSLRLLRRLQL	6.374537	23.622087	9.861164	13.411053	78.59364	51.35526	40.803146	88.635155	152.0955	307.08978	9.431308	71.02478454545454
IDFSFAGKMLRKLVKIVFKK	9.947655	51.24753	35.556484	36.139282	75.185165	45.674004	85.47423	81.03883	130.25674	220.74858	10.161807	71.03911881818182
IGWISNRVILKLLRFAKN	14.853774	46.248	22.88514	25.565641	119.719795	101.581406	83.48481	58.476543	61.119724	234.31226	13.6706505	71.08343122727273
LVKRMVIGGKLKIF	11.62782	38.96927	33.88726	37.941654	142.6396	34.350697	74.175476	66.09829	62.390053	267.58307	12.453101	71.10148099999999
VARILGLKFRTLKRGIKKVIKW	5.053897	17.066462	6.6615124	12.5896225	128.10764	17.07706	38.269875	82.30597	77.84419	393.25494	3.889595	71.10188762727273
WRLRIASLASLRRFA	15.388465	38.824165	26.27474	29.229431	90.71831	96.95072	108.14152	125.92229	92.632744	149.22495	9.408829	71.15601490909091
TWFIKVSLIRKKLL	12.368442	29.589277	11.682606	9.439287	114.80291	74.40392	46.199997	108.56316	113.30678	256.47668	5.8990192	71.15746165454546
INYRANIWALKALGVKW	9.29814	36.103825	14.956107	10.96586	93.19899	98.239494	69.933044	39.021736	60.7297	333.4881	16.961739	71.17243045454545
PLKRLLKLRLLL	16.671898	17.668194	20.958508	18.397001	110.68249	70.85609	51.29518	88.62216	157.56659	210.45471	19.841349	71.18310636363637
TWRVEWAARWKILNIT	8.861227	19.981068	9.817505	8.086779	80.068886	214.3255	65.684685	64.47639	47.033466	247.1054	17.601254	71.18565090909091
KMNLGLKISSLRILK	13.004665	36.839954	20.941431	24.20309	101.339035	24.540016	42.616726	78.446365	118.37425	303.0996	19.890318	71.20867727272729
VKKLIKVSPKALLKLGKL	23.421478	34.182926	28.044733	40.344944	75.257904	49.09361	41.434143	83.46057	122.92314	252.41461	32.730076	71.20983036363637
GKPILIIKVIKKLKIKGL	20.938162	31.36331	23.873415	26.308182	51.139793	42.39809	63.638634	90.22544	187.03377	215.87463	30.589083	71.21659172727271
GRGLQLAKKWVWLKIRGQLENLKRWRRRLG	9.347819	24.069546	9.085084	6.605108	71.01735	21.910065	34.33244	80.1351	118.07347	402.72302	6.085835	71.21680336363636
LQLAKKWVWLKIRGQLENLKRWRRRLGK	5.919881	32.205917	16.034601	14.389229	120.81593	20.23548	25.566544	104.084694	100.608765	334.8839	8.948369	71.24484636363636
GLQLAKKWVWLKIRGQLENLKRW	7.0075502	26.69865	17.018381	13.256316	71.69229	36.246574	41.501717	89.20616	117.965454	353.17053	10.351162	71.2831622
ARILGLKFRTLKRGIKKVIKW	4.5754027	19.53814	5.940813	9.504618	115.59467	11.168111	43.443245	84.7642	91.61717	394.69482	3.3610187	71.29110985454545
LFRSRLKKLRKIL	17.761494	35.285927	19.99267	22.947243	165.62503	52.037506	63.633614	96.50099	85.40167	220.77959	4.324164	71.29908163636364
LRNKSWRRPRGLFNKLRKRYGGKWSGRIPVNVGFGS	26.257982	36.169872	15.900213	24.57693	139.96729	33.23719	38.10627	52.66527	87.752525	319.23062	10.493064	71.30520236363635
ELWLARARLKWIVRRARALL	8.553877	25.418316	18.503744	16.253702	92.737206	56.388824	36.314926	127.00689	131.83167	262.6144	8.893403	71.31972345454545
IASLLGLRFRTLKRGIKK	7.306032	46.844658	21.838047	28.558208	156.46803	32.65671	56.60026	79.89383	96.713844	252.406	6.06243	71.39527718181817
FSFAGKMLRKLVKIVFKK	9.019071	40.263496	20.591976	31.396553	86.12933	15.955407	59.53033	101.5597	139.03351	275.49945	6.5960846	71.4159006909091
LWWRVRRRIVVLA	23.935156	59.336567	20.349009	22.253994	138.97957	111.992035	113.69052	70.739815	46.03843	167.1489	11.1374035	71.41830904545454
KILQNKKIREIVKKLGKLRLLA	7.055849	20.278141	10.582523	8.206585	85.23631	12.439182	15.290749	87.28757	164.20444	363.53452	11.537676	71.42304954545455
YLGRLLIRRALRTLK	10.666187	39.37476	15.25991	27.400473	149.52982	38.846603	62.694115	56.69599	82.17394	294.34637	8.672161	71.42366627272727
IASLLGLRFRTLKRGIKKVIK	5.626469	36.65698	17.015587	23.411074	172.7621	36.096832	56.649418	85.84752	92.2058	254.70465	4.936494	71.44662945454546
LLIRRALRVLRL	19.639091	46.070793	25.505302	25.38231	187.0013	82.99163	81.99263	105.98298	96.185974	104.00435	11.159465	71.44689318181817
YLARLVIRRTLRALKKLKA	4.031356	14.801174	6.667814	8.681671	134.69342	28.915564	25.408161	89.40906	134.89133	332.4428	6.0331593	71.45231902727272
QISKLLARLRRLKWAKIRT	3.0745208	6.687281	3.7106614	4.150816	87.84677	10.791489	37.677032	119.60611	114.30611	393.73886	4.6422467	71.47562699090909
ISKLLARLRRLKWAKIR	3.4914465	9.6139965	4.869288	6.3874707	136.22595	13.775633	44.35988	100.36666	109.699295	355.32297	3.0024545	71.55591310909091
AGKMLRKLVKIVFK	12.340521	27.719368	20.2655	35.20151	92.95344	17.09087	44.162586	128.5561	125.442055	272.23102	11.414662	71.57978472727274
GLLSRGLIKRINL	14.328836	32.558743	19.531832	17.717854	92.87286	61.507427	87.96159	85.9558	80.84926	279.53128	14.953179	71.61533281818181
KMSKKFIIWRLK	9.832258	27.649143	8.5052185	6.9032383	113.72879	21.08331	38.90106	112.445694	135.03589	296.5427	17.26104	71.62621289090909
HIGRHSVSLVLKWLKNIGYKK	7.8763957	32.63413	12.069231	12.1443	112.57993	42.45572	50.05037	82.657425	75.57418	347.92517	12.031934	71.63625324545454
ISKRFWTLIKMLRF	6.14565	21.243528	15.310319	20.927187	128.70119	84.30176	69.57043	87.239044	143.84659	202.0644	9.168724	71.68352927272727
RRIRWALKLVRLWDKR	16.347416	12.356874	9.275507	9.313433	201.18185	11.469321	37.324093	158.78229	126.59784	202.40973	3.65439	71.70115854545453
PLKRLLKLRLLLK	14.1941805	25.578276	23.322115	48.700085	68.76528	61.950817	41.920723	118.73345	138.57755	228.27605	18.773355	71.70835286363636
LRNKKELWLARARLKWIVRRA	3.9101214	11.101943	8.591223	6.7956595	120.34106	17.310368	24.31201	132.70898	109.56256	348.53537	5.7779393	71.72247583636364
LHQLILLKALIRALNKTKA	9.412408	36.38191	27.765364	25.718779	71.46474	87.378845	44.793415	104.01587	132.80269	231.33485	17.893309	71.72383454545455
IERDEMWRRIRWALKLVRLW	14.354314	29.74619	37.65827	41.06108	126.26081	58.906723	74.365364	71.66733	104.698074	205.14699	25.146055	71.72829090909092
ISKLLARLRRLKWAKIRT	3.4436107	8.656204	4.9485393	5.994605	154.02036	13.358467	48.05	97.605865	85.52629	364.043	3.391345	71.73075327272727
IKMLRFYVVLRRF	17.157202	25.50402	15.687184	16.181383	147.82608	101.62147	90.34081	67.96288	61.746536	238.4426	6.640473	71.73733072727272
FRKIMHLSLKRII	10.819366	22.319447	11.487658	13.73662	225.23592	61.776276	89.228676	82.509705	58.96607	204.48372	8.552903	71.73785099999999
IMAYLHGINWRRVKKIAK	9.165197	67.8407	19.22173	27.237133	150.73473	58.047733	105.47915	53.0633	53.343887	236.59103	8.657146	71.761976
IEELLGGILRSIKLGK	25.306381	40.311268	36.798553	33.600327	79.77515	58.762047	90.39116	81.42206	104.601326	212.85358	25.718643	71.77640863636363
LSRWYIRLIRKRMWV	8.139303	11.624248	5.483407	8.25904	242.20901	51.14675	42.429634	81.79515	66.277534	268.7322	3.6226254	71.7926274
GKGLKVIEILKLGKL	23.23733	18.698868	17.46688	14.327657	38.75597	71.448524	79.984024	116.937195	178.70749	212.53116	17.914328	71.81903872727273
LRRRIKKYQRIIFGLPRFKLRGVRKDLRRASPLWFGVV	22.51195	32.470318	32.224636	29.962158	92.29939	38.931496	49.791615	132.68774	133.35573	190.25278	35.56087	71.82260754545456
HWSRWTLKRLRMAVRASKNLK	4.800399	23.840372	4.874544	7.3257637	173.91289	21.821762	22.918379	76.11211	63.304234	385.66013	5.576255	71.83153079090908
LGLFRLVRLLRFLRI	12.728517	32.620438	14.624641	23.043262	135.52153	175.2237	109.35307	32.278587	39.12363	206.83527	9.255975	71.87351090909091
ISKWKLIKTLYKVLKLK	7.3415856	36.543983	11.631712	37.834976	54.033348	51.8072	25.930357	180.25217	98.31584	280.7407	6.6158266	71.9134271090909
LGKLKLLWIRNGKRLHRNYNWRVSVF	4.9857917	13.61258	6.2175913	8.61738	89.798096	30.13171	33.22284	83.68245	86.36466	430.58115	4.0533957	71.93342224545455
AGYLARLLIRRSLRLLRRL	4.8793674	19.60671	8.1739	10.548901	65.34715	34.53655	42.823055	50.586647	118.706276	427.08218	9.036833	71.93886994545454
GWSKIKSLPLRQIPKLEKGQRLRVKEVKQWRAPKVSLYTQG	29.621681	58.60118	34.060898	43.176376	90.61597	31.009235	28.20139	81.29005	125.96093	239.51869	29.408058	71.95131436363636
LTFKHLLGILKRF	12.677128	33.547554	24.244013	42.067394	140.94409	119.27114	93.904305	91.356094	63.048237	159.95113	10.539799	71.95917127272727
HKINYRANIWALKMLGVKW	4.9563985	21.038305	6.801088	5.5154414	85.493866	31.601187	24.489468	103.155106	112.47496	388.69272	7.515503	71.97582208181818
LQNKKIREIVKKLGKLRLLAIN	4.9615254	12.495171	10.6528	6.826895	68.20545	23.85808	21.795591	84.73038	142.55049	399.18594	16.815292	72.00705585454546
RIRWALKLVRLWD	21.675537	32.51999	45.95372	28.976683	119.42087	71.10133	65.13991	136.64967	84.17378	167.09053	19.727543	72.03905118181818
RIRWALKLVRLWDKREE	19.381386	19.907787	26.129818	19.354118	133.7584	24.763	37.394684	152.04683	119.381905	231.44246	8.87281	72.03938163636363
WLARARLKWIVRRARALL	5.419899	20.984827	9.5640745	12.485454	173.6016	46.85017	33.41405	141.20856	103.179306	240.06729	5.8290644	72.05493590000002
TIWLARVYIRLGRK	11.0300455	47.99898	12.33448	15.384274	216.1472	82.390816	62.058823	57.637814	47.816257	231.3672	8.460317	72.05692786363636
PLLKINRTVKFLKALKKEF	10.875839	24.084145	25.796616	27.849861	88.01944	31.086697	33.15375	102.740395	219.81229	213.20822	16.162415	72.071788
KIKSLPLRQIPKLEKGQRLRVKEVKQWRAPKVSL	21.429121	51.075157	34.91011	30.964018	90.8153	33.903458	26.984198	86.0861	142.06609	241.76953	32.821487	72.07496081818182
TLYLWMVRWRIAVVAAKIKTK	8.361319	46.148193	18.237608	17.633532	122.508606	236.33398	79.246826	15.324765	28.83492	213.47025	6.8664503	72.08785902727271
AGKMLRKLVKIVFKK	9.423221	24.414406	17.371838	31.601686	96.4281	9.485032	36.972298	139.8865	150.13412	268.47055	9.018198	72.10963172727271
LRRVGITNLRTVAKINWKG	8.772143	33.611984	10.599745	9.603989	111.78399	29.779087	49.446045	70.307915	65.179634	396.25522	8.237843	72.14341772727272
LSRWYVRLIRKRLWV	9.091032	13.586957	7.0646596	8.320788	198.09422	58.79234	44.739067	106.16731	80.91741	263.1624	3.8888836	72.1659152
FGIWLIKKLLF	15.268023	35.049503	51.01184	25.76666	89.237946	129.25856	124.62862	62.488262	77.27373	161.47385	22.49101	72.17709127272727
IEGLKLSKSILKKL	21.406647	34.060978	27.434095	21.878033	60.039856	47.630814	51.97901	154.89604	155.40993	184.45981	34.76042	72.1777848181818
LDKWILSRLHRIIKF	11.520275	43.882854	24.576725	25.860052	105.44557	119.20356	115.59561	94.23104	85.39404	161.0406	7.5404625	72.20825350000001
RNKPLGLKIRLMKAVK	7.987211	32.07632	19.773136	26.925308	79.16825	22.330147	34.232224	79.55676	166.54535	308.77887	17.004086	72.2161510909091
GLIKNIQASWVKLGKK	23.404354	44.256104	17.462152	42.752445	59.990185	32.012066	57.70223	114.91077	139.13945	237.78954	24.996134	72.21958454545455
LKLIRVIKRLL	28.173695	30.26256	15.2772255	15.668693	345.79562	67.05344	58.03907	76.396706	76.09802	73.2088	8.856659	72.25731713636365
GKPKKIWNKQLLLEELQLMGEYGLRNKKELWLARARLKWIVRRARALLSM	11.204312	21.781273	32.806995	21.376318	100.11249	36.236294	45.69313	77.32582	117.18772	311.3485	19.88985	72.26933654545455
SRWYVRLIRKRLW	9.99931	16.044455	4.2758965	5.772133	184.07101	44.01392	44.049446	93.13888	77.832504	312.08102	3.7690778	72.27705929999999
WTLKRLRMAVRASKNLKA	5.3407245	19.226341	7.477938	8.437621	135.82715	28.5548	22.888866	117.74911	90.53023	351.83066	7.8867455	72.340926
KIGWISNRVILKLLRFAKN	11.055769	46.25446	11.317913	11.384103	97.37804	62.84636	54.697407	114.40835	112.74768	263.10956	10.575016	72.34315072727271
GLQLIESKIRRLVKYYKRKGKLPKNW	10.552225	24.14782	11.970527	24.307756	80.02017	30.298615	36.275208	110.05862	133.85516	324.7107	10.442967	72.4217970909091
IASLLGLRFRTLKRGIKKVIKWRYV	7.405334	27.836184	9.08293	21.619593	171.08046	36.679714	54.86207	60.618732	54.65537	349.08966	3.8668065	72.43607759090911
WLARARLKWITRRARSLLS	6.479152	15.752492	8.197943	9.290034	143.97871	72.220856	46.4784	86.40883	94.85009	306.0404	7.4701905	72.46973613636364
RLIIRTLGVSGTIKRLKRKFLAKYGW	5.951002	17.689404	4.896669	5.8574753	79.20619	14.12681	35.72098	92.23478	83.26346	453.22498	5.020419	72.47201539090908
GWSKIKSLPLRQIPKLEKGQRLRVKEVKQWRAPKVS	24.09885	50.663258	26.676537	34.465546	89.75325	36.508698	29.463104	90.79381	133.09048	260.537	21.31239	72.48753845454547
WLARARLKWITRRA	9.668497	33.53806	9.123984	10.503918	172.48552	80.27144	50.92386	82.27826	60.512253	279.9197	8.594581	72.52909754545455
TIHFGRLKIEGLKLSKSILKKLNL	6.7006717	52.809788	32.33869	19.359446	79.79654	57.493034	78.18552	74.20717	119.455864	254.1687	23.482592	72.54527415454544
LGLHLLKKMVIAGKL	20.766014	37.800198	34.494717	37.05569	82.64553	74.71799	84.60953	69.11069	86.62366	250.27042	20.179316	72.57034136363636
ISPRKLFKLRKILL	6.733939	29.365807	41.78005	16.140186	85.50963	77.43631	46.27849	88.95175	133.95753	263.79672	8.354878	72.57320818181817
GYLARLLIRRSLRLLRR	4.5223923	22.09132	7.3882604	9.71925	95.214195	34.77608	53.935616	46.682556	85.009094	432.46072	6.521663	72.5746497
WSRWTLKRLRMAVRASKNLK	4.8937488	22.192575	6.642342	9.456125	179.77219	26.870953	25.831926	62.040436	68.28784	387.01257	5.39145	72.58110507272727
RWYIRLIRKRMWV	21.848064	14.050514	5.335483	10.693562	343.67603	27.071636	31.174442	78.025475	47.869526	217.0914	2.330212	72.65148581818181
LWLARARLKWIVRRARA	6.973636	35.466915	13.099969	13.684417	175.13107	73.75407	43.48525	101.1219	71.06902	259.75568	5.69711	72.65809427272727
LSRRIMGRWRLI	15.75652	40.269226	10.898636	21.861263	150.56898	95.49495	104.504776	71.58487	52.151344	221.55945	14.742555	72.67205181818181
KWKKIKRIMKKIGL	9.789067	37.9245	8.671462	10.07697	151.56032	18.253319	29.259377	104.06137	124.98348	295.58087	9.759126	72.71998736363636
WGKHIGRHSVSLVLKWLKNIGYKK	6.6882567	25.062098	6.3619747	8.4403925	133.82056	32.418594	30.76239	69.55711	76.03055	404.38937	6.9660044	72.77248184545455
GWFITLSSLIKKRKLPLKLF	8.106045	37.6234	26.386215	19.461073	75.51706	58.996357	72.11995	86.84772	127.88861	273.9915	13.598547	72.77604336363636
RRIKKYQRIIFGLPRFKLRGVRKDLRRASPLWF	15.707568	21.17439	17.88708	29.591953	58.88716	37.084354	56.96601	143.29498	138.91891	256.74435	24.33105	72.78070954545456
LSHRYIRLLRRRVW	9.997284	22.06554	8.481002	14.474007	151.02228	63.754635	56.774937	115.24862	99.20834	254.40758	5.5371585	72.81558031818182
WISNRVILKLLRFAKNMKIT	8.724511	31.48168	16.780207	15.487957	166.25047	71.88542	79.28276	69.741035	71.76117	260.6789	8.987652	72.82379654545456
GILGLHLLKKMVIAGKLKF	18.409698	34.629265	44.091515	38.231552	83.59576	68.465324	110.3855	79.98198	93.76333	210.62643	18.92108	72.82740309090909
GYLARLLIRRSLRL	8.143988	31.069532	13.41897	14.707132	69.32361	65.41328	66.61075	64.06546	92.98281	363.96982	11.715513	72.85644227272726
ALLWALNALKNFKRNKIIL	5.394905	38.055355	25.819405	20.797878	91.13344	87.07604	59.914604	47.016216	76.55156	344.01144	5.723992	72.86316681818181
IRVARLPGRLRRRLWLK	5.7653174	22.626762	9.8891535	9.87646	130.34323	18.259953	27.505508	92.13848	89.47538	390.15714	5.5279193	72.86957301818182
LLARLRRLKWAKIRT	7.645088	13.441683	12.330965	11.189788	175.51508	30.720175	43.046284	113.4765	91.98566	296.38794	5.927263	72.878766
LWMVRWRIAVVAAKIKT	11.781145	50.16035	14.965739	17.58676	182.0529	126.83676	144.5767	26.93227	32.835724	186.68556	7.31183	72.884158
LRNKKELWLARARLKWIVRRARA	3.699795	10.243624	7.856472	6.6148605	127.54993	16.95949	25.249384	133.41455	108.96163	356.31827	5.395427	72.93303931818183
KNIKRFMRFMGRLPVKNFW	6.959389	26.392319	8.115712	8.070899	87.28224	43.390198	54.953342	78.014755	137.93715	344.94257	6.3978314	72.9505823090909
GWSKIKSLPLRQIPKLEKGQRLRVKEVKQWRAPK	21.40732	45.611748	22.290937	33.47984	99.47395	42.102097	28.53498	91.36775	132.6543	268.7891	16.920193	72.96656500000002
GFKILFKLIMQKIF	16.077106	34.586315	40.91562	37.041405	73.97266	84.05241	100.65426	106.21184	94.199936	182.20422	32.86722	72.980272
KPKKIWNKQLLLEELQLVGEYGLRNKKELWLARAHLKWIVRRARSLLSMT	15.283745	35.719673	31.793922	25.887985	95.61977	27.939245	38.180206	80.6063	135.99814	292.87665	23.061907	72.99704936363636
ELWLARARLKWIVRRARAL	7.955892	25.26533	16.430103	14.766327	101.37671	54.224808	34.883545	138.67735	138.24763	262.8345	8.350929	73.00119309090907
RVKLRINLARNWVKK	5.0826025	13.181963	4.1011457	4.829623	110.25788	9.798086	25.434605	124.00381	98.81236	400.07355	7.4826527	73.0052979909091
LIMAKMLRLVRYYK	13.964922	54.320507	18.715391	21.10337	150.9115	48.146236	39.076714	89.55996	107.24003	254.34897	5.7192926	73.0097175090909
INIASKLIGKVLK	36.277184	37.44226	34.37043	102.04132	40.7591	35.77335	65.67489	106.62456	106.19974	165.51381	72.45568	73.01202945454546
GRLLIRRSLRILNQLG	9.529348	29.266834	13.314983	12.515553	73.12734	46.03748	63.14333	84.62754	98.44609	361.02002	12.507201	73.04870172727273
TLYLWMVRWRIAVVAAKIK	9.82269	51.337692	20.493467	19.38995	109.28761	264.71918	88.93263	14.770196	24.010733	192.45137	8.347763	73.05120736363637
FALRFARIRRIRF	15.892965	63.167202	18.181705	29.400373	154.98267	66.87427	137.63814	50.289616	66.81912	196.04175	4.433603	73.06558309090909
PLKRLLKLRLLLKRKKPEFV	21.994724	21.977047	12.931219	29.029366	88.42622	37.84025	28.03198	114.731026	160.05469	277.82013	11.056918	73.08123363636363
GWSKIKSLPLRQIPKLEKGQRLRVKEVKQWRAPKVSL	24.50466	49.35278	29.648094	37.021572	86.42763	37.22717	27.598824	90.59712	140.86539	258.37085	22.3162	73.08457181818181
VKIDVQKNEGKIVKKIKHPNPKRWRGTRIELEVKNVKYVRSKQGVYWYLK	24.308094	46.168667	34.129883	43.89135	87.76605	29.918617	33.226124	92.83727	159.79417	222.42883	29.699947	73.1062729090909
WLARARLKWITRRARSLL	6.0956144	15.750881	8.245798	10.821083	150.72466	67.77736	42.18412	104.416275	103.00811	289.05487	6.395873	73.1340585818182
KHIGRHSVSLVLKWLKNIGYKK	4.9586005	26.906334	5.017834	4.981277	114.43951	22.694386	29.93311	94.6227	118.39303	375.50623	7.045974	73.13627140909091
WRYLWRRRRVFAAAVL	21.244408	51.364758	12.429402	22.948858	135.4152	87.658195	83.54142	110.77442	80.701294	192.53354	5.9567366	73.14256650909091
FVLNNIYRPFIWEILAVYGLRKLLFKRFNNIYNKLGNLAIKRELKKIFRK	11.234046	46.904724	36.97335	34.37488	114.83217	49.899464	41.503525	72.01826	129.87898	251.29198	15.738811	73.15001727272728
IPPHKINYRANIWALKMLGVKW	8.629994	45.54547	32.32412	23.175589	111.85739	85.46733	57.20082	60.211586	84.645874	282.8118	12.911338	73.16193736363637
GKPKKIWNKQLLLEELQLMGEYGLRNKKELWLARAHLKWIVRRARSLLS	10.459566	27.423517	29.143242	23.283998	101.71358	32.956192	37.98568	90.37167	147.29308	279.72226	24.457552	73.1645760909091
KWIVNRIRLYFKKL	7.8876615	24.10181	6.549701	5.8271136	122.021324	46.659195	35.703968	90.8179	115.14455	344.0365	6.252858	73.18205282727273
LRNKKELWLARAHLKWIVRRARSLLS	4.8832607	15.860121	10.696715	8.524905	122.5383	28.958965	31.441086	124.88566	123.76119	324.56387	9.159071	73.20664942727274
WSKIKSLPLRQIPKLEKGQRLRVKEVKQWRAPKV	27.775995	50.9222	26.06466	30.996374	98.904594	28.341757	27.497631	95.2355	129.55762	266.52234	23.59497	73.21942190909091
LRMMLRRINATISKLNLKL	5.8420124	41.697	19.977354	17.404482	141.83374	61.18435	57.179825	80.73837	86.408	282.87347	10.725553	73.26037785454547
KPKKIWNKQLLLEELQLMGEYGLRNKKELWLARAHLKWIVRRARSLLSMT	14.624512	36.181385	34.786743	24.429409	95.65527	27.591476	37.007168	77.46301	135.59694	299.04166	23.520277	73.2634409090909
QNVARILGLKFRTLKRGIKKVIKW	5.263631	22.598396	10.137206	14.01322	87.88896	29.07459	68.533615	89.851974	93.04616	380.76154	5.2485347	73.31071151818183
LVLLRIIKLRKL	19.795809	36.01761	24.003391	26.6119	253.7702	96.78258	69.625	58.415215	64.64199	147.45749	9.614509	73.33960854545454
GIGFIGLLSRGLIKRINL	16.850075	55.81733	32.66428	25.934088	89.66068	80.79167	124.09741	71.45379	118.07618	172.32936	20.027071	73.42744854545454
LGLYLVKRMVIGGKLKIF	13.691216	45.412907	34.145985	29.2658	108.08347	70.128944	107.40541	70.21779	79.02651	240.83107	9.705587	73.44678990909091
IGIILRPLLHSRGSRRIRL	8.981079	35.199486	17.830025	26.028503	115.796196	66.876205	55.52324	133.11824	99.71382	240.10785	8.747449	73.447463
PLKRLLKLRLLLKRKKPEFVR	24.795479	26.955626	16.190361	26.457787	95.55574	35.035515	27.564411	100.72455	158.69295	284.68158	11.752869	73.49153345454546
WGKHIGRHSVSLVLKWLKNIGYK	7.315654	30.474695	7.858555	9.643142	125.00954	41.730446	40.864254	73.83692	84.10879	379.211	8.380155	73.49392281818182
MSRNKELGRKIRLMKKIKQNRRVPGWVMMRTARKVTQNPLRRNW	14.456846	38.31139	34.94215	37.830284	148.76328	27.095621	46.77987	79.14393	91.4198	265.06784	24.803886	73.51044518181818
RWYIRLVRERVWL	37.37074	28.764547	20.15545	19.431171	161.75356	58.703506	57.961826	177.12924	77.25254	163.227	7.128293	73.53435209090908
RDKFKLKKRDVWLFKKLSYKFKARPFLVT	12.3056965	23.384678	20.239487	15.547886	68.11349	29.88671	38.487083	90.95125	152.07191	344.17007	13.777118	73.53957986363638
LGKLIRRIIL	23.91849	24.195986	13.218382	16.072742	205.91621	73.07913	63.68021	134.6622	97.60162	145.2194	11.511462	73.55234836363637
HWSRWTLKRLRMAVRASKNLKA	4.851051	22.891216	5.824722	7.7167945	158.9193	24.774567	26.414644	90.59202	76.10097	382.453	8.557634	73.5541744090909
REEMWRRIRWALKLVKLW	3.7340503	21.151186	5.1617265	4.930133	164.99966	29.005095	34.90235	124.11232	147.43843	266.99817	6.822483	73.56869125454547
LQNKKIREIVKKLGKLRL	6.849659	15.625135	17.244837	10.456005	62.723015	17.20702	27.684595	79.68405	169.69258	389.76904	12.333425	73.56994190909091
HILSNIIAYKLGLKKVW	13.6967535	33.337967	34.330986	21.682898	72.65123	88.167595	111.24577	85.2116	101.73015	220.73592	26.559679	73.57732259090909
VIGPLVIGGVLMKKKKIRFLNRIGVKDSKQLNMKKRTIISRKIKKIAQFK	15.718271	61.856846	35.40677	64.15389	89.24713	35.480194	51.33622	102.990295	131.65013	204.1564	17.380472	73.57969254545456
IIARILKKGGKVLAIKLPKFK	14.796345	38.590965	16.56118	33.751404	56.925385	34.41615	52.880234	107.246574	159.39343	281.31372	13.516851	73.58111254545453
GYLGRLVIRRALKVLRLLKS	7.0570073	15.4708395	8.859334	11.712851	101.39286	30.94473	43.386932	62.982178	137.8496	380.70847	9.43656	73.61830561818181
LINLKNGNHKRLKLKNLPLLFIALKK	6.198929	32.410767	26.090557	26.98946	77.654465	42.954525	31.28777	120.62472	131.75606	302.41943	11.7253065	73.64654449999999
GKPKKIWNKQLLLEELQLMGEYGLRNKKELWLARAHLKWIVRRARSLLSM	12.171793	24.865091	36.784504	23.584993	99.96595	37.486946	46.04629	83.53282	131.06505	293.21027	21.684446	73.67255936363637
MRRLSTWKLKLRMF	6.60915	18.919107	20.206535	18.852478	149.28789	37.783737	37.86965	84.2152	79.32922	345.20023	12.311596	73.68952663636364
GLRNKKELWLARARLKWIVRRARALLSMT	5.849397	14.797635	15.16274	13.210851	98.670135	32.86395	42.82202	89.507576	109.041626	381.11945	7.666048	73.70103890909091
KMGLKNIKRFMRFMGRLPVKNF	13.597945	38.791275	17.089481	23.08788	103.05116	45.378582	43.233734	71.78699	131.60869	315.02448	8.111087	73.70557309090908
VLNNIYRPFIWEILAVYGLRKLLFKRFNNIYNKLGNLAIKRELKKIFRK	11.976478	52.798203	35.59753	33.70798	114.63993	54.447796	43.512646	82.57006	139.16724	222.25899	20.246695	73.72032254545455
INLLRILVLLRIIKLRKL	10.568549	36.0374	31.11006	24.585396	230.38116	90.887344	164.9265	24.367188	51.407215	140.43	6.271127	73.72472172727272
IERDEMWRRIRWALKLVRLWDKR	14.866885	34.679188	31.904198	24.425562	153.2752	43.653854	56.58254	83.50286	120.40308	228.66742	19.240719	73.74559145454546
LWLARAHLKWIVRRARSLLSMT	10.361052	28.608604	20.590065	21.874641	115.57724	118.92342	62.68111	74.67458	93.64811	254.14024	11.372543	73.85923681818181
WMHRIRKIRRYLRYL	12.241915	26.855034	7.9314594	12.985309	235.09549	28.197748	44.93825	98.467125	59.413906	284.00467	2.335138	73.8605494909091
LKNIKRFMRFMGRLPVKNF	8.439894	36.81691	15.921335	18.832188	93.923935	45.300552	41.890804	75.009384	160.18607	309.45856	6.716514	73.863286
IFLGRVRRRQFYRLWK	22.688139	36.13056	19.601284	24.96234	158.45148	28.96023	79.95647	81.3136	73.76926	280.5478	6.4308414	73.8920004
YLGRLLIRRSLRILNQL	7.889456	30.3603	13.509376	16.292784	82.837265	103.54861	75.43699	63.904472	86.81127	318.591	13.703864	73.89867154545453
LSLAIRLLNILRKNNI	11.261769	35.57832	33.998814	24.746325	94.369514	125.34284	145.12604	43.810394	49.068405	232.08173	17.58331	73.90613281818182
WPLPKIFRLTKGGKLNKKIF	10.648264	39.368244	22.865261	24.027073	111.83475	35.412533	48.222298	94.73321	108.32243	306.46756	11.138369	73.91272654545455
YLARRIAMKMRIRFPKKWK	7.2069855	51.016705	11.559672	15.015101	131.93616	31.595219	77.00284	78.41781	89.729935	316.5732	3.1889436	73.93114282727272
LRNKKELWLARAHLKWIVRRARSLLSM	5.769315	21.210855	18.484755	13.490458	115.179405	35.5237	45.766983	111.51692	110.838135	323.22382	12.32737	73.9392469090909
LQLAKKWVWLKIRGQLENLKRW	6.9814663	31.386915	22.447586	19.814472	111.24453	28.62683	34.69505	109.977615	99.00964	334.95517	14.205424	73.94042711818182
KKYQRIIFGLPRFKLRGVRKDLRRASPLWF	35.777966	37.411583	29.555023	33.514572	61.957962	49.407463	57.904907	76.87682	133.08217	253.85582	44.00638	73.94096963636365
LWLARARLKWIVRRARALLSM	8.815856	25.407438	20.579882	18.498297	139.66608	101.51317	59.802525	67.37102	79.03907	281.812	10.898925	73.9458420909091
IINAPYVWKLKHKGKMIKVKLKNW	7.078055	46.17692	17.45316	14.439592	107.06386	44.425762	39.333008	100.05376	104.06472	320.19498	13.721614	74.00049372727273
WMVRWRIAVVAAKIKTKN	9.889419	45.075104	13.389531	14.06326	230.37703	68.72534	101.484604	41.72675	41.338535	238.88579	9.218753	74.01582872727273
LLIRRALRVLRLLG	22.042679	44.450108	29.535551	23.526855	210.01816	89.14903	77.58092	75.10088	72.316826	159.68585	10.878473	74.02593927272727
GYLARLVIRRTLRALKKLK	5.3528795	24.0165	10.417448	14.244395	128.17577	27.941113	47.47231	67.08983	122.63368	359.66086	7.34881	74.03214504545454
YLGRLLIRRSLRILNQLG	14.25249	29.927637	16.165993	21.814728	99.21061	91.964066	67.7165	52.22161	66.62467	339.61298	14.861086	74.03385181818182
LMKKKKIRFLNRIGVKDSKQLNMKKRTIISRKIKKIAQFKTIIIP	14.0566845	49.369118	34.478767	50.96331	91.79926	34.920494	35.986317	106.02011	137.6748	241.43027	17.684303	74.0348575909091
LGSISLRRNKLKVWF	10.352435	22.50224	23.631203	21.954723	127.01631	50.06366	77.01899	98.82833	89.928314	280.01056	13.1071415	74.03762786363637
IKMGLKNIKRFMRFM	11.82513	21.82577	15.201768	26.91236	178.84244	41.69157	45.71236	83.74563	87.25132	292.7592	8.898992	74.06059454545455
VWRLRIASLASLRRF	14.961647	50.049564	29.271736	37.39586	84.48932	124.475784	121.11637	68.23854	66.22692	207.98466	10.938275	74.10442509090909
LNIARRRFQSWLRRRIRGSSRSQISKLLARLRRLKWA	8.527243	22.63895	12.57896	17.405153	140.54088	38.440083	63.662376	91.73817	83.301605	328.98572	7.578061	74.12701827272727
LWGKHIGRHSVSLVLKWLKNIGYKK	6.19065	27.798843	7.2635293	9.751718	120.3884	44.225666	25.282082	73.48547	77.977104	418.22043	5.129353	74.15574957272729
IKMGLKNIKRFMRFMGRLPVKNFWS	14.302673	35.952892	21.96057	19.54941	97.86612	68.89949	57.817055	79.99868	111.12443	299.6598	8.6605215	74.1628765
LARMYIKLALLYSRKLK	6.9067245	67.19865	20.815908	18.161423	145.36058	45.67356	41.360012	86.9428	132.68896	243.01723	7.697829	74.16578877272728
VARLPGRLRRRLWLKA	11.895397	36.415234	16.61915	16.520172	135.50668	40.189888	27.260931	107.572334	99.82744	310.70792	13.345719	74.16916954545455
KPKKIWNKQLLLEELQLMGEYGLRNKKELWLARARLKWIVRRARA	12.685288	39.233913	28.942818	23.644678	112.74801	26.159874	33.602215	80.76753	125.3452	309.91583	22.825008	74.17003309090909
LARLIIRRTLRLMK	17.64095	52.096123	26.276466	26.232494	128.16943	58.022743	47.660656	111.71935	130.95084	205.1194	12.206125	74.1904160909091
PPHKINYRANIWALKMLGVKW	9.13822	33.269306	25.090696	22.194836	105.327126	60.11293	51.524952	64.75485	120.35469	309.77774	14.591885	74.19429372727274
WLARARLKWIVRRA	11.041175	45.547836	11.65909	15.088635	172.27396	67.010635	53.59393	104.94997	73.2509	254.5375	7.3074374	74.20555167272727
IILRPLLHSRGSRRIRLL	9.697189	44.033558	21.180553	22.468117	116.4902	73.196915	70.01674	91.50875	96.64296	260.0118	11.134741	74.21650209090909
ILQNKKIREIVKKLGKLRLLAI	4.6423078	17.94069	12.427069	9.262949	93.504684	21.290705	20.415512	95.81377	151.88834	381.18723	8.108216	74.22558843636364
IRKLSHHMIKLLGLAK	10.821266	50.191288	23.028273	24.122536	119.15011	48.903465	56.320972	87.514366	125.049675	257.5229	14.37257	74.27249281818182
GKPKKIWNKQLLLEELQLMGEYGLRNKKELWLARARLKWIVRRARA	10.543876	29.88308	27.035837	24.150383	112.218124	30.309649	37.415028	87.84465	137.90437	295.72903	24.342096	74.30692027272727
GKPKKIWNKQLLLEELQLMGEYGLRNKKELWLARARLKWIVRRARALL	9.375187	22.762867	25.813185	22.16753	105.556694	31.994688	41.10632	93.403885	145.20555	298.4096	21.739391	74.32135427272726
FFKGMLRTLRWIF	17.59892	45.08645	30.281277	34.629353	122.71612	126.051674	97.024	54.316734	56.88304	222.36446	10.8015785	74.34123695454547
GLRNKKELWLARARLKWIVRRARALLSM	5.4226284	16.121668	15.2642565	13.222783	89.40012	35.44607	45.98429	88.51345	103.2648	397.10007	8.071214	74.34648635454546
LLIPLVRSGKIWEIAAKLRKLGW	8.626036	39.260746	32.94188	18.009487	121.92327	51.260746	57.448032	58.27462	108.323044	309.45343	12.48617	74.36431463636364
TLMYAKKMNLGLKISSLRILK	7.3835826	58.404606	29.794273	17.064175	111.43307	57.953613	42.654457	78.69275	107.74915	293.26874	13.639565	74.36708923636364
LGFKRDKVRIKRFVPLKPLLR	19.095633	24.544743	23.764578	28.386036	71.57369	43.193565	46.301037	92.26213	164.30531	292.13446	12.682867	74.38582263636364
LRNKSWRRPRGLFNKLRKRYGGKWSGRIPVNVGFGSPK	17.572157	40.443207	13.016669	25.434057	155.29497	32.57519	31.561066	60.704506	95.97263	338.41177	7.3495646	74.39416241818182
IKIINAPYVWKLKHKGKMIKVKLKNW	6.655365	47.054863	17.539019	15.830257	93.34238	53.410755	38.863544	107.224945	109.29172	314.75778	14.474087	74.404065
WSKIKSLPLRQIPKLEKGQRLRVKEVKQWRAPKVSL	29.694744	49.57352	29.278196	32.001926	88.72913	27.73199	28.769043	98.5235	139.00282	265.40564	29.764257	74.40679690909091
IGRHSVSLVLKWLKNIGYKKAHARILENNIRSIKLF	9.586912	37.626907	39.029507	40.697403	95.669785	56.526173	60.84821	105.893425	117.05523	239.09424	16.63221	74.42363654545454
KLTWIRGLLKVLL	15.21309	32.197403	23.069946	21.968813	60.35722	109.72564	82.29582	143.10214	115.52038	204.59561	10.938078	74.45310363636364
LTGFPTNQLQKLRKKLSKKVLFRVSKNKLILRALRNA	12.193805	27.977804	28.151836	35.077873	94.14319	37.14424	41.847343	118.60037	163.92508	229.04846	31.05259	74.46932645454545
LFNFLIKLRLWRW	10.394162	23.258354	35.701447	19.082018	155.4183	220.1741	99.83707	50.239086	45.765892	151.88213	7.932905	74.51686036363637
YLRRRIKKYQRIIFGLPRFKLRGVRKDLRRASPLWF	15.859523	32.46696	26.744371	34.691513	103.97039	38.71623	48.93584	129.38521	123.77495	233.23038	32.054703	74.53000636363636
LGKLKLLWIRNGKRLHRNYNWRVSVFRS	5.516506	16.123373	8.228809	10.675786	107.908875	28.12912	27.387035	86.23708	93.6375	431.8818	4.189738	74.53778381818182
RFLRYLSWRFWKF	16.19844	24.479374	18.321451	23.126265	116.754	102.20816	86.98644	85.58674	99.15062	239.93759	7.3558817	74.55499651818182
INKFIKKRILAISKLLLNKPKKVGVVLS	11.8511305	39.35136	29.70745	29.79652	80.28569	41.179848	50.504826	89.776794	179.19167	247.8094	20.671082	74.55688822727272
LWLARARLKWITRRARSLLSM	6.4731355	22.287907	11.879363	11.424563	121.483986	115.80445	52.391357	85.79778	91.94486	291.57574	9.070137	74.55757077272727
KPKKIWNKQLLLEELQLMGEYGLRNKKELWLARARLKWIVRRARALLS	10.588298	30.761478	30.354534	23.772184	107.879234	26.1396	33.035393	84.643745	136.92812	312.04898	23.992853	74.55858354545454
YLARLLIRRILKNLRLA	5.8981175	27.256077	9.739562	17.790037	144.13196	57.10679	50.450222	52.352104	93.56764	352.17255	9.6897545	74.55952854545455
GFRKIMHLSLKRII	6.940464	27.681828	12.690297	19.671879	184.91098	34.456703	80.113525	108.80377	78.283104	256.63016	10.035024	74.56524854545455
KILQNKKIREIVKKLGKLRL	7.24301	23.081371	10.943474	9.006804	91.86601	12.809285	15.766649	95.03841	177.93839	366.98965	9.575317	74.56894272727273
GLQLAKKWVWLKIRGQLENLKRWRRRLG	8.720372	37.90593	16.692726	11.042555	79.50815	35.66581	44.082645	96.33006	133.91495	347.81876	8.594806	74.5706149090909
LFIAAKKIAPLRKVEFAKIKVLK	4.629392	32.85048	39.949318	32.719784	81.05902	62.081238	52.819386	107.76704	182.81232	215.50714	8.335908	74.59372963636365
LMARRKLLLLLLKVL	11.151736	28.523674	27.076408	20.162502	106.14971	56.803314	38.81748	137.95049	132.77979	249.9022	11.371215	74.60804718181818
LRNKKELWLARARLKWITRRARSLLSMT	5.8596916	15.490521	16.17253	11.672132	123.26044	28.194769	42.96993	106.97399	106.643875	350.48434	13.108728	74.62099514545454
LARMYIKLALLYSRKLKF	8.319219	52.0512	25.436396	23.041613	132.02367	60.70552	52.517944	91.21415	112.50737	254.89503	8.544153	74.65966045454546
WLARARLKWIVRRARAL	5.9292984	24.923817	9.498547	13.234241	187.3559	48.20646	34.979473	153.05275	105.72084	232.75851	5.6900916	74.66817527272727
PIYIKMGLKNIKRFMRF	16.129204	34.887024	29.81156	37.32394	123.928	48.3229	45.234512	83.80313	116.37295	269.8912	15.6585865	74.66936422727272
IRALALSKLRLIK	29.01008	64.50174	39.37618	56.36424	85.02343	66.76661	77.97254	95.235275	88.43065	191.69113	27.312622	74.69859063636365
YLWMVRWRIAVVAAKIKTK	10.581818	59.63234	16.235235	21.535034	218.51198	119.94297	123.47537	18.459486	29.619064	196.66371	7.0836916	74.70369987272727
LKKLALRLTIAKAVK	9.537546	22.505533	10.137241	21.81559	53.07573	66.99007	31.57472	166.94553	161.24435	258.49326	19.46661	74.70783454545453
LWIKTIRALRRELRKL	7.6980057	9.19086	10.986026	11.255908	129.92932	21.81174	26.352482	163.28159	191.05502	245.0618	5.28494	74.71888106363636
LLRILVLLRIIKLRKLE	18.008766	28.827847	24.727207	18.68174	199.2674	81.7596	78.62794	50.643974	109.624344	200.44827	11.473043	74.73546645454545
GLRNKKELWLARARLKWIVRRARALLS	4.6723576	11.973331	11.926643	10.368614	91.51394	29.700579	36.681877	98.46432	133.64645	386.63593	6.5309396	74.73772556363635
WMVRWRIAVVAAKIKTK	12.742857	51.40338	14.718	19.64413	247.41614	56.470306	133.10027	36.33251	40.863075	203.24608	6.620976	74.77797490909091
FFANLKLRYYKLAMKLFK	7.514488	40.660122	21.783419	14.934716	79.52594	49.839554	60.776886	71.43639	151.8972	316.47153	7.7591853	74.78176639090908
LSRRIMGRWRLIGWGLI	9.62371	33.00681	11.369714	18.325165	152.73486	98.97164	89.38237	60.308712	60.0065	282.2209	6.713373	74.78761399999999
LGGKRVAFLPRHGRGHRIPPHKINYRANIWALKMLGVKW	7.549806	33.58909	20.10322	35.194206	100.00528	53.311047	48.06198	133.02597	107.08829	275.95178	8.808355	74.78991127272728
YLGRLLIRRALRVLRL	9.531265	40.232803	9.212611	20.643108	122.83159	87.38382	58.83588	59.46189	80.52887	326.52054	7.6196127	74.80018088181816
IRVGNLKIRKNVWLLK	10.414164	28.547855	13.56968	20.955795	108.02279	26.642147	43.49668	105.718475	102.261505	353.88202	9.423134	74.81220409090909
GGKPILIIKVIKKLKIKGL	21.075989	29.004301	22.93489	30.215843	50.17382	43.483616	66.69629	104.82334	192.6857	230.48662	31.41652	74.81790263636364
RRELPQPLKRLLKLRLLLKRKK	6.3342743	13.399543	9.130731	11.572843	57.58396	28.104568	21.484932	79.8876	214.49252	369.02194	11.99801	74.81917466363637
SKWKLIKTLYKVLKLK	5.4461308	27.744934	5.6749353	28.88638	38.231026	52.95488	19.661842	221.03572	89.60558	325.7496	8.331277	74.84748228181819
LTGFPTNQLQKLRKKLSKKVLFRVSKNKLILRALRNAG	18.691376	29.3995	35.690117	40.31384	84.81757	32.434666	34.5456	107.243004	168.21873	244.57083	27.418976	74.84947354545454
PLKRLLKLRLLLKRK	9.805617	28.83566	14.997545	58.091118	77.22014	59.79365	35.529526	90.72104	129.76521	311.24826	7.6881723	74.88144893636364
LSRWYIKLIRNRTW	7.1186795	24.723219	10.840175	11.345638	164.78407	86.56101	74.83163	66.64052	65.87258	304.9537	6.437627	74.91898622727273
WFITLSSLIKKRKLPLKLF	8.26845	36.431576	19.775244	17.661472	114.44427	54.150955	67.982025	93.41516	110.93088	293.25067	7.824987	74.92142627272727
LFGGILRSIKLG	37.153763	54.771477	54.321724	31.746992	116.97341	96.85671	128.3004	53.509644	39.84072	182.35687	28.524115	74.94143863636363
RHRFLRYLSWRFWKF	10.387434	17.243946	9.455946	17.790003	116.84948	64.24307	74.01948	143.07042	117.98101	249.47409	4.032354	74.95883936363637
KWQFKNVLRGLKGVKILRELREVTNF	10.881304	36.212692	16.283213	15.226593	70.196304	32.18425	41.950226	94.45106	158.48541	333.20828	15.557119	74.9669500909091
KIKSLPLRQIPKLEKGQRLRVKEVKQWRAPKVS	24.224546	60.66278	39.09713	29.617838	95.51826	34.786568	29.290207	90.53972	142.90147	243.78957	34.4669	74.99045354545454
VALSRRIMGRWRLIGWGLIK	6.535142	52.053696	11.557317	13.98503	188.06831	85.45161	62.52266	57.9046	55.896618	286.25293	4.7702103	74.9998293909091
WLARARLKWITRRARSL	7.4155617	20.519255	9.693665	12.358273	157.33617	72.14987	47.071323	108.14021	97.35474	285.77493	7.237005	75.00463660909091
KMLRKLVKIVFKK	6.6936665	17.316664	12.332538	15.62698	64.63142	12.226385	16.705732	184.3522	149.51074	335.857	9.799816	75.00483104545455
YGLRNKKELWLARARLKWIVRRARALLSMT	7.686728	13.346205	12.8488865	11.379677	127.64272	36.480114	42.981865	77.37699	101.95321	380.4929	12.952822	75.01291977272727
QISKLLARLRRLKWAKIR	2.762357	6.335152	3.635439	3.8711622	83.357544	9.089278	33.408676	137.36073	148.38654	392.80093	4.2381864	75.02236314545455
LLRILVLLRIIKLRKLEE	17.948805	29.1239	25.429081	18.725655	177.6829	70.06685	66.70979	56.9983	123.45944	227.21803	12.004489	75.03338545454545
IRALALSKLRLIKGGTL	16.802399	38.75275	23.622494	26.81902	136.3855	73.68382	62.30114	98.88922	101.68013	230.95961	15.735423	75.05740963636362
ILLINLKNGNHKRLKLKNLPLLFIALKK	6.435831	35.226936	25.160168	21.738213	77.91883	45.060616	32.653915	114.11098	133.99037	322.6424	10.757194	75.06322300000001
WISNRVILKLLRFAKNMKI	7.1991286	30.08888	12.107116	13.409697	180.55371	68.78942	84.91791	61.2416	78.15493	282.1474	7.091692	75.06377123636365
LARLLLRRILKNLKLVG	11.529064	26.528929	21.411139	18.377268	145.36359	60.73098	45.2446	102.81841	74.91706	307.4347	11.5562315	75.08290649999999
RVKLRINLARNWVK	6.8636675	13.93759	6.092076	5.1506214	123.81472	19.847979	34.790886	160.9296	108.827934	332.2559	13.591005	75.1001799
GLFRLVRLLRFLRI	17.114328	42.11474	13.972635	21.223186	133.09497	138.42514	121.93036	43.71683	52.91525	230.90599	10.706634	75.10182390909091
LIWPIFRIKNLPKKFALLK	8.401211	77.74059	40.704674	19.691574	106.04733	82.583015	73.75434	68.435196	90.302185	247.09232	11.424242	75.10697063636364
SLLGLRFRTLKRGIKKVIKW	4.646974	25.219053	6.162023	10.317539	104.343124	16.069262	60.011314	80.30089	73.14874	441.99307	4.1324525	75.12222195454545
LHGINWKIIRNRLKKIGFPVKAK	7.608734	62.647015	16.455462	28.246332	88.49156	42.64587	53.39975	127.372	108.21471	274.60745	16.65931	75.122563
WSKIKSLPLRQIPKLEKGQRLRVKEVKQWRAPK	28.184486	51.19534	25.390415	32.06408	105.92659	29.49674	30.988396	94.40085	124.69836	278.94727	25.246254	75.13988918181819
FMPISLSRYLRNYLNFGKRLRK	9.047848	67.80246	37.665382	19.700575	127.99605	70.64457	29.047289	63.059517	111.21326	279.54556	11.072677	75.16319890909091
LYLWMVRWRIAVVAAKIKTKN	9.614325	55.895226	30.697367	28.845528	154.29169	143.61427	97.157104	22.670567	32.23136	239.97725	12.009014	75.18215463636363
VKFVLSKLHKKFLGKFK	11.107595	29.914268	18.317036	33.71935	86.713776	44.50571	29.201643	185.18903	141.24123	237.89201	9.489926	75.2083249090909
WSKIKSLPLRQIPKLEKGQRLRVKEVKQWRA	28.413942	52.687057	23.439976	22.691933	107.88904	27.06777	33.622974	96.39447	131.91978	275.47345	27.850649	75.22282190909091
LIIRTLGVSGTIKRLKRKFLAKYGWK	7.255617	24.871916	9.434638	10.20852	138.56781	17.926086	35.260227	84.53976	80.21119	414.28992	5.406086	75.2701609090909
YLHGINWKIIRNRLKKIGF	6.475568	44.65485	11.518503	21.010258	122.51954	52.60967	73.59628	71.68988	70.06038	341.01108	13.0301075	75.28873786363637
WYFGINLSRALMNAIRAVNRWKT	19.839619	45.845036	20.623283	23.85948	159.47333	72.42749	59.579273	36.013145	47.259583	334.18384	9.200937	75.300456
FLGLRVINLLRIL	21.629993	51.953724	28.167536	32.267452	88.64329	241.89085	134.5044	20.123796	26.672901	166.29861	16.189722	75.30384309090908
GKLKLLWIRNGKRLHRNYNWRVSVF	5.0293455	16.231775	7.716515	8.56567	93.0757	26.983032	44.62319	89.268326	111.719215	420.34906	4.9716034	75.3212210818182
RRELPQPLKRLLKLRLLLKRK	5.827436	11.345805	8.278311	9.565304	53.580677	26.21151	20.154991	77.851006	229.06108	374.50903	12.2205105	75.32778731818183
PRRELPQPLKRLLKLRLLLKRK	8.246103	17.330486	16.617067	18.692902	59.390297	40.30297	29.934917	59.65328	209.84705	351.38278	17.293547	75.33558172727273
AISLIRLKRILKFN	13.032567	40.3428	20.003716	23.58957	88.313805	92.30391	112.25486	70.06354	86.55934	261.2442	21.034187	75.34022681818182
RILGLKFRTLKRGIKKVIKW	5.6492925	18.700043	5.7541685	7.487472	132.17233	9.380567	47.61741	88.91461	74.31278	436.2781	2.8863962	75.37756083636363
LKLMVLLARISKLGL	19.941101	50.965942	41.75228	31.049103	107.806946	82.262535	90.27807	45.026344	57.52944	286.4167	16.132181	75.37824018181817
LARLLIRRILKNLK	13.084658	69.08049	26.211737	38.104713	119.48591	52.24428	75.319466	85.15	87.16965	244.04245	19.481491	75.39771318181819
LKGIKIRIKEVKLKNKILKMG	8.216426	33.212193	8.453835	15.154431	67.72401	23.821222	29.43473	119.07707	169.62802	345.99084	8.893411	75.41874436363636
KIFKLILKKIKMLKI	3.603517	15.189273	29.80471	11.845915	148.59167	21.45823	24.545954	175.7538	129.8727	261.23007	7.751197	75.42245781818183
RWYVRLIRKRLWVE	14.995947	12.442729	6.3437924	5.5162644	209.94012	32.79641	34.092136	162.18396	86.11286	258.68237	6.71977	75.43875989090908
FGEKYLPKRIVINGFVRVGGRKMSKSLRNIYTLSKAIK	19.459791	71.38793	47.892086	43.00337	123.14616	53.133564	45.17189	65.90396	121.70924	216.22842	22.851675	75.44437145454545
LIIRTLGVSGTIKRLKRKFLAKYGW	10.241523	22.703617	11.434566	11.497405	104.18362	27.530537	47.593647	87.12368	83.11902	416.53546	7.9619203	75.44772684545455
GKPKKIWNKQLLLEELQLMGEYGLRNKKELWLARARLKWIVRRARAL	9.746744	25.798828	27.583326	23.821207	109.417145	31.881178	40.269714	93.44539	146.60457	297.83096	23.529894	75.4480869090909
RDKFKLKKRDVWLFKKLSYKFKARPFL	10.227213	22.685528	18.75156	16.245201	74.6489	34.588673	38.900337	100.11333	142.08456	359.9487	11.957095	75.46828154545454
LIPLVRSGKIWEIAAKLRKLGW	7.26334	32.9954	28.35396	16.300934	127.155815	52.05612	59.712765	78.64234	120.62804	296.6832	10.378247	75.47001463636363
INLKNGNHKRLKLKNLPLLFIALKK	6.3690844	34.13987	24.19564	19.348782	83.13078	42.970615	33.530193	116.81845	140.85463	316.19098	12.636918	75.47144930909091
KRFWTLIKMLRFYVVLRRF	10.926938	15.735925	11.395827	12.443462	82.060455	106.172905	78.48452	57.41016	139.1812	312.25015	4.347494	75.49173054545456
LTFRHLLGILKRF	11.232228	34.268143	23.204424	47.77838	162.44878	133.08957	116.52829	70.23866	55.723747	163.41228	12.493596	75.49255436363636
SQISKLLARLRRLKWAKIR	3.5409076	9.611898	5.770528	5.6095214	85.9355	18.027313	45.266758	111.59759	140.6424	396.32028	8.555523	75.53438354545455
LHSRIASLAVKWRLNF	14.789665	38.475628	23.298208	30.231882	107.44066	96.3359	84.2024	99.921646	85.788216	227.48492	22.998144	75.542479
LSKEKVEMISKLKWGEALYRYRGKKKLMFNWYKLHPKKLAPTVK	16.549524	43.2851	35.562847	33.206234	100.427376	27.711393	32.656963	94.76842	142.59692	279.5027	24.813995	75.55286109090909
IFWILGGKLIKKSLK	38.179142	59.089615	36.539143	67.02846	109.65178	49.840137	82.45095	103.55597	87.575836	164.61385	32.664993	75.56271600000001
KIFKLILKKIKMLK	5.5114837	24.453817	20.409811	32.241844	84.13018	39.540466	21.195679	213.92068	114.62312	262.9573	12.498514	75.58935406363636
LRNKKELWLARARLKWITRRARSLLS	4.2582755	11.754182	9.728827	7.520162	132.90955	23.74762	36.540993	128.0306	118.006386	350.43665	8.74423	75.60704322727273
KKIWNKQLLLEELQLMGEYGLRNKKELWLARARLKWIVRRARALLSMT	12.502712	31.04684	24.21214	21.85575	105.68228	28.889128	44.747528	96.4314	113.759094	328.34427	24.268124	75.61266054545455
RDKFKLKKRDVWLFKKLSYKFKARPF	9.713906	18.898428	15.11474	13.905821	71.26599	28.835835	44.379898	99.88937	132.91798	386.4771	10.384489	75.616687
LKIRAKIKRKKPKFLRQEWWRFPKFKNDPKWRKPKGTDS	36.381035	41.49068	29.343111	30.477219	110.387634	26.02137	42.40336	93.22718	141.6901	259.95517	20.424818	75.61833427272727
PLRRVGITNLRTVAKINWK	10.021977	41.74392	19.841064	18.832458	122.328476	47.557217	54.590942	72.64303	88.86326	345.84943	9.8189745	75.64461349999999
GRGLQLAKKWVWLKIRGQLENLKRWR	7.7809277	17.337528	8.161211	6.0292506	80.37214	25.625772	34.088886	92.472435	129.81953	423.73535	6.7755947	75.65442045454546
WSKIKSLPLRQIPKLEKGQRLRVKEVKQWRAPKVSLYTQG	41.973522	66.21575	35.581963	41.320686	98.74506	25.575634	27.84198	78.60253	120.50791	250.5765	45.266396	75.65526645454544
FFAKPLHKRIFRF	22.612167	36.45233	31.29017	38.592037	96.52103	71.76555	72.19401	98.368065	133.23026	214.70079	16.882082	75.691681
KPKKIWNKQLLLEELQLMGEYGLRNKKELWLARARLKWIVRRARALL	11.609095	32.934566	29.8032	22.967974	104.530525	26.862833	36.29648	86.91742	139.43108	318.7306	22.5708	75.69587027272728
TIHFGRLKIEGLKLSKSILKKLNLT	7.122573	56.750587	35.999676	22.90569	83.46106	59.18252	82.8433	78.2885	121.65652	256.41092	28.048906	75.69729563636362
PIKLKFQIHRVEGLKALTRFK	12.604486	52.839264	21.066463	25.132854	92.40905	35.004078	36.277187	97.791336	241.1592	201.91858	16.600481	75.70936172727272
GYLARLLIRRILKNLRLAG	8.56571	30.963339	14.496679	15.566678	120.60147	47.647488	73.669685	51.61998	78.45768	380.2116	11.127237	75.720686
WLARARLKWITRR	17.717918	24.52732	16.352535	17.077553	210.25058	60.73342	69.79802	57.762108	59.595585	290.89227	8.2589035	75.72420113636365
KKYQRIIFGLPRFKLRGVRKDLRRASPLWFGVV	39.5925	48.91657	36.44164	39.352978	65.836555	50.211594	55.793842	84.12633	124.52439	229.72797	58.543026	75.73339954545455
PKKIWNKQLLLEELQLMGEYGLRNKKELWLARARLKWIVRRARALLSMTA	17.293856	28.079655	29.47511	23.218548	107.42179	36.361492	44.977467	83.116066	131.62215	306.45718	25.13735	75.74187854545454
GWSKIKSLPLRQIPKLEKGQRLRVKEVKQWRAPKV	25.627583	53.317795	23.48408	37.569572	98.83569	41.932503	32.1256	99.68362	134.72571	267.61407	18.354849	75.75191563636366
GWSKIKSLPLRQIPKLEKGQRLRVKEVKQWRA	27.100157	50.899326	21.99263	28.17362	104.576225	39.010677	33.789707	100.35609	135.64938	272.93207	18.797712	75.75250854545456
ELWLARARLKWIVRRARALLS	9.5499	26.625423	20.425577	18.59334	103.74489	64.78168	43.309254	112.486694	137.82875	285.88812	10.089944	75.75668836363636
LGAKLKGWKMHVSTFVRVSARIKDDKWRLVNRKLRNGW	10.99378	44.96319	10.226042	17.447592	131.00435	41.99531	38.178783	77.92941	83.965935	368.55356	8.0745945	75.75750422727273
LQLAKKWVWLKIRGQLENLKRWRRRL	7.6457324	34.57191	19.30147	16.377007	122.029045	31.082132	36.430836	112.553604	108.96347	330.72235	13.849398	75.77517767272727
YLWMVRWRIAVVAAKIKTKNQ	10.328706	55.387154	15.961573	17.849165	229.78447	92.87079	100.365456	27.59461	33.356895	238.50647	11.922892	75.81165281818181
PKKIWNKQLLLEELQLMGEYGLRNKKELWLARARLKWIVRRARALLS	15.783075	29.166855	30.213905	25.05732	109.52051	32.88209	39.21291	86.02448	136.29996	304.89288	24.918781	75.81570599999999
RMPRKRMWILRIR	12.237253	32.327915	9.347987	23.403597	249.42865	34.14153	56.468117	90.32696	46.534527	277.46768	2.4431279	75.82975853636364
WLGFKRDKVRIKRFVPLKPLLR	15.808608	32.71708	19.864794	20.972824	90.52637	43.822777	56.76358	76.60371	153.78046	312.06998	11.433014	75.85119972727271
FIGLLSRGLIKRIN	21.603468	54.905903	54.713646	37.06819	122.374695	88.875725	116.79854	61.441128	60.272133	196.6884	19.683971	75.85689081818181
EREEMWRRIRWALKLVKLW	4.412614	19.17218	9.531077	7.189142	142.73627	36.240746	39.519524	103.28201	148.27516	315.06845	9.1595545	75.87152068181818
PKKIWNKQLLLEELQLMGEYGLRNKKELWLARARLKWIVRRARALLSMT	17.246994	30.604717	32.699627	25.076767	104.65054	34.723885	42.996304	80.86625	129.70161	311.49026	24.588148	75.87682745454545
RRLSTWKLKLRMFL	3.681507	7.0408335	4.490679	5.232335	77.77674	62.664993	30.283495	166.46437	166.07376	306.77356	4.1629634	75.87683962727273
FRLVRLLRFLRI	18.91957	26.234474	11.207171	15.884136	232.66908	113.05887	104.92274	54.228264	60.725956	188.62067	8.200917	75.87925890909092
VLGKLKLLWIRNGKRLHRNYNWRVSVF	7.0669703	16.155315	7.9981384	10.657174	121.14133	43.976185	36.513763	88.39746	92.69054	405.28104	4.7941084	75.87927491818182
LKKPKKKYLEGKPKKIWNKQLLLEELQLVGEYGLRNKKELWLARAHLKW	23.391525	30.280884	33.370377	23.850851	95.44091	37.29216	44.052696	75.22933	143.50212	302.42224	26.063038	75.89964827272728
LSLAIRLLNILRKNNII	9.942229	34.314972	32.07815	23.665598	102.68508	145.89278	152.43208	42.420525	49.623413	225.90625	16.018143	75.90720181818182
IPFKRLLRFFRNRLPF	15.595083	25.883806	25.413074	12.977027	82.76134	112.15717	44.402134	103.56476	147.24283	248.4618	16.632702	75.91742963636365
LIGEYGLRNKKELWLARALLRSIK	7.065447	18.841097	19.607168	11.5801325	82.93008	54.218975	51.088123	88.892685	141.17961	347.71927	12.01308	75.92142431818182
QISKLLARLRRLKWAKIRTQ	3.3280098	11.217918	4.126593	4.3904314	98.19559	13.390799	41.292755	116.50841	125.13127	410.0904	7.467439	75.9217832
LGGDRIQTPLNIARRRFQSWLRRRIRGSSRSQISKLLARLRRLKWAK	8.349114	27.02297	27.039257	23.944563	137.1282	39.645187	50.703888	104.59952	112.77707	287.71817	16.395412	75.93848645454545
SQISKLLARLRRLKWAKIRT	3.8046482	13.412622	6.850362	7.215395	106.86171	22.257433	51.475388	114.706894	121.52537	379.20465	8.160942	75.95231038181818
WSKYLWGYVLGKLLKVK	9.894976	33.631786	14.319485	30.969233	94.17707	61.56211	56.19003	72.41955	80.07861	371.11905	11.143098	75.95499981818182
PKWKKIKRIMKKIGLP	14.962768	67.813576	12.862486	15.583829	87.2379	34.844025	33.260845	86.13571	162.9975	301.1765	18.635366	75.95550045454546
LWLARARLKWITRRARSLLSMT	6.989916	22.960787	11.85037	11.646896	135.6012	106.13803	55.822823	96.37922	102.54281	277.16617	8.62467	75.97480836363637
LWGKHIGRHSVSLVLKWLKNIGYK	6.969664	31.685663	8.468695	10.62716	114.873985	53.723804	30.918264	75.99625	84.22819	412.1178	6.1217284	75.97556394545455
KMLRKLVKIVFK	7.439492	14.587852	11.229913	11.653505	50.683266	19.853285	22.440508	202.02472	156.6016	329.25732	10.025096	75.98150518181818
GYLGRLLIRRALRVLRLLGS	8.025787	26.381525	14.298747	17.371931	102.49411	51.067535	64.74857	67.21811	89.28529	383.65665	11.358787	75.99154927272728
FAGLLKGLLKSLFG	29.896473	54.164673	54.75741	33.03452	117.175415	180.89668	124.30816	41.398674	51.069138	118.73816	30.672768	76.01018827272728
LVIRRLLRTLIRL	16.83205	35.428257	15.152865	16.26233	258.68057	127.81557	78.8064	70.63789	68.4629	141.21867	6.8877215	76.01683849999999
LQNKKIREIVKKLGKLRLLAI	5.2077746	12.355596	11.056851	8.3692465	91.452255	24.377651	28.251083	97.2482	130.02003	415.6775	12.21757	76.02125064545454
RPRRELPQPLKRLLKLRLLLKRK	6.191851	13.665978	9.408265	12.487011	56.638287	31.612808	24.164778	66.891945	211.51587	391.51193	12.291518	76.03456736363637
KHIGRHSVSLVLKWLKNIGYK	5.970448	33.016994	7.2444477	6.384175	109.83173	32.29562	40.467087	102.81492	136.12822	352.6549	9.619519	76.03891460909091
WMVRWRIAVVAAKIK	17.108465	58.550053	21.268866	25.566605	209.75069	83.52405	166.19286	38.75413	41.845898	165.6254	8.2890005	76.04327431818183
LLKKMVIAGKLKF	20.913342	31.20902	46.556557	50.849083	122.686485	36.496307	56.98091	117.948265	92.68312	236.49995	23.687214	76.04638663636364
LGFKRDKVRIKRFVPLKPLLRVV	20.923746	25.312634	30.431973	32.7313	77.2368	50.357883	49.159245	93.33111	160.06448	280.11285	16.85882	76.04734918181818
LSRRIMGRWRLIGWG	23.733055	54.04359	19.161793	21.444515	165.65352	60.987587	54.04654	65.48154	65.97688	297.50668	8.607512	76.05847381818181
KWEFEKVVGKIISLLK	20.069368	36.006767	11.026068	37.63911	69.958206	57.80129	56.144444	167.97253	144.54008	211.31805	24.187473	76.06030781818181
ILKYIRLRYKLL	13.908111	32.234642	16.227814	12.5022335	253.53667	94.24589	50.80816	89.9076	124.805855	143.51556	4.985335	76.06162459090908
RPRRELPQPLKRLLKLRLLLKRKK	6.950902	16.959501	11.13574	16.176542	62.42829	35.214333	26.65052	69.02457	196.02147	383.8577	12.429976	76.07723127272727
LPGVRWKVIKVNGVSLK	20.039042	48.103195	33.75289	81.546005	80.43545	44.974113	41.33074	52.089832	148.3211	243.54498	42.79456	76.08471881818183
WSKIKSLPLRQIPKLEKGQRLRVKEVKQWRAPKVS	32.152973	52.897446	27.15688	28.8455	93.79157	28.816053	30.974163	97.90775	136.96298	277.65427	29.812687	76.08838836363635
PKKIWNKQLLLEELQLMGEYGLRNKKELWLARARLKWIVRRARA	20.829662	38.387302	26.953278	23.600779	116.16148	31.94572	38.79396	81.835815	130.07831	303.95157	24.480103	76.09254354545455
LHQLILLKALIRALNKT	15.030017	47.89814	50.89534	42.07111	81.91089	104.86716	64.96672	97.76574	125.605255	182.08961	24.278824	76.125346
LGSISLRRNKLKVW	13.792716	24.708372	26.637575	22.75904	120.867546	40.859383	64.79968	111.92025	104.06803	291.90247	15.364807	76.15271536363637
IRRLLRTLIRLGIK	12.92389	45.22113	12.264569	21.690495	290.60025	40.31728	94.86812	45.181435	43.424034	226.88611	4.342272	76.15632590909091
RNKPLGLKIRLMKAVKSNRRVPGW	7.3720694	32.196384	14.753309	13.686848	93.68184	32.393627	34.151173	91.09687	154.96313	354.7131	8.804701	76.16482285454545
LWYVIARAVRLASNVRKR	6.9966154	31.277721	18.000347	17.241352	237.9874	73.16121	66.65437	50.17137	48.98369	282.76913	4.685402	76.17532794545455
LGFKRDKVRIKRFVPLKPLLRV	20.409647	24.976725	28.960287	32.023834	76.668594	49.090504	47.790817	95.062805	162.92584	285.24274	15.080622	76.20294681818181
IGGVLMKKKKIRFLNRIGVK	16.562256	60.906574	21.044907	34.843517	136.69675	35.823112	63.729954	97.17567	118.5204	242.64505	10.324986	76.20665236363635
WISNRVILKLLRFAK	14.996418	40.645657	26.342875	32.11817	169.49435	54.331753	101.555305	117.80765	117.882385	156.20413	7.289797	76.24258999999999
HAINYRANIWALKALGVKW	7.936469	62.039303	13.050202	10.533497	76.19394	84.976906	60.087067	65.156	83.58868	357.0442	18.468302	76.279506
FLWNMVRRIIRLLS	19.336058	50.14824	34.21273	26.746	129.55568	134.57791	116.144485	50.998646	56.72425	198.05992	23.07181	76.32506627272727
RGLQLAKKWVWLKIRGQLENLKRWRRRLGK	5.727415	42.665314	7.9349475	6.8339667	92.22058	21.373175	30.655687	93.75828	123.791855	408.6874	5.9730062	76.32923876363637
IMMLYLHGSKLWRKVRKVLR	9.108256	35.727814	23.647104	13.329857	228.6531	29.395561	48.91613	53.576805	66.60135	323.8695	6.846128	76.33378227272728
IWINKIRKIRRYIRWLR	9.88475	19.77845	7.843886	12.23314	325.24036	26.130713	85.648026	61.527126	61.865578	226.87982	2.6852367	76.33791688181819
PLKRLLKLRLLLKRKKPEFVRIDQW	13.100906	24.515755	14.4795475	23.374563	82.37151	35.429207	40.154816	112.90838	122.19117	360.88464	10.358716	76.34265549999999
GYALKIINLLKKF	17.724056	35.598072	41.445656	30.029892	99.22537	74.817894	105.520775	96.81068	106.18191	197.23999	35.230053	76.34766800000001
PRRELPQPLKRLLKLRLLLKRKK	8.901238	21.384335	18.949562	23.267141	64.098946	44.577114	32.110245	63.523598	199.6827	346.64905	17.091808	76.385067
IIRTLGVSGTIKRLKRKFLAKYGW	9.755363	27.375494	13.26784	13.747091	97.90016	28.821434	55.15224	83.16149	82.758224	420.15332	8.156378	76.38627581818183
RRLSTWKLKLRMFLA	5.812305	12.51058	8.153571	7.656562	88.25091	54.17926	46.647343	148.93764	172.77141	287.0633	8.414295	76.39974327272728
LAKKWVWLKIRGQLENLKRWRRRLG	8.238346	31.094852	9.120289	7.1603127	145.08972	21.420443	24.70031	127.868515	103.82498	356.36978	5.6337547	76.41102749090909
MSRNKELGRKIRLMKKVKQNRRVPGWVMMRTARKVTQNPLRRNW	17.512728	39.500523	39.524998	38.843975	145.09763	26.9309	45.742096	79.64623	104.03483	275.51895	28.353786	76.42787690909091
KIRKIRRYIRWL	10.2724285	15.287927	6.539231	9.633094	134.28946	38.087013	32.255165	209.84825	189.82745	190.20465	5.10712	76.48652622727273
KIDVQKNEGKIVKKIKHPNPKRWRGTRIELEVKNVKYVRSKQGVYWYLK	24.173225	59.07305	32.518364	45.36165	93.28951	31.779852	34.53276	96.65425	163.37433	235.6632	25.05057	76.4973419090909
FMPISLSRYLRNYLNFGKRLRKSPKI	9.055351	63.77984	66.369934	24.242533	110.33771	80.60543	26.634535	72.97646	98.86716	268.43985	20.17675	76.49868663636363
WLARAHLKWIVRRARSLLSMT	7.5384016	22.480364	13.686766	18.257921	143.66386	106.97631	56.44683	90.43664	108.72733	263.0161	10.258633	76.49901414545455
LRMMLRRINATISKLNLKLN	8.573484	47.96127	25.906326	18.02708	121.91596	66.60699	59.775322	78.695404	96.69158	298.0633	19.41964	76.512396
KPKKIWNKQLLLEELQLMGEYGLRNKKELWLARARLKWIVRRARAL	12.355041	36.46757	31.428019	24.078096	108.34148	27.407911	36.382458	87.273796	138.47119	315.9832	24.03446	76.56574736363636
LRNKSWRRPRGLFNKLRKRYGGKWSGRIPVNVGFGSP	20.917793	43.894073	13.294109	24.461891	142.30186	38.077698	43.622066	62.773754	98.92987	343.46286	10.965816	76.60925363636363
GWSKIKSLPLRQIPKLEKGQRLRVKEVKQWRAPKVSLYT	27.919687	55.60517	36.13105	45.52551	95.896194	34.84761	31.39074	89.73573	136.6471	260.86407	28.152586	76.61049518181818
INKFIKKRILAISKLLLNK	7.4314284	45.583702	18.580608	23.598413	95.51715	24.76635	89.15533	88.69464	171.96425	265.56662	11.943355	76.61834967272728
GKPKKIWNKQLLLEELQLMGEYGLRNKKELWLARARLKWITRRARSLLS	9.216775	25.599121	27.20472	22.501966	124.524826	30.910397	39.10583	99.59625	143.18338	298.52692	22.443666	76.619441
LFHPIEGWTRVDLTELHRIKEVYDRKIDFLKKLLKKFPLRAMRKINRLF	16.163551	49.339603	40.542336	37.5007	88.61923	58.566116	41.420025	87.4622	159.31474	231.10895	33.08218	76.64723918181818
LKYIRLRYKLL	24.645002	27.552898	20.655598	16.28547	276.22787	79.57885	51.816376	110.73374	98.45186	127.374504	10.011798	76.66672418181818
RLPGRLRRRLWL	21.468739	30.734207	16.710451	23.399767	108.52003	53.632072	35.869843	159.12616	129.74579	248.24701	16.013111	76.67883454545455
KWQFKNVLRGLKGVKILRELREVTNFKIS	9.284609	39.737015	18.354254	16.137947	79.159515	35.751724	38.850426	97.60802	156.10408	336.3523	16.174583	76.6831339090909
IGINVAVGLKLIGK	81.7119	44.831924	39.510094	45.01424	76.31632	86.576775	118.61651	86.94075	80.27469	128.56703	55.170124	76.68457790909089
LGLHLLKKMVIAGKLK	30.313198	41.924137	33.299377	60.63927	71.41188	45.9488	64.95742	85.27127	120.53155	259.0312	30.202627	76.68461172727274
WLARAHLKWIVRR	13.78255	32.80593	12.291791	15.36804	161.44383	67.67515	77.25181	108.567726	84.11705	262.47214	7.7842126	76.68729360000002
SRRIMGRWRLIGWGLIK	9.133383	46.937073	12.83309	15.689243	247.77744	38.24921	68.06641	65.94104	62.799446	270.80505	5.33031	76.68742681818183
WSKIKSLPLRQIPKLEKGQRLRVKEVKQWRAP	30.977448	56.16183	27.418724	26.434853	99.99963	30.808044	37.337852	96.18524	131.69072	271.38855	35.17613	76.6890019090909
FTSMSLINLLKALFKANKKLLW	15.043643	44.14557	58.105865	28.285774	106.689896	115.02989	115.26155	73.0132	92.25265	176.52773	19.236664	76.69022109090909
GYLGRLLIRRSLRILNQLGS	15.830588	39.533096	26.446745	26.021667	75.74617	69.52426	66.890594	61.1738	86.370926	353.05408	23.252277	76.71310936363638
LRMEKIKKIMERTVEILRRW	10.497076	22.679777	21.776876	20.483315	104.942245	35.24267	47.28596	135.23575	138.66554	293.85434	13.456284	76.73816663636363
GYLARLLIRRILKNLRLA	7.343671	30.008892	13.344086	17.35531	99.569626	50.83342	83.03674	56.639294	87.38053	385.71924	12.910501	76.74011909090909
FRDKFKLKKRDVWLFKKLSYKFKARPF	12.109189	31.212719	27.552595	18.87728	84.921814	33.742702	52.78371	102.99954	131.64932	331.12503	17.170189	76.74037163636365
LLFKLIRHRL	35.35043	60.46127	37.39902	44.438046	178.21466	113.75284	86.444855	93.30434	93.11037	81.24443	20.453657	76.74308345454546
RRIKKYQRIIFGLPRFKLRGVRKDLRRASPLWFGV	22.10225	34.863235	25.764042	32.305996	67.85345	41.312847	59.1167	146.31505	145.17758	234.3278	35.035038	76.74308981818183
LNIARRRFQSWLRRRIRGSSRSQISKLLARLRRLKWAKIRTQ	6.3428626	19.002869	8.384563	14.961305	198.65605	30.370066	60.931366	111.980194	97.50735	290.62466	5.488352	76.74996705454545
ISKWKLIKTLYKVLKL	10.666175	50.115746	12.539871	18.986744	83.07208	117.56526	39.461243	155.97485	107.68222	241.94398	6.5960026	76.78219741818182
LSTWKLKLRMFL	12.851472	21.522	27.16414	15.753784	99.915565	170.65446	61.41712	107.44657	92.86527	224.72371	10.382449	76.79059454545454
RWSEREFKIRMLGLKKK	11.130987	47.135574	11.79992	18.268614	166.00394	18.194065	47.103947	73.852325	113.20811	328.63092	9.6256275	76.81400268181818
IDVQKNEGKIVKKIKHPNPKRWRGTRIELEVKNVKYVRSKQGVYWYLK	30.161724	61.18454	37.42664	44.304977	92.180824	33.82223	35.406292	94.65242	160.7039	225.77559	29.348726	76.81526027272726
RRRIKKYQRIIFGLPRFKLRGVRKDLRRASPLWFGVV	22.801197	35.151817	30.658358	32.185654	85.94964	43.15249	63.90907	143.40529	137.24121	211.82115	38.875614	76.83195363636365
RHRFLRYLSWRFWK	19.871683	29.506521	10.375861	13.982231	190.85187	44.170177	53.846428	108.1173	101.78932	268.88724	3.7821174	76.83461349090909
LGKLKLLWIRNGKRLHRNYNWRVSVFRSRIIEMITMKT	7.67771	26.509043	19.062256	31.310587	148.36516	40.657444	35.79779	100.44386	104.61602	321.23486	9.756487	76.85738336363637
LLINLKNGNHKRLKLKNLPLLFIALKK	6.62795	32.395325	22.928799	26.984087	82.155	43.858067	28.994005	133.92719	141.54851	314.8841	11.129607	76.85751272727272
LKRLLKLRLLLKRKKPEF	7.6339827	19.432104	8.377765	19.571766	103.6172	30.724709	24.40772	153.52118	145.07289	326.21152	6.906803	76.8616036090909
KNIKRFMRFMGRLPVKNF	10.0691185	28.866032	9.9809	11.565693	106.356674	42.234924	45.07697	89.65719	164.67813	326.66965	10.327367	76.86205895454545
KMGLKNIKRFMRFM	13.8572235	20.70928	15.273299	22.298359	178.09454	36.259804	42.375153	78.279686	84.97888	343.81598	9.904803	76.89518250000002
NKTLMYAKKMNLGLKISSLRILK	7.1010675	43.120785	21.634212	16.072237	103.82497	34.136456	32.217373	92.7555	163.13354	315.3738	16.53257	76.90022822727272
GKPKKIWNKQLLLEELQLMGEYGLRNKKELWLARAHLKWIVRRARSLL	10.263458	30.959114	32.06219	26.938154	105.06378	35.751976	42.223904	99.602974	157.77968	276.99307	28.361069	76.90903354545456
KYQRIIFGLPRFKLRGVRKDLRRASPLWF	33.122272	37.93905	32.671932	39.02673	71.08878	56.862495	59.10503	72.44299	138.44044	258.29984	47.083363	76.91662927272728
ISSRWSALRKWLL	14.491285	24.506474	21.486368	15.826766	103.148155	111.94645	79.45575	103.02896	106.604904	256.03253	9.612072	76.92179218181819
KMSKKFIIWRLKQIFG	7.7968054	60.798515	8.43489	7.2367177	110.180885	18.61576	67.37366	85.74302	134.24577	334.05597	11.688641	76.9246031
GIILRPLLHSRGSRRIRL	7.4972506	38.927635	14.383242	23.621622	104.0327	50.580463	77.74334	116.93066	95.43477	308.13275	8.89709	76.92559296363636
LGLKISSLRILKEFAK	22.780088	27.20577	19.491138	27.055847	49.319904	48.2125	77.41682	180.40154	189.6698	188.86504	15.823317	76.93106945454547
LPPSFAMLLRKYLKNAKLIK	6.55306	66.437996	51.729477	38.90645	88.870926	60.58372	53.58786	65.49678	127.05876	261.8128	25.73395	76.97925263636363
SKIKSLPLRQIPKLEKGQRLRVKEVKQWRAPKVS	36.423378	63.455826	37.668663	31.28227	80.91688	34.524292	31.591602	77.81006	141.8151	263.49026	47.836914	76.9832040909091
LKINNISLIRKILNKLNIS	15.05752	37.277077	29.277924	29.13832	92.4643	85.83521	81.41004	69.45783	101.31348	289.47565	16.124947	76.98475436363637
HIYLKPENPELLKKIEKWGKNERRYFIEYILGKNLNLRNMGSRWKNILIR	15.255289	52.776234	22.809988	26.418512	127.588264	36.323917	39.318306	75.11568	97.21259	337.90146	16.24808	76.99712000000001
KWKKLIKGFVINKF	15.725761	48.545113	14.963272	24.502344	68.339165	80.45175	100.005455	164.81245	105.41681	202.96855	21.313969	77.00405809090908
SWRELKVFWRRLKM	11.204616	15.675465	13.066103	10.306422	95.057396	57.601364	54.186214	69.38043	109.670685	401.65784	9.306007	77.01023109090909
WISNRVILKLLRFAKNM	10.717479	38.835415	20.620934	17.924257	165.05995	80.38726	87.49809	70.118515	82.78017	262.66586	10.685326	77.02665963636365
LMYKLRMKLFMKKKL	5.480262	18.636106	14.949054	12.459219	143.3976	43.096046	24.006735	101.51611	89.15253	390.94208	3.8204675	77.04147359090909
LMARRKLLLLLLK	14.027767	46.392456	42.18661	35.007706	106.23451	58.808556	40.63946	157.72859	141.6198	190.41028	14.468443	77.04765254545454
KPKKIWNKQLLLEELQLMGEYGLRNKKELWLARARLKWIVRRA	14.018478	44.70168	33.85709	25.342388	110.95928	29.061743	36.755848	82.91948	128.82423	313.16403	28.080791	77.06227618181818
RWYIRLIRKRMWVE	15.878208	14.443334	6.412117	7.674581	296.98477	40.00181	38.19217	100.12016	64.373116	257.9217	5.773769	77.07052136363636
VKRMVIGGKLKIF	20.185497	38.97472	44.705536	44.261578	148.39941	44.89496	90.90709	74.36806	70.80307	248.34247	22.03178	77.07947009090908
INIASKLIGKVLKVL	28.007053	43.437843	46.17059	79.591255	63.555733	75.267136	76.22891	106.30054	92.54022	209.61761	27.373234	77.09910218181818
LRLRNKSWRRPRGLFNKLRKRYGGKWSGRIPVNVGFGSPK	14.461087	36.231457	13.759373	25.550379	140.58153	33.75796	31.014574	77.229416	127.235985	340.0871	8.223391	77.102932
VWKVRHKGKVIRVKLKN	14.50536	26.599836	14.835829	40.408333	119.473114	13.259285	23.592068	119.142876	105.07999	361.9485	9.339598	77.1077080909091
RIRWALKLVKLWDKR	20.306879	34.296963	28.89776	26.701405	182.30878	31.839516	38.136673	137.99857	103.09008	235.96791	8.948576	77.13573745454545
LRNKKELWLARAHLKWIVRRARS	4.8561454	15.568805	10.22797	8.057766	140.40244	26.039427	30.164026	145.23248	125.86953	334.7095	7.505574	77.14851485454545
FLIHIVRRRLIL	10.047952	46.21911	12.814584	14.890062	252.78015	194.40848	197.88925	25.99471	20.275652	68.76519	4.7626786	77.1679835090909
WWYVRAASILRKL	13.703102	44.546455	18.331556	18.651493	177.48793	95.78593	94.43302	81.78245	74.8721	220.82622	8.638464	77.18715636363638
LSNIIAYKLGLKKVW	18.800282	34.678867	51.891357	47.01943	103.81288	92.65141	108.615524	88.72116	79.09227	192.43039	31.602009	77.21050718181817
KIWNKQLLLEELQLMGEYGLRNKKELWLARARLKWIVRRARALLSMT	10.650431	28.005722	27.048782	25.384506	121.34077	34.796097	49.266365	106.42176	112.46262	304.31143	29.719156	77.21887627272726
LRMMLRRINATISKLNLK	7.429911	67.864815	22.648699	21.48331	134.86095	59.59982	57.70854	91.117065	95.05211	278.84525	12.926167	77.23060336363636
GWIAFKLLKNVNF	24.552202	44.67198	41.975792	28.498144	75.396736	153.37012	173.97119	48.884045	71.08508	159.14331	28.085016	77.23941954545455
WFIKVSLIRKKLLENNEKINW	10.657077	45.5194	16.78809	15.995807	115.65415	45.981476	71.8372	72.70584	68.01188	368.99408	17.606989	77.25018081818182
WGKHIGRHSVSLVLKWLKNIGYKKA	8.840217	32.904648	8.810273	10.598291	137.89798	40.679153	38.37072	74.772415	85.98137	401.57263	9.402762	77.25731445454545
PKKIWNKQLLLEELQLMGEYGLRNKKELWLARAHLKWIVRRARSLL	17.4469	38.023434	32.33328	25.642006	104.236855	36.71482	42.3919	86.48895	156.70459	281.1885	28.661816	77.25755009090909
LMKKKKIRFLNRIGVKDSKQLNMKKRTIISRKIKKIAQFKTIIIPA	15.969172	53.470245	32.874664	54.320717	103.45536	37.54287	39.2228	113.40524	137.40671	242.3999	19.993166	77.27825854545455
LRMMLRRINATISKLNLKLNI	5.350421	39.3634	21.373415	16.124317	137.14072	74.211624	60.333714	79.27359	87.41975	319.2661	10.704371	77.32376563636363
WGKHIGRHSVSLVLKWLKNIG	13.190546	40.455875	11.918641	12.482296	120.09876	50.2293	59.43754	76.587654	88.64952	364.74783	12.807266	77.327748
LRLRNKSWRRPRGLFNKLRKRYGGKWSGRIPVNVGFGS	23.66858	34.335735	17.926651	26.987473	131.01497	35.912186	37.89858	71.360214	124.367134	335.00253	12.182175	77.33238436363636
LSKEKVEMISKLKWGEALYRYRGKKKLMFNWYKLHPKKLAPTVKG	20.475931	55.903965	39.128716	34.76207	103.21146	32.859665	33.460403	84.49136	145.79646	276.53067	24.04817	77.33353363636364
LRLRNKSWRRPRGLFNKLRKRYGGKWSGRIPVNVGFGSP	15.763933	35.552887	12.618238	23.216076	126.97654	35.94489	39.906967	75.72131	127.74665	346.75436	10.472108	77.33399627272728
LRRRIKKYQRIIFGLPRFKLRGVRKDLRRASPLWFGVVEI	19.928904	35.521095	37.466324	35.166164	101.09794	38.91536	48.67926	150.99478	148.26614	190.02782	44.611084	77.33407918181818
WLRRRIRGSSRSQISKLLARLRRLKWAKIRTQIAGVRK	7.5091496	22.743805	11.243006	19.432045	223.4726	27.429562	45.34221	109.464966	87.65294	290.48975	6.088775	77.35170987272728
RRELPQPLKRLLKLRLLLK	5.9066596	11.834764	9.394464	8.312831	54.302856	28.337559	23.51049	88.67282	244.96126	358.29486	17.370838	77.35449105454546
FVGFIAKHLLLKRITYLKSLK	7.691854	55.583153	28.36343	25.380499	114.331894	100.82831	64.78913	58.042942	108.61676	281.89606	5.6152906	77.37630205454546
SFAGKMLRKLVKIVFK	10.507382	37.987785	22.89189	28.760824	105.70402	15.7241	47.10195	114.08043	167.58278	289.79132	11.221436	77.39581063636365
GYLGRLLIRRALRTLKLLNV	7.1478534	19.359692	10.08876	11.829142	100.33075	48.551056	63.39241	68.006096	130.62212	376.54996	15.546131	77.40217912727272
LWGKHIGRHSVSLVLKWLKNIG	8.670105	41.038624	11.412876	11.091723	105.7946	56.790108	41.502003	83.85189	95.04452	388.32437	8.0836115	77.41858459090909
LKMSKKFIIWRLKQI	9.025464	44.56789	14.591572	13.862988	165.21246	32.225956	63.93674	127.11991	112.85145	257.08978	11.165727	77.42272154545454
INKFIKKRILAISKLLLNKPKK	8.684686	52.872704	22.983755	29.740444	84.635414	29.550379	65.12313	97.222084	180.36371	266.08752	14.431114	77.42681272727272
GKPKKIWNKQLLLEELQLMGEYGLRNKRELWLARARLKWITRRARSLLS	8.900719	24.886024	25.301548	22.481192	130.12007	31.12467	40.68065	103.557014	142.96274	299.82562	22.03846	77.44351881818183
GKPKKIWNKQLLLEELQLMGEYGLRNKKELWLARAHLKWIVRRARS	11.81665	37.680565	32.174843	28.815817	110.33187	33.839348	38.202354	94.13854	155.77905	278.3874	30.811962	77.45258172727273
INKFIKKRILAISKLLLNKPKKVGVVLST	13.772621	45.14898	29.609873	30.320215	84.65029	42.02406	54.277737	90.44796	186.86632	254.32103	20.639194	77.46166181818181
YLRRRIKKYQRIIFGLPRFKLRGVRKDLRRASPLW	16.423977	37.9258	24.044838	32.952274	107.13347	38.985237	44.94734	141.84164	139.1586	242.21222	26.789772	77.492288
LARMYIKLALLYSRKLKFKIP	6.3777847	53.08455	18.155386	21.927256	130.33044	54.11985	47.468983	87.40792	102.08655	321.5957	10.159411	77.51943915454545
LWLARARLKWITRRAR	6.4043546	22.871439	9.412162	10.187172	223.8356	69.41832	60.138893	79.46309	59.305714	307.40143	4.4270062	77.53319825454545
ILVGLYWSKKLRLRGLKK	9.676012	39.761955	25.776342	22.955986	141.76012	37.511887	43.44363	56.88729	96.01627	367.98444	11.146998	77.53826636363637
RWLLRMYRLR	35.690742	26.768997	19.86778	15.10202	197.41788	102.869934	47.352177	106.19672	80.69585	215.40413	5.628031	77.5449328181818
GWSKIKSLPLRQIPKLEKGQRLRVKEVKQWRAPKVSLYTQ	29.209446	61.73073	43.17518	48.98899	97.61566	35.38381	31.061234	91.608765	130.29869	249.02756	35.15264	77.56842772727272
FMPISLSRYLRNYLNFGKRLRKSPKIFGFNYFLK	17.486149	75.25231	53.4406	34.64615	107.50017	68.37695	35.600147	62.722553	130.64632	247.11102	20.506466	77.57171227272728
ISKLLARLRRLKWAKIRTQI	2.7772636	8.264731	4.3334494	4.9551635	139.97894	14.761817	53.074993	124.218254	115.036125	381.60925	4.3587384	77.57897499090909
WSRWTLKRLRMAVRASKNLKA	4.8736053	19.879414	7.352209	9.359348	171.77304	33.21408	31.95267	77.763016	84.46843	404.76935	8.010361	77.5832293909091
YGLRNKKELWLARARLKWIVRRARALLSM	7.2044435	13.003251	10.799835	10.731679	126.57904	39.351967	46.12408	82.676994	101.71172	402.35315	12.911201	77.5861236818182
AWPLPKIFRLTKGGKLNKKIF	7.2049646	41.841797	27.10968	24.094591	117.65017	55.83321	44.191006	91.45955	109.917076	321.66122	12.757856	77.61101096363636
SFAGKMLRKLVKIVF	13.412444	49.967094	51.261757	43.931023	120.187836	44.55062	75.88298	72.935356	103.52782	263.00946	15.083481	77.61362463636364
LGGIAALLRFKIK	27.349533	78.71728	44.526363	44.48057	68.75301	61.789528	109.62266	99.66508	106.809715	188.07498	23.979443	77.61528745454545
PKKIWNKQLLLEELQLMGEYGLRNKKELWLARAHLKWIVRRARSLLSMTA	18.206913	33.918625	33.820564	25.248186	104.60665	37.54665	44.43787	80.93587	145.13283	300.93036	29.090813	77.62503009090909
KPKKIWNKQLLLEELQLMGEYGLRNKKELWLARARLKWIVRRAR	15.396639	45.622936	32.048855	27.000267	113.2867	29.031677	39.39924	89.59411	132.39867	302.93115	27.341097	77.641031
LRNKKELWLARARLKWITRRARSL	5.611185	17.068085	12.830866	9.994163	130.91196	29.408339	41.48931	140.17099	125.41797	331.2521	9.925293	77.6436600909091
GKPKKIWNKQLLLEELQLMGEYGLRNKKELWLARARLKWIVRRA	11.869896	35.007065	31.831156	27.06965	110.991646	32.922573	39.569225	88.55564	145.56862	298.91357	32.033775	77.66661963636363
YYNKIGWISNRVILKLLRFAKNMK	9.258232	42.6863	17.274446	24.409586	133.93034	65.35185	56.56427	44.813515	75.82465	376.04562	8.310614	77.67903845454545
LFRLVRLLRFLRILLI	10.875659	22.253632	10.711112	19.831648	242.08572	153.16006	167.0743	37.364944	43.096443	140.72203	7.4381776	77.69215687272728
LLGFIFAKLRFKKKKLI	6.876873	41.191822	26.65838	38.37023	109.00053	49.213013	106.36568	110.16972	118.14027	238.25151	10.409472	77.69522727272728
IRRLLRTLIRL	17.647163	26.438982	11.678319	13.055039	227.02287	81.128784	55.108437	131.31625	119.24246	164.69777	7.403114	77.70356254545455
WLRRRIRGSSRSQISKLLARLRRLKWAKIRTQIAGVRKYFT	6.4957004	18.84069	11.205379	26.213572	227.02065	34.45763	46.62954	110.64248	93.42031	269.49847	10.524543	77.72263312727273
RWMHRIRKIRRYL	15.933746	20.660126	6.6544266	14.255384	269.2473	19.558443	37.042835	123.17386	56.951523	289.43814	2.1189568	77.73043094545454
LRRRIKKYQRIIFGLPRFKLRGVRKDLRRAS	14.157173	36.036823	25.86115	26.552195	139.31227	41.880856	37.390606	142.88116	155.1908	218.09523	17.792267	77.74095727272727
WLGFKRDKVRIKRFVPLK	14.758681	35.223328	15.442328	19.8596	96.48741	41.526768	56.777687	99.13124	162.74149	305.6881	7.5776954	77.74675703636363
KIINAPYVWKLKHKGKMIKVKLKNWH	7.2957234	49.31935	15.809834	13.877619	97.63861	50.320618	39.11361	102.892235	148.84346	316.53442	13.6153755	77.7509868090909
KPKKIWNKQLLLEELQLMGEYGLRNKKELWLARAHLKWIVRRARSLLS	12.066084	41.29001	35.938046	27.761581	106.65588	30.656563	37.800724	86.90224	146.96802	300.76865	28.474024	77.75289290909092
IWPIFRIKNLPKKFALLK	10.038086	59.284855	31.55315	14.546009	136.637	72.28621	83.78955	68.45071	94.30885	271.1218	13.441225	77.76885863636365
LLGFIFAKLRFKKKKL	11.699263	57.827938	30.290451	43.771095	102.234344	51.68949	84.3826	96.56245	129.50583	237.36554	10.268066	77.78155154545455
ILKKGGKVLAIKLPKFK	12.883066	30.497625	11.921067	46.866203	45.85645	30.599531	38.79877	176.60512	192.86192	257.68356	11.241936	77.80138618181819
GKPKKIWNKQLLLEELQLMGEYGLRNKKELWLARARLKWITRRARSLLSM	11.487805	25.533043	34.956142	23.631529	111.70026	36.1113	47.196682	91.12137	132.00203	320.421	21.763288	77.81131354545454
KPKKIWNKQLLLEELQLMGEYGLRNKRELWLARARLKWITRRARSLLSMT	13.374541	33.315483	31.699192	23.418533	113.256996	28.96515	39.243343	89.93385	140.5654	320.04605	22.146801	77.81503081818181
LAKKWVWLKIRGQLENLKRW	7.068823	26.872053	11.084641	10.091035	122.07472	26.302423	30.6714	128.92177	108.00745	376.149	8.819227	77.82386745454545
HIGRHSVSLVLKWLKNIGYK	11.31832	45.226788	19.182356	16.330467	114.84135	66.18214	69.73797	89.177025	87.40767	318.25085	18.419996	77.82499381818182
LKRLLKLRLLLKRKKPEFV	12.155079	21.928993	10.649064	24.127155	121.67605	36.680275	24.860361	161.10112	133.94948	301.93542	7.03403	77.82700245454545
KPKKIWNKQLLLEELQLVGEYGLRNKKELWLARAHLKWIVRRARSLLS	14.736725	45.144165	39.52892	31.375187	109.23876	33.258457	40.42436	87.50842	145.84741	280.75043	28.350092	77.83299327272728
ILIGARLGKITFK	44.95754	50.621323	43.08888	45.97295	92.41872	53.936005	103.80277	110.17898	99.383606	185.20393	26.641644	77.83694072727273
GKPKKIWNKQLLLEELQLMGEYGLRNKRELWLARARLKWITRRARSLLSM	10.630231	24.438778	32.137596	23.232094	115.240036	35.768578	47.601887	93.967	130.68213	321.56332	21.057863	77.84722845454544
RWYIRLIRSRTW	23.645527	21.865637	11.046032	16.12904	230.10318	80.52935	58.699577	100.919266	61.751163	247.47568	4.2624907	77.85699479090908
SQISKLLARLRRLKWAKIRTQIAGVRK	5.229158	17.917164	7.78076	9.866285	90.83355	24.769238	48.968864	102.5025	114.93019	423.51224	10.406363	77.88330109090909
IRRRAMILAAKLLAK	10.93886	53.923088	26.563421	30.392046	86.63683	76.179985	100.23504	125.50746	133.7801	186.05273	26.5118	77.88376
LSKEKVEMISKLKWGEALYRYRGKKKLMFNWYKLHPKKLAPTVKGRSRF	13.663203	43.990116	31.178513	31.538414	110.693794	27.778595	34.85939	89.67162	150.9567	304.205	18.219706	77.88682281818181
WYFGINLSRALMNAIRAVNRWKTM	23.369091	45.374733	20.274391	28.980919	168.42964	87.57256	59.121735	30.719923	46.681625	338.1715	8.061233	77.88703181818181
PKKIWNKQLLLEELQLMGEYGLRNKKELWLARARLKWIVRRARALL	20.15934	31.424747	27.220247	22.713224	109.93923	34.520046	42.378296	91.536255	150.39774	302.92728	23.563158	77.88905118181819
IKNGLRVRKLFLKLG	23.256145	30.894108	21.9351	16.39474	118.1297	55.44848	48.486706	114.740036	133.88275	280.54572	13.208698	77.90201663636364
GRLVIRRALKVLRLLK	10.096715	19.877867	10.920453	17.163923	119.8452	30.803818	44.261215	109.819565	179.16972	305.24802	9.71876	77.90229599999999
GKPKKIWNKQLLLEELQLMGEYGLRNKKELWLARAHLKWIVRRARSL	10.796338	34.75607	33.113506	28.453117	107.7471	35.907345	41.89792	99.78302	158.66724	274.95068	30.916807	77.9081039090909
FRDKFKLKKRDVWLFKKLSYKFKARPFLVT	12.736405	33.144066	31.954014	21.150215	83.70414	34.69884	46.954105	96.57847	146.42392	325.32675	24.883493	77.95949254545454
ILVGLYWSKRMRLRGLKK	10.994354	54.155663	19.533127	24.653925	144.65175	46.801155	38.412037	42.599842	92.26124	374.5138	9.469961	78.00425945454545
LWLARARLKWIVRRARALLSMT	9.590156	27.194637	19.21923	18.91792	159.70721	101.403656	58.402878	90.08478	99.31664	263.18265	11.134428	78.01401681818182
LRNKRELWLARARLKWITRRARSLLSMT	5.1536393	15.074146	12.618074	10.084866	139.12189	32.93137	50.757904	126.1974	116.4041	337.37595	12.436565	78.01417311818182
VIRRALKVLRLLK	18.983835	38.551548	29.096336	29.013468	133.13927	42.691753	43.288883	146.27763	159.34819	202.78906	14.989578	78.01541372727273
ISIAKVKILSLKL	46.899345	57.569748	63.209137	36.908646	67.40797	91.524445	99.21691	106.693375	74.417114	135.04224	79.33246	78.02012636363635
PIIVIIKLIELGHKLKRIF	10.9877615	54.444473	40.700623	29.555197	86.571045	86.42903	113.08863	67.22915	153.17514	197.79538	18.289164	78.02414486363637
FKRDKVRIKRFVPLKPLLRVV	21.53702	31.23046	24.887323	23.876354	123.17189	43.29106	33.24997	99.91588	143.25864	300.09763	13.787879	78.027646
INKFIKKRILAISKLLLNKPK	9.124802	49.38257	21.0561	27.100658	83.577705	32.26229	63.536144	99.83783	186.1209	270.26617	16.067877	78.0302769090909
LKRLLKLRLLLKRKKPEFVRIDQW	8.267929	22.259554	10.777628	16.946316	92.002655	26.341639	33.22448	161.92114	123.4156	357.20163	6.363249	78.06562
PKKIWNKQLLLEELQLMGEYGLRNKKELWLARAHLKWIVRRARSL	18.297577	41.03943	33.375324	26.908949	107.40032	37.23635	42.729774	87.01452	155.56773	279.5978	29.573408	78.06738018181818
FGYFILRIKLPHLINAGIRKSIAKSILKSK	12.02827	66.04368	38.394688	33.57785	184.6514	86.82995	72.42304	108.94851	78.30524	167.20613	10.530526	78.08538945454546
FSRLKIIRRIL	16.160265	32.82435	15.51668	18.450079	170.96126	98.88971	57.22724	145.40611	122.64072	169.99214	10.878835	78.08612627272727
IQSYRKKIYVIRQKLKAKKPRFLRYDSDKFFRLGRQEKWRRP	27.68897	47.139652	26.775806	38.03152	98.3524	26.159264	35.703724	93.11015	144.70241	290.90198	30.789038	78.123174
LRNKKELWLARARLKWITRRARSLL	5.273401	17.401142	13.006825	10.141277	129.38235	29.884607	42.045376	137.83414	126.96734	336.61688	10.838658	78.12654509090909
KINYRANIWALKMLGVK	8.118125	39.68592	21.34484	25.87566	97.41887	41.54475	44.095016	81.249374	167.78522	315.7493	16.556414	78.12940809090911
NKKLRLRNKSWRRPRGLFNKLRKRYGGKWSGRIPVNVGF	19.213161	32.074432	12.661472	18.017603	109.58853	32.114864	44.479824	109.46259	142.50433	327.80255	11.527515	78.13153372727272
KVLAWGLGIGRLAMLKIGLK	11.415142	41.371613	20.370068	19.883842	104.03979	103.61618	107.28146	66.021286	109.1906	266.8967	9.657369	78.15855
YRANIWALKMLGVKW	15.324624	57.097847	16.466515	16.54844	127.27317	100.60294	94.86386	72.909706	89.56571	254.33478	14.803482	78.1628249090909
GLYLVKRMVIGGKLKIF	17.00831	44.227432	31.482332	27.095753	113.86487	62.66762	115.05803	87.6351	98.09984	250.26492	12.525221	78.17540254545453
GKPKKIWNKQLLLEELQLVGEYGLRNKKELWLARAHLKWIVRRARSLLS	13.365641	33.12711	34.174282	28.809103	107.56485	37.23728	44.43642	96.31942	159.79825	275.75787	29.361162	78.17739890909091
LAKKWVWLKIRGQLENLKRWRRRLGKYGT	10.859442	35.50854	9.078421	10.035252	175.03696	23.75068	26.756134	112.70265	95.90042	353.3913	7.2387853	78.20532584545454
KLTWIRGLLKVL	19.49199	31.983898	24.898968	23.761269	80.79578	95.38971	81.48192	151.33252	124.81164	212.18427	14.255097	78.21700563636362
YLARLIIRRTLRLMK	14.8905945	59.34675	17.127033	21.22524	130.61397	69.71484	54.400063	94.93659	130.70616	258.6287	8.91407	78.22763731818182
IRTLGVSGTIKRLKRKFLAKYGWK	6.8006215	26.634665	8.999449	12.493956	117.56715	14.948568	43.863106	87.40766	83.87398	452.68515	5.248674	78.22936177272729
LMARRKLLLLLLKV	13.475402	29.992306	29.279648	23.809954	112.316505	49.65552	43.952362	155.66724	135.58336	252.54602	14.284664	78.23299827272727
WLRRRIRGSSRSQISKLLARLRRLKWAK	10.346107	20.10813	9.707604	13.85734	195.10703	28.735155	53.745632	97.46346	84.68939	341.37137	5.4616356	78.23571396363637
ILGVGLTKGIKTVRWKVLKNIIFW	8.855021	23.26064	15.595788	15.2838125	122.37393	66.47577	69.328896	82.784904	86.626854	360.3574	9.690522	78.2394125
PKKIWNKQLLLEELQLMGEYGLRNKKELWLARAHLKWIVRRARSLLS	17.11234	36.958458	34.474308	27.129978	104.85921	36.420315	41.173237	86.27809	153.98306	291.76834	30.581072	78.24894618181817
MRRLSTWKLKLRMFL	5.581002	21.46448	18.850063	13.84396	127.432144	59.45599	31.558674	117.86889	120.085434	336.20654	8.463036	78.25547390909091
FVFLRWLIGRVR	33.826195	50.718407	26.57803	22.573643	186.50154	146.41264	119.55226	42.405506	39.807434	176.6022	15.870738	78.25896300000001
LVKKMVIGGKLKIF	13.5718155	33.010807	48.722176	58.492023	125.61749	40.14128	74.83134	93.75086	92.13605	264.89798	15.722788	78.26314631818182
KRFWTLIKMLR	11.923262	21.422485	9.960847	10.069983	155.33907	103.87744	53.64215	124.53374	129.03333	234.65956	6.468887	78.26643218181817
TWFIKVSLIRKKL	14.244952	30.867592	12.11172	10.15612	110.167946	65.8485	46.038918	146.85776	135.16327	281.25922	8.274542	78.27186727272728
GVKTLFLENPDVLGKLKLLWIRNGKRLHRNYNWRVSVFRSRIIEMITMK	16.778711	31.597614	43.676826	29.39056	100.12921	50.43547	50.5897	102.32902	134.64868	278.29474	23.314672	78.28956390909092
LFIAAKKIAPLRKVEFAKIK	5.7363486	37.01305	37.282845	34.484108	77.30093	51.52774	56.24269	130.19446	193.32986	228.86546	9.272085	78.29541605454544
PKKKYLEGKPKKIWNKQLLLEELQLVGEYGLRNKKELWLARAHLKWIVR	23.848743	26.268589	28.68032	24.876696	104.69574	38.644684	50.251255	92.531715	169.05322	278.5877	23.863161	78.30016572727273
HWSRWTLKRLRMAVRASKNLKAIIL	3.4977052	16.597952	5.985996	6.962455	162.87393	46.901077	38.3423	95.33916	88.85144	384.7448	11.298578	78.30867210909092
VKKYGLRNKRELWKSLSVLRRFRG	22.965681	26.05462	15.815301	11.612666	122.553444	26.512249	32.346935	96.96733	139.38417	355.2269	12.033784	78.31573454545455
FGFGGIKALSVLF	35.96158	58.08674	67.59967	40.993702	55.83232	133.95865	140.16776	57.936165	94.31596	133.12585	43.586273	78.3240609090909
RELPQPLKRLLKLRLLLKRKK	8.095136	20.464039	15.819296	19.125813	73.098854	35.63813	26.668337	82.94327	215.4527	348.99878	15.481702	78.344187
LKWLQDSVNRKRVFRGLTSAGQKSRGLTKSRGLKGTVQRKWKKKQK	30.09654	63.076973	30.236534	49.379395	97.922775	29.99015	35.49441	101.66934	116.66613	279.7656	27.514278	78.34655681818182
LSRWYIRLIRSRTW	12.49549	33.659466	12.605398	13.335249	134.27591	125.0545	90.37579	79.73239	77.17325	276.01974	7.20012	78.35702754545454
LMGEYGLRNKKELWLARARLKWIVRRARALLS	9.517967	26.699968	28.573149	20.365112	106.50832	37.164684	40.186314	112.56415	124.68416	337.89233	17.843193	78.363577
YGLRNKKELWLARARLKWIVRRARALL	6.981869	12.28833	9.945101	7.7038555	125.458244	34.719162	39.71209	107.57737	133.82483	373.32632	10.531839	78.36991004545455
WILSRLHRIIKF	27.21452	45.240322	41.490707	40.25529	166.89157	102.97938	136.37183	73.43832	94.631096	126.641815	6.914488	78.3699398181818
GLGLFRLVRLLRFLRI	12.52322	43.49511	15.227359	24.293495	108.31723	142.69112	133.46022	38.171856	49.270985	283.62238	11.007471	78.37094963636365
RLGIPLRMALLKLVLK	11.662009	71.29351	32.130806	35.35752	89.9427	65.12204	75.1293	84.29036	135.07019	240.50806	21.576433	78.37117527272727
FIVLFGKKKKILGRKLYLLQRIYL	11.910067	46.900944	29.672937	26.010492	138.29883	66.20578	57.21903	74.12098	174.9163	225.74817	11.15824	78.37834272727272
PLNIARRRFQSWLRRRIRGSSRSQISKLLARLRRLKWAK	7.668477	31.42313	13.718445	20.067814	209.88968	39.059597	45.707542	94.54254	89.8119	304.00613	6.3185234	78.38307076363637
MSRNKELGRKIRLMKKIKQNRRVPGWVMMRTARKVTQNPLRRNWR	15.87955	41.636955	43.20509	39.221886	157.41948	29.05389	51.944946	90.03015	110.69117	255.93199	27.460567	78.40687945454546
IKMGLKNIKRFMRFMGRLPVK	16.103992	51.6101	21.940535	31.269306	137.19916	68.65403	52.30209	89.32506	127.081604	257.5457	9.485053	78.41060272727273
GKGLKVIEILGLSKL	43.065	23.250044	25.868443	18.039335	47.399166	91.09558	124.50663	111.28635	149.70322	190.36542	37.96622	78.4132189090909
PKKIWNKQLLLEELQLMGEYGLRNKKELWLARAHLKWIVRRARSLLSMT	18.565985	37.681404	36.45412	27.588589	101.961845	36.90209	44.12028	80.04624	145.42787	304.51617	29.358707	78.4203
LMGEYGLRNKRELWLARARLKWITRRARSLLS	10.38059	29.932297	30.852629	24.191648	114.58684	41.46108	44.539825	104.27593	111.382835	331.79556	19.244995	78.42220263636364
MKISPRKLFKLRKILL	3.6414337	30.772633	16.136803	11.107582	95.52025	42.486603	24.352081	89.986275	138.36852	402.56467	7.892473	78.43902942727271
LRNKKELWLARARLKWIVRRARALLSMTAE	7.891313	23.575603	20.504255	16.928331	122.29083	37.176952	45.49988	126.66971	127.61797	305.45004	29.33246	78.44884945454545
IIGRAWEVIKLKKQLAKLL	16.369413	40.016792	28.562284	24.44437	86.03395	48.030003	53.601883	110.43911	183.70935	245.77597	25.96707	78.45001772727272
LRNKKELWLARARLKWIVRRAR	4.485551	11.598023	9.046744	7.6069355	155.93231	20.013487	29.096853	153.03665	123.02098	344.08813	5.053189	78.45262295454546
GKLKLLWIRNGKRLHRNYNWRVSVFRS	6.019033	20.131361	10.026234	10.550809	112.308014	27.33439	37.047928	90.58811	119.537384	424.01855	5.4533205	78.45592122727273
MSRNKELGRKIRLMKKIKQNRRVPGWVMMRTARKVTQNPLRRNWRRGSLK	14.070366	40.992916	32.49739	39.264225	159.1501	28.497854	38.260696	85.222725	125.37892	280.4121	19.269192	78.456044
QISKLLARLRRLKWAKIRTQIAGVRK	4.1478863	15.917957	4.8994102	5.839776	124.347534	14.870212	36.95209	120.72149	118.997955	410.1649	6.197529	78.4597035909091
IDVQKNEGKIVKKIKHPNPKRWRGTRIELEVKNVKYVRSKQGVYWYLKL	28.080357	59.61178	38.66494	45.594193	89.41507	37.488945	37.714535	95.41769	170.75986	225.72209	34.695988	78.46958618181817
LATIWLARVYIRLGRK	8.081267	93.625336	18.788288	29.733917	200.60905	118.86384	67.89157	43.743416	47.951363	225.57384	8.345784	78.47342463636363
LKNLKMRRPYWFLYAAKAFK	7.463426	29.980747	22.406763	17.876095	124.55678	55.79076	49.037716	93.28096	134.732	320.06754	8.062412	78.47774536363636
GRLLIRRALRVLRLLG	13.171585	31.780973	13.595978	18.24246	103.4156	61.38067	66.33139	88.299355	109.781845	344.45355	12.858338	78.48288581818183
IWFFYGFRKIMHLSLKRII	12.105094	61.829697	21.477346	19.074484	260.8032	109.56935	104.79927	45.036266	81.19414	140.36728	7.114752	78.48826172727271
FAGKMLRKLVKIVFKKGL	16.321455	56.48349	29.20312	34.699444	102.58634	48.718163	64.07639	103.9218	139.42445	258.15402	9.837379	78.49327736363638
FGGIYLPHLRRAIWSNLIK	16.059423	61.12921	42.64628	26.988028	119.94127	157.90033	100.8186	61.25405	58.980553	200.40309	17.367918	78.49897745454547
KMNKLPFKFLKIGRWW	6.2971334	24.638447	11.06559	7.546406	89.144356	44.475727	52.155125	112.99849	180.80382	323.48828	10.973436	78.50789185454545
GLKNIKRFMRFMGRLPVKNF	12.054376	35.455708	20.621668	26.020987	75.04993	57.58614	57.99655	81.75787	162.15175	325.1284	9.819811	78.51301727272727
LMKKKKIRFLNRIGVKDSKQLNMKKRTIISRKIKKIAQF	15.23238	57.2239	38.14276	59.28296	106.758255	33.291393	43.774643	109.47515	125.92833	254.72075	19.913342	78.52216936363635
LKLLWIRNGKRLHRNYNWRVSVF	6.2042947	23.341213	8.589757	10.186341	154.28761	31.16858	44.396675	99.17258	97.429535	383.81186	5.16383	78.52293415454545
WTLKRLRMAVRASKNL	9.740505	26.735014	14.296051	13.842619	129.94894	46.7815	29.774864	144.83693	125.33936	313.0123	9.509844	78.52890245454546
LRMKLFMKKKL	20.635773	32.966785	42.342667	27.034082	197.12158	60.140797	52.636147	112.45267	84.69382	221.27003	12.601636	78.53599881818182
INFRKNLVRLGRIL	12.609686	43.929268	20.62104	19.226576	182.69873	69.57034	77.478874	134.73639	76.71395	221.2804	5.355021	78.56547954545454
LGKLKLLWIRNGKRLHRNYNWRVSVFRSRIIEMITMK	8.271352	28.410173	16.762985	25.573868	172.2161	38.59946	36.560913	107.5558	96.78813	324.7592	8.726368	78.5658499090909
LSRWYIKLIRNRTWM	8.350674	25.494783	12.575045	11.247304	186.10039	77.83983	60.15806	87.90297	66.78598	320.90884	6.9758615	78.57633977272725
YRANIWALKALGVKW	13.739529	46.02605	13.566593	14.707264	99.67526	87.3698	99.396324	89.7334	93.59182	283.8779	22.708605	78.58114045454546
FLWGKHIGRHSVSLVLKWLKNIGYKK	7.1422906	37.790157	9.535353	9.50002	130.00182	66.37951	35.867817	82.48906	78.651505	401.0091	6.0277905	78.58131119090909
KWKLIKTLYKVLKLK	5.477923	26.894901	6.4999733	32.512947	39.83866	94.68219	17.287054	298.77316	76.178276	257.42975	8.996679	78.59741029999999
YLRRRIKKYQRIIFGLPRFKLRGVRKDLRRASPLWFGV	22.560028	46.60215	30.922901	37.36586	113.91579	43.05884	51.562866	138.97426	128.46031	210.02467	41.309017	78.61424472727272
RRIRWALKLVRLWDKRE	20.881514	18.046036	14.506067	13.65165	157.48935	14.867277	38.55993	190.70685	145.15024	245.3504	5.551667	78.61463463636363
IARILKKGGKVLAIKLPKFK	12.228253	34.16047	13.98456	26.919893	57.886208	31.184124	51.160053	141.92426	189.70692	294.8054	10.958049	78.62892636363637
YGLRNKKELWLARARLKWIVRRARAL	6.1203423	11.327773	9.016863	7.12235	132.84004	32.748634	37.317253	110.35467	132.56178	376.44827	9.211123	78.6426453
RWTLKRLRMAVRASKNLK	6.363451	22.818417	5.482539	6.7715797	184.42216	15.601606	23.86516	142.10188	112.16983	340.38998	5.1631875	78.64998092727274
VWKLKHKGKMIKVKLK	13.077952	27.375969	9.581627	120.723656	77.74385	13.249911	20.225494	117.31651	107.18925	341.9485	16.868288	78.66372790909092
LTGFPTNQLQKLRKKLSKKVLFRVSKNKLILRALRN	13.291345	32.75801	29.410345	40.37665	93.23663	40.893784	43.220222	124.36037	170.72397	244.29594	32.757862	78.66592072727273
LAKIAAKLMLGKKL	21.94927	35.4206	38.12158	26.00999	59.756886	63.834812	56.566208	116.72487	143.86751	243.96667	59.11564	78.66673054545456
LLARLRRLKWAKIRTQ	8.596257	25.29067	18.129578	13.930331	144.1001	30.440609	44.87404	121.48474	112.64714	336.13074	9.92169	78.68599045454546
YGLRNKKELWLARARLKWIVRRA	5.225618	10.511553	8.399529	6.512862	139.13441	28.35977	34.219765	102.87839	126.536606	395.4154	8.572436	78.70603081818182
RLLKIRAKIKRKKPKFLRQEWWRFPKFKNDPKWRKPKGTDS	16.92915	45.017136	19.877193	23.681316	103.87418	23.115925	34.091957	116.19225	158.60475	309.82562	14.688318	78.71798136363635
KPKKIWNKQLLLEELQLMGEYGLRNKKELWLARARLKWITRRARSLLSMT	14.570886	35.536667	35.501335	25.087597	111.61742	29.40232	40.111847	89.21049	140.90756	319.51813	24.4411	78.71866836363637
SRRIMGRWRLIGWGL	10.68256	44.555878	14.442211	19.130047	122.66474	105.37798	81.35936	90.907455	98.72236	270.33948	7.753441	78.72141018181817
LKIRAKIKRKKPKFLRQEWWRFPKFKNDP	18.834833	39.72222	30.820513	24.200628	98.569595	29.321291	40.682655	106.99562	143.7541	319.6507	13.547182	78.73630336363635
LRRRIKKYQRIIFGLPRFKLRGVRKDLRRASP	13.5707	38.688557	27.387045	30.483665	123.088875	46.381	38.934002	144.00432	159.37042	218.38863	26.103699	78.76371936363637
LRNKKELWLARAHLKWIVRRARSL	6.4287095	23.477076	15.203843	12.068197	134.43729	35.35801	36.592873	151.55373	132.30212	309.07407	10.1250725	78.78372645454544
FGLILLRSRAIF	30.371357	51.011055	50.195183	39.890316	81.55122	130.7939	137.05817	56.55812	74.94495	187.93184	26.364725	78.78825781818183
GKPKKIWNKQLLLEELQLMGEYGLRNKKELWLARARLKWIVRRAR	13.010271	33.969517	31.916819	27.780483	117.842606	33.260017	42.596653	96.460976	148.37193	291.95526	29.566942	78.79377036363637
GKKMSKSLRNIIPLRKGLK	19.181303	54.523357	26.939323	42.205223	100.563446	30.236425	43.29309	69.42626	194.98708	262.9881	22.406412	78.79545627272728
LMKKKKIRFLNRIGVKDSKQLNMKKRTIISRKIKKIAQFKT	16.42996	65.49812	33.556934	50.886276	110.120605	27.91808	35.26026	109.15766	131.6631	265.70068	20.565197	78.79607927272728
IQTPLNIARRRFQSWLRRRIRGSSRSQISKLLARLRRLKWAKI	5.2058125	17.492607	18.348417	18.684074	188.38165	47.264275	41.79519	137.3261	116.29599	267.32916	8.810083	78.8121235
KKWVWLKIRGQLENLKRWRRRLG	15.981581	58.7243	8.401072	5.212506	137.11427	18.507006	34.491787	103.44442	117.27568	360.117	7.694132	78.81488672727272
LRNKKELWLARARLKWIVRRARALLSMTA	6.515443	20.335098	16.200272	13.112989	116.68119	37.222095	44.425182	116.40042	119.97376	350.00208	26.157274	78.82052754545454
LHGINWKIIRNRLKKIGFPVK	7.4493675	70.484184	15.228708	27.545826	88.66028	43.14584	54.829018	135.61835	121.39423	284.91003	17.971832	78.83978777272726
ISKLLARLRRLKWAKIRTQIAGVRK	4.1503563	16.006292	4.5246058	6.2599063	195.39003	11.6380825	30.880981	105.73438	97.10712	392.55133	3.182148	78.85683926363636
INYRANIWALKMLGVKW	18.28365	46.478252	21.16203	17.876213	119.4251	137.37099	100.59912	47.50815	65.517784	277.38998	15.821498	78.85752427272728
FGLILGARNNIRL	27.16996	53.544315	36.993084	25.553146	63.963234	180.93323	149.21425	38.94903	39.46777	231.01476	20.903389	78.8823789090909
AWGLGVSRLAMLKLGLK	13.69836	71.82348	41.53768	33.043114	101.81481	75.34156	64.870674	52.788376	78.04262	316.2969	18.51541	78.88845309090908
VWKLKHKGKMIKVKLKNW	7.7911663	28.620861	12.952383	41.626984	102.952255	12.611229	22.958448	136.08264	82.576485	408.57098	11.063168	78.89150902727273
LRNKSWRRPRGLFNKLRKRYGGKWSGRIPVNVGFGSPKA	17.950874	41.859398	14.131327	25.455633	166.97882	37.718357	37.191612	69.83434	102.65032	345.63773	8.404117	78.89204800000002
VFKRLLKLLKRL	22.147556	43.100693	43.641212	30.771835	171.07465	71.571495	58.758385	102.141365	96.89835	211.78601	16.190609	78.91655999999999
IQTPLNIARRRFQSWLRRRIRGSSRSQISKLLARLRRLKWAKIRT	6.2446847	20.398756	19.403221	20.284851	222.19542	43.11522	42.815495	131.50764	106.11673	249.56256	6.4460444	78.91732928181818
YLARLVIRRTLRALKKL	5.862858	22.217724	9.497822	12.42537	164.67699	40.386967	27.13136	105.25306	158.25064	315.6912	6.835725	78.92997418181818
FGMNIKGLIVKKL	40.24718	59.09058	53.730793	54.620975	89.25435	69.29246	103.99455	73.997986	93.573814	186.79715	43.76242	78.94202345454545
LFAARKLRLKRLKFSW	7.921804	23.711926	16.991457	10.0032425	85.17908	27.070288	58.828854	147.78125	201.15256	281.98602	7.8147564	78.94920344545454
PKKIWNKQLLLEELQLMGEYGLRNKKELWLARARLKWIVRRARAL	20.910343	34.289104	28.542316	24.01714	113.60355	35.204018	43.1037	91.46798	150.08546	302.3429	24.984747	78.95920527272727
GIILRPLLHSRGSRRIRLLS	8.728229	46.509163	20.797028	24.627735	109.069374	53.858013	77.03994	87.96496	86.98076	340.03983	12.942211	78.95974936363636
IYLKPENPELLKKIEKWGKNERRYFIEYILGKNLNLRNMGSRWKNILIR	19.20412	51.095726	30.87898	37.07488	123.92617	40.89716	44.146523	71.85994	104.123634	322.08887	23.511885	78.98253527272726
LKRLLKLRLLLKRKKPEFVR	13.561508	22.56427	12.53976	18.15301	126.179565	30.366314	21.51268	151.6166	146.0451	319.11987	7.170958	78.98451227272727
VFAVSRIIFKGLIKNIQASWVKLGK	10.395395	67.38744	22.954262	23.549305	85.79955	65.47669	88.31374	79.92394	124.51282	291.31888	9.208974	78.9855450909091
PKKIWNKQLLLEELQLVGEYGLRNKKELWLARAHLKWIVRRARSLLSMT	20.559055	37.316772	36.81842	28.46989	102.4085	36.573036	43.656128	82.134575	146.75528	305.54605	28.628006	78.987792
SKIKSLPLRQIPKLEKGQRLRVKEVKQWRAPKVSL	30.852411	64.616	37.90974	37.099987	81.59006	40.83601	35.317535	78.21745	147.10623	264.93372	50.49475	78.99762663636363
RNPNLSKEEERLLKLREELKRKKPKFRRQEWHRYKKLGEKWRRPKG	22.428804	49.787903	19.016735	33.783447	106.23746	31.109705	34.146927	99.09482	172.64812	276.8456	23.878317	78.99798527272728
WTLKRLRMAVRASKNLKAI	4.605919	16.53222	6.373634	6.7517853	126.43406	41.74357	38.777752	120.462234	101.663216	395.77234	9.914999	79.00288448181817
FAISIVIFWILGGKLIKKSLK	16.91368	66.56072	70.630585	36.891068	93.60704	117.04816	165.08133	45.295246	87.19953	147.13997	22.810347	79.01615236363635
FNNSYKEYLRRRIKKYQRIIFGLPRFKLRGVRKDLRRASPLWFGVVEIGG	29.511503	48.50334	45.73137	46.297077	104.01766	50.45429	43.32888	101.91512	113.2291	243.99744	42.420757	79.03695790909092
FRDKFKLKKRDVWLFKKLSYKFKARP	10.231098	32.101154	21.739084	13.592901	92.272804	25.379595	42.665756	106.10794	135.45766	375.43985	14.440315	79.03892336363637
WVKIDVQKNEGKIVKKIKHPNPKRWRGTRIELEVKNVKYVRSK	40.16389	65.99994	35.04653	63.463696	91.86485	33.45141	31.224977	93.92451	143.26671	229.48253	41.607983	79.04518418181819
IKMGLKNIKRFMRFMGRLPVKNFWSV	14.416348	38.079716	24.10722	21.33533	106.31465	78.60477	58.082916	87.177124	125.145096	306.91998	9.323308	79.04604163636363
GKPKKIWNKQLLLEELQLVGEYGLRNKKELWLARAHLKWIVRRARSLLSM	13.715906	27.789986	40.119385	27.251123	104.0279	41.345123	50.84674	92.31622	145.17859	302.2208	24.775642	79.05340136363637
VKTLFLENPDVLGKLKLLWIRNGKRLHRNYNWRVSVFRSRIIEMITMK	16.575571	36.406307	31.76819	27.607056	110.55476	48.783424	44.030334	107.50523	124.724945	295.76828	25.96067	79.06225154545454
RGLQLIESKIRRLVKYYKRKGKLPKNW	7.77061	27.3904	10.510132	20.765543	105.897354	28.34351	36.892235	116.84017	133.62802	372.6217	9.070319	79.06636300000001
LRRRIKKYQRIIFGLPRFKLRGVRKDLRRASPLWFGVVE	19.568182	43.782356	37.255447	28.548243	116.69789	38.48723	49.867184	150.86343	150.20833	189.95853	44.623997	79.07825627272727
GKPKKIWNKQLLLEELQLMGEYGLRNKKELWLARARLKWITRRARSLL	9.340303	27.149555	28.997444	25.203268	125.781204	32.21932	42.61879	107.648834	152.5475	294.17938	24.372694	79.09620836363636
QISKLLARLRRLKWAKIRTQIAGVRKYFTRSYWRELIAK	5.849895	14.927586	9.152084	12.670876	150.05098	29.877043	52.43061	89.19232	108.79166	385.68127	11.647492	79.11561963636363
KFRWSEREFKIRMLGLKKK	8.85566	50.410713	9.876055	14.774926	183.95427	23.205688	32.313366	78.331375	124.19327	336.56543	7.9329944	79.12852249090908
MSRNKELGRKIRLMKKIKQNRRVPGWVMMRTARKVTQNPLRRNWRR	15.86275	40.920105	41.216805	39.274765	164.86378	27.456392	51.011395	92.380875	112.38518	260.06573	25.081726	79.13813663636363
RTALELFKRYPDIWTKDFEKNKKLVQALLKKVSKKFRNQIAGYLVRLVKF	17.783968	39.256897	32.910496	34.180126	93.278885	49.5927	49.610622	94.80654	178.78958	242.79132	37.52689	79.13891127272727
QFNNSYKEYLRRRIKKYQRIIFGLPRFKLRGVRKDLRRASPLWFGVVEIG	25.298197	42.39453	44.308414	51.542595	104.21306	51.447376	42.793087	105.73047	120.85501	231.4732	50.57896	79.1486271818182
GKPKKIWNKQLLLEELQLMGEYGLRNKKELWLARARLKWITRRARS	11.527367	33.517128	29.429821	27.419409	127.491844	32.476048	37.949303	99.33389	147.24597	295.46338	28.82641	79.15277909090908
VIGGVLMKKKKIRFL	14.993982	34.659576	26.32173	38.634903	135.01189	59.605736	51.52579	82.77311	132.3722	284.6222	10.226957	79.15891581818181
WLGFKRDKVRIKRFVPLKPLLRV	18.103949	37.443253	25.425892	26.21768	93.067184	47.764297	56.408867	81.26202	158.21854	312.6499	14.229382	79.16281490909091
RELPQPLKRLLKLRLLLKRK	7.5091715	18.12503	14.497734	16.186237	71.13848	34.78918	26.237898	81.767265	228.36127	355.92688	16.260302	79.16358613636363
KHPWIKERLVRELELVGRYGLRNKRELWKLETLARYFRHRARS	17.625751	41.63889	17.307974	22.130066	139.98712	30.583406	35.11146	111.16158	142.07234	291.95258	21.370098	79.17647863636364
FGYFILRIKLPHLINAGIRKSIAKSILK	11.418479	69.148796	35.370922	31.61271	195.15051	95.63202	76.859505	106.190704	77.39048	163.22278	8.983069	79.17999772727273
KMGLKNIKRFMRFMGRLPVKNFWS	10.3130245	34.518757	17.69677	15.337849	96.890686	48.095005	50.14163	87.070496	138.37068	365.483	7.121369	79.18538786363636
INKFIKKRILAISKLLLNKPKKVGVVLSTK	12.560281	49.378284	30.783983	33.06085	94.371475	40.878666	49.369873	96.617645	188.47456	255.26588	20.295164	79.18696918181818
YLGRLLIRRALRTLKLLNV	7.4366293	17.772718	8.724387	13.441478	127.26468	60.588745	56.386868	68.56732	119.20058	376.5286	15.399051	79.21009602727271
LMKKKKIRFLNRIGVKDSKQLNMKKRTIISRKIKKIAQFK	14.0870695	64.39607	28.506884	45.486748	119.61763	27.475351	33.498352	109.55792	132.18639	279.26334	17.33564	79.21921768181818
FNFLIKLRLWRW	18.894903	23.878122	25.606838	17.625294	183.32747	196.45844	96.610176	55.378548	59.611637	182.9036	11.223493	79.22895645454545
VYLARRIAMKMRIRFPKKWK	7.808621	47.64634	16.364565	15.805002	145.84581	38.065002	57.232758	85.50398	108.72497	344.29877	4.2694526	79.23320641818182
LWIKTIRALRRELRKLK	10.618841	15.215012	17.217522	17.81512	132.14325	22.334234	36.313625	132.05966	169.03226	311.98734	6.9685774	79.24594921818182
PLLKINRTVKFLKALKK	13.183084	26.45401	34.847595	44.14238	95.37745	29.656128	35.47769	103.681564	242.95126	232.78854	13.257919	79.25614727272728
GKHIGRHSVSLVLKWLK	8.996443	32.85522	12.216514	14.9156475	76.465256	43.370014	59.47237	132.38591	157.41345	322.84625	10.920216	79.2597536818182
LRNKSWRRPRGLFNKLRKRYGGKWSGRIPVNVGFGSPKAV	20.47889	46.912636	15.310038	29.727644	154.4647	41.126633	42.88167	75.24264	113.82892	322.78394	9.319996	79.27979154545454
GWSKIKSLPLRQIPKLEKGQRLRVKEVKQWRAP	23.199854	53.9528	23.301407	30.598776	103.68616	47.060696	37.520817	106.6016	143.8154	281.13733	21.284054	79.28717218181818
PKKKYLEGKPKKIWNKQLLLEELQLVGEYGLRNKKELWLARAHLKWIVRR	21.979702	22.746078	23.141428	21.721642	115.29064	41.123074	50.715492	98.2004	171.54918	286.10327	19.613	79.289446
LKNIKRFMRFMGRLPVKNFWSVRL	7.1840196	30.405188	20.173382	13.656651	94.18553	63.534668	47.396767	92.965935	169.14433	326.26346	7.2951136	79.29136765454547
RFWTLIKMLRFYVVLRRF	10.932139	21.145752	12.079744	15.61405	119.70574	162.39825	88.80831	73.938065	144.56299	219.6545	3.4364502	79.2978172909091
KWIIKNILKGNFKKVKNAMK	9.051387	48.652523	7.3836336	14.621729	119.210236	33.2092	43.816185	88.06961	100.76727	383.2069	24.30999	79.29987850909092
FLGVKLPKMLRFIK	28.760794	52.35971	20.495514	37.533474	77.84583	96.5939	67.52447	79.98489	115.53177	266.677	29.033552	79.30371854545454
PKKKYLAGKPKKIWNKQLLLEELQLMGEYGLRNKKELWLARARLKWIVR	16.074436	19.503466	23.023634	19.402065	110.84588	37.886944	50.541405	90.417046	158.1048	326.2261	20.491205	79.31972554545456
KIDVQKNEGKIVKKIKHPNPKRWRGTRIELEVKNVKYVRSKQGVYWYLKL	19.811	53.23253	29.215996	46.04915	95.80622	36.43829	37.877876	102.808075	176.40904	243.36208	31.5235	79.32125063636364
IGEYGLRNKKELWLARALLRSIK	7.621057	19.807272	24.337729	13.241872	93.43834	54.39192	53.867146	89.80826	163.53049	336.39276	16.203539	79.3309440909091
FLFGVLAIKALIKSK	51.81933	81.464905	55.17615	59.078606	71.32741	88.01454	114.774994	103.352196	115.14257	104.478386	28.040802	79.33362627272727
KPKKIWNKQLLLEELQLMGEYGLRNKKELWLARAHLKWIVRRARSLL	12.413076	45.37463	36.50447	28.829405	107.211006	31.889736	40.54358	89.843124	148.96086	302.69446	28.809536	79.37035300000001
WVVIRTSRRIRFNLLRRHW	7.8193293	29.27227	5.691642	10.66873	219.7039	80.7539	98.003494	89.69981	78.601494	248.68137	4.323514	79.38358666363636
RLRNKSWRRPRGLFNKLRKRYGGKWSGRIPVNVGFGS	21.44432	33.39077	13.235204	20.674854	137.43323	31.329365	39.728848	78.37079	116.19105	373.70956	7.7819586	79.38999541818181
IAKKGNLRLLIKILK	17.427794	54.497025	26.420479	44.55638	66.66252	49.963512	76.038864	138.82355	173.73355	209.33743	15.860707	79.39289190909092
LNIARRRFQSWLRRRIRGSSRSQISKLLARLRRLKWAKIR	5.5643916	15.451994	6.8527527	13.78917	221.50858	27.279146	58.971184	126.339935	99.31353	294.52255	3.7536936	79.39517517272728
FRFIARHLNLTPKKLFVK	21.122257	63.20078	29.973774	26.857029	120.63428	64.873695	70.97863	114.69327	130.68593	206.49677	23.884586	79.40009099999999
HWSRWTLKRLRMAVRASKNL	6.3629017	29.95271	7.854095	10.569571	166.38661	36.28734	31.147831	116.90035	103.22343	356.06326	8.823511	79.4156008818182
IGFIGLLSRGLIKRINLNT	24.042418	55.145824	48.00805	40.352726	120.96711	89.50248	111.606865	71.936455	98.724304	190.32716	22.989763	79.41846863636364
KWIIKNILKGNFKKVKNAMKK	9.174278	47.80181	7.766567	14.943973	129.0411	28.102528	41.05654	81.65527	96.70026	396.7634	20.59873	79.4185869090909
IKMGLKNIKRFMRFMGRLPVKNFWSVR	13.965701	38.54071	26.88416	20.885408	117.57021	75.6278	57.411728	85.21155	124.39377	302.49323	10.62154	79.41870972727271
GRLKIEGLKLSKSILKKLNL	11.51538	17.806246	19.21851	9.938969	46.06424	45.118427	74.42251	96.84468	204.18121	325.5108	22.99197	79.41935836363636
FALFSGTIKTLKIF	23.469639	58.192738	78.28003	48.821976	73.12347	92.753494	130.33754	79.649025	98.685196	151.1938	39.179356	79.426024
LKLLWIRNGKRLHRNYNWRVSVFRSRIIEMITMK	10.439887	33.1212	22.24518	30.121546	167.37715	38.667294	34.167923	88.344475	98.37275	337.76654	13.076737	79.42733472727274
GKPKKIWNKQLLLEELQLMGEYGLRNKRELWLARARLKWITRRARSLL	8.992808	26.178406	26.321833	24.967754	131.99725	32.121105	43.809063	111.84885	150.28853	293.65222	23.6946	79.44294718181818
VLMKKKKIRFLNRIGVKDSKQLNMKKRTIISRKIKKIAQFKTIIIP	16.633194	57.25063	35.25093	61.040466	94.10694	40.47959	43.836143	118.542274	145.2582	239.18636	22.29478	79.44359154545454
IWFFYGFRKIMHLSLKRI	13.305083	63.114883	23.20616	19.844505	261.0379	101.65228	107.16388	46.228012	80.722916	150.67949	7.2352	79.47184627272726
IYRAGARGWLWIKFK	19.812532	70.43514	27.095913	31.24746	180.12097	60.827168	112.151146	88.51395	86.84771	187.73395	9.417491	79.47303909090908
FLWGKHIGRHSVSLVLKWLKNIGYK	7.790222	40.611874	10.858849	10.236711	122.014496	76.38875	41.744102	81.810196	82.203354	393.5835	6.971533	79.47396245454546
INKFIKKRILAISKLLLNKPKKVG	10.79966	46.429993	25.151102	27.89951	93.94158	35.77279	51.288334	102.40029	191.05162	269.9755	19.549902	79.47820736363636
VLGKLKLLWIRNGKRLHRNYNWRVSVFRS	6.9201446	18.701872	10.498639	13.103282	129.91838	38.81008	32.785946	96.800415	107.38875	414.11774	5.25645	79.4819726
VRWRIAVVAAKIKTKN	13.539912	34.06702	19.039516	25.64358	111.87188	65.20854	63.041645	107.350586	99.15466	311.42084	24.042442	79.48914736363638
QISKLLARLRRLKWAKIRTQIAG	5.6585546	14.249287	6.0629945	5.2944384	85.8661	16.233665	45.10052	125.70595	123.854416	438.67935	7.8070526	79.50112073636363
PKKIWNKQLLLEELQLVGEYGLRNKKELWLARAHLKWIVRRARSLL	21.199547	38.978264	35.168556	29.56408	105.876945	39.26116	43.906994	89.8007	160.35986	280.05334	30.401646	79.50646290909093
LRHLKRIAWIARLL	8.458937	54.850357	20.067837	24.707554	78.69305	90.70152	70.48161	310.82297	145.06612	65.77848	4.9580855	79.5078655
ILAGLIIAGIKKLK	34.13143	53.734955	57.01992	55.808426	74.41395	53.283283	100.29092	115.037766	136.95187	150.02913	43.94834	79.51363545454545
LRNKKELWLARAHLKWIVRRARSLL	6.7176685	25.235968	15.676326	12.492171	130.43451	38.07891	38.696503	147.5079	135.62921	312.8881	11.391739	79.52263686363636
GTFKPKIKRHLKRFMVPLRMRTLKM	15.666327	41.071224	14.203661	23.01664	94.63916	48.790226	46.66575	88.649994	163.31947	326.48453	12.264102	79.52464400000001
YGLRNKKELWLARARLKWIVRRARA	5.3634863	10.020105	7.6587296	6.268215	151.83499	26.789843	32.928833	103.97296	121.92414	400.193	7.922387	79.53424444545453
KPKKIWNKQLLLEELQLVGEYGLRNKKELWLARAHLKWIVRRARS	17.972252	56.931202	39.84101	33.957886	113.99944	34.562748	41.538837	88.85503	142.52252	276.20404	28.663548	79.54986481818182
PLKRLLKLRLLLKRKKPEFVRI	17.222755	21.802322	9.989556	24.975975	97.29687	39.683613	33.82994	107.52946	152.82178	361.10846	8.843346	79.55491609090909
LKIRAKIKRKKPKFLRQEWWRFPKFKNDPKWRKPKGT	32.755356	40.697212	21.09856	25.210327	128.84937	25.571012	42.949184	97.85992	140.04343	307.33072	12.932019	79.57246454545454
LGKLKLLWIRNGKRL	7.124153	21.999586	10.677194	13.447516	98.6373	39.949757	39.57725	152.63818	135.77783	348.64197	6.8964887	79.57883860909091
FQRRILKRSPIRWF	15.418971	32.78142	26.922707	28.822565	138.4337	63.224392	68.57242	140.97592	118.57045	223.5671	18.083971	79.57941963636362
RPRRELPQPLKRLLKLRLLLK	6.236325	11.767633	9.373636	9.282084	54.034378	29.150187	24.350452	71.54736	251.50577	392.16953	15.99278	79.58273954545456
GKHIGRHSVSLVLKWLKNIGYKKA	7.0887566	39.673378	10.454914	9.41391	113.87141	40.53649	47.12544	108.67875	147.5374	342.3637	8.838397	79.59841323636364
IRVARLPGRLRRRLWL	7.8099613	28.051638	11.627964	12.311572	129.32558	46.71912	32.513184	139.91637	132.07372	326.29913	9.02939	79.60705720909091
WRSKLAAMILKGHRLKLRG	6.113261	26.858644	7.956823	11.510824	115.83861	27.345985	24.090899	118.73952	130.38351	401.33234	5.753247	79.6294239090909
FKPKIKRHLKRFMVPLRMRTLKM	12.005039	34.575565	14.745783	17.99288	115.25326	63.83519	32.599968	66.865234	156.40286	355.33142	6.5137067	79.64735506363635
WKLKHKGKMIKVKLK	14.59919	36.631992	7.441599	83.05688	80.95603	16.670856	24.97757	137.48071	113.468254	339.7148	21.43499	79.67571554545454
LWYVIARAVRLASNVRKRLI	6.278123	31.559156	21.110455	20.413235	231.32532	126.438225	88.813385	32.990223	46.542698	265.50693	5.5042305	79.68018004545455
LKIRAKIKRKKPKFLRQEWWRFPKFKNDPKWRKPKGTDSK	40.922203	48.261898	29.146774	33.725082	126.04949	25.794725	40.603767	101.21747	143.672	269.42755	17.708359	79.68448345454546
LRDIPGWIKKERSRKLTDLMRKIGLENNKRFVGKKLRVLVTK	22.346329	46.762474	47.45769	47.55991	90.88962	31.407463	32.551826	88.91531	180.56752	258.5149	29.766087	79.70355718181817
FIVLFGKKKKILGRKLYLLQRIYLK	9.40006	54.25438	24.23265	21.044615	151.75604	51.768703	52.656307	93.29324	177.58658	234.3223	6.4658885	79.70734213636364
KILQNKKIREIVKKLGKLRLLAIN	5.665036	22.47383	8.571497	6.952466	96.06119	17.494173	16.272707	112.106834	198.34515	380.64212	12.26424	79.71356754545454
KPKKIWNKQLLLEELQLMGEYGLRNKKELWLARARLKWIVRRARALLSM	12.845482	33.797565	42.534298	26.336048	108.58571	36.005005	44.502426	84.71419	127.06184	334.81497	25.744421	79.72199590909091
GYLGRLLIRRSLRILN	17.217669	57.419662	28.515846	31.894665	77.8473	66.34351	82.336624	59.861767	78.727165	353.0993	23.693739	79.7233860909091
LRNKSWRRPRGLFNKLRKRYGGKWSGRIPVNVGFG	28.339396	41.585175	18.248257	24.532145	177.29956	36.572247	46.152153	65.668396	90.605835	337.94485	10.08444	79.73022309090908
LRNKRELWLARARLKWITRRARSLLS	3.6659868	10.578011	8.045857	6.902252	163.34866	27.00837	40.751625	143.44447	125.11287	340.22952	8.05184	79.73995107272727
WVKRVRKIRAYLKW	10.459648	16.329622	6.6618567	7.502453	210.23653	18.103539	46.94945	148.2829	98.77302	305.73703	8.197331	79.74848906363637
RIPGKLKRRMWMRVG	14.637138	48.04207	12.332578	17.373613	212.80049	25.243114	28.798931	89.9567	97.07301	324.75784	6.256176	79.75196909090909
KLKPFRINNKRMVKGAKVQLNL	17.589273	77.626884	34.023632	43.920326	113.720985	31.834618	31.335142	70.37727	165.79692	264.33954	26.803316	79.76071872727272
GRGLQLAKKWVWLKIRGQLENLKRWRR	9.960269	20.18489	9.068618	6.448161	92.851364	26.935154	38.45998	98.07706	136.68152	431.2798	7.4478145	79.76314822727274
KMNKLPFKFLKIGRW	6.8227777	27.256662	11.856112	8.664281	90.02274	38.630768	46.774605	119.93754	188.6756	326.53894	12.241412	79.76558524545455
LARLVIRRTLRALKKL	6.4435697	15.449358	8.215658	8.950443	126.09226	28.375021	18.176529	187.83665	199.57553	270.68222	7.6470356	79.7676613
LGIGRLAMLKIGL	36.392162	66.24664	50.8128	36.240154	80.3915	124.63915	153.5859	47.22496	49.471664	211.44339	21.040035	79.77166863636364
AGYLARLLLRRILKNLKLV	9.313044	32.344406	18.128548	20.899227	106.84112	59.817295	85.40996	59.156624	87.64137	378.4163	19.574018	79.77653745454546
LLGLRFRTLKRGIKKVIKW	6.022998	21.743277	6.7161174	11.081742	141.50134	14.211271	64.151115	99.264725	77.32493	431.85452	3.6974876	79.77904754545455
IRLKINNISLIRKILNKL	7.898044	37.142067	31.959017	29.197231	107.55672	78.913536	103.12357	90.829834	168.8772	212.36322	9.71053	79.779179
LIKTYGLRNKRELWKAESILRKYRRVGRMLLASK	27.68231	38.36692	19.9815	26.320044	150.27809	27.224026	38.313183	79.72079	90.75238	364.76532	14.210356	79.78317445454546
VKLRINLARNWVKK	17.63935	34.070885	30.076801	33.819923	106.98003	30.613413	48.526237	123.52925	100.39996	328.4543	23.560274	79.78822027272727
FLSGRLNMRLVYKQLVSLRKMGPLRKILQMIPGLSLKIPL	19.602879	57.081566	47.951508	45.315777	96.06715	57.974518	43.678383	82.84554	148.8819	238.30328	40.08837	79.79917009090909
LPIKLKFQIHRVEGLKALTRFK	12.530455	63.759365	23.221546	30.944544	123.08612	42.188675	32.967567	124.35031	215.19789	197.74257	11.819972	79.80081945454545
WLARARLKWIVRRARALLSM	6.5767283	21.195496	12.528008	15.436583	168.76447	100.132164	57.808033	83.07343	98.09826	303.11295	11.262209	79.81712102727273
KKIWNKQLLLEELQLMGEYGLRNKKELWLARARLKWIVRRARALLSMTA	12.59966	34.115955	24.1692	22.439072	113.683395	32.121338	49.712	103.651634	121.43437	335.62384	28.520775	79.82465809090908
HILSNIIAYKLGLKKVWW	12.445062	33.280907	27.996786	18.403528	83.738075	125.66799	127.26239	85.91969	103.67295	234.56711	25.120794	79.82502563636365
LNIARRRFQSWLRRRIRGSSRSQISKLLARLRRLKWAKIRT	5.264539	15.165485	6.350157	13.626181	242.12766	27.595974	61.74859	117.670784	91.90658	292.88104	3.7473085	79.8258453181818
FVGFIAKHLLLKRITYLKSL	9.931776	64.680954	43.80935	32.493954	117.41359	135.3103	92.582245	35.226315	97.935745	239.8543	8.915703	79.83220290909091
FKRDKVRIKRFVPLKPLLRV	22.059391	33.16138	25.437862	24.599918	129.46599	42.639507	33.423874	103.85775	145.85867	304.48062	13.428957	79.85581081818181
PKKIWNKQLLLEELQLVGEYGLRNKKELWLARAHLKWIVRRARSL	22.627426	41.845726	35.37835	30.473757	107.60586	39.72853	44.290222	89.78454	157.6272	278.0847	30.982792	79.85719118181818
LRNKKELWLARARLKWIVR	5.00732	13.186832	11.00159	8.34688	139.07358	22.04516	30.936516	158.0983	140.98889	343.52158	6.231562	79.8580190909091
PKLAIKLGKAGLKSLL	26.628044	36.160774	41.38164	31.56458	67.118195	67.2171	75.28137	50.354385	140.82608	288.73944	53.190052	79.86015090909092
TPLNIARRRFQSWLRRRIRGSSRSQISKLLARLRRLKWAK	6.693353	23.976961	10.417926	17.39223	217.10747	44.336315	39.02513	84.371216	100.677505	328.99182	5.4997435	79.86269722727273
RLIIRTLGVSGTIKRLKRKFLAKYGWK	5.6092243	28.816044	5.330807	6.103448	134.94728	13.614772	37.407936	98.31241	89.55185	454.81677	4.0399246	79.86822417272728
WILSRLHRLIKF	27.286615	49.142365	48.17973	41.749527	146.624	118.04415	133.46436	79.27874	96.94804	131.23383	6.6003995	79.8683415
KKYQRIIFGLPRFKLRGVRKDLRRASPLWFGV	40.930763	50.558273	38.819954	40.1662	70.71216	53.736343	57.893284	90.018906	133.13196	236.81177	65.80766	79.87157027272725
KIKSLPLRQIPKLEKGQRLRVKEVKQWRA	31.14107	68.96388	35.000237	26.608826	101.23419	34.339977	37.914803	91.76668	142.92032	259.03876	49.674377	79.87301090909092
LKIRAKIKRKKPKFLRQEWWRFPKFKND	18.15812	40.627235	29.073015	24.397163	98.98634	27.444248	37.664703	116.65636	152.84882	321.9849	11.126117	79.90609281818182
GYLARLLIRRSLRLLRRLQL	5.18334	21.213787	12.780965	12.372026	69.24721	43.351406	55.463406	66.20705	158.17297	422.75262	12.337724	79.91659127272727
KPKKIWNKQLLLEELQLMGEYGLRNKKELWLARAHLKWIVRRARS	14.389895	52.048866	37.413456	31.149845	113.75682	32.61625	38.83559	87.55893	144.82007	297.0221	29.528044	79.921806
PKKIWNKQLLLEELQLMGEYGLRNKKELWLARAHLKWIVRRARS	20.841488	45.62069	34.686897	29.399612	114.509544	36.46046	40.594944	86.66589	149.62595	290.4482	30.298717	79.92294472727274
PLKRLLKLRLLLKRKKPEFVRIDQWR	17.642942	30.644775	21.688538	26.056126	104.055374	37.95987	41.76666	119.37284	132.66855	333.06244	14.264374	79.92568081818182
KPKKIWNKQLLLEELQLMGEYGLRNKKELWLARAHLKWIVRRARSL	13.071742	49.520824	37.595886	29.941505	109.93049	32.53197	40.812706	90.01814	147.56369	298.41895	29.782127	79.92618454545455
INKFIKKRILAISKLLLNKPKKVGVVLSTKK	13.09863	51.69597	30.420137	34.997887	98.28139	38.863518	48.800323	97.302635	187.91681	257.8485	20.069454	79.93593218181817
FRNPGWLRIGKVRYPNIF	19.120556	57.302032	40.874397	35.34568	124.05985	82.21048	74.39685	71.32585	96.47724	261.75528	16.460047	79.93893290909091
DKFKLKKRDVWLFKKLSYKFKARPFLVT	11.512523	35.749905	22.889484	18.390282	85.56599	30.576727	35.027405	110.39327	173.97282	344.79208	10.731859	79.96384954545455
YLARRIAMKMRIRFPKKW	7.694682	52.57456	11.375725	17.233095	119.27728	53.583878	86.724915	93.79712	108.81647	324.18094	4.5602226	79.98353523636364
SFAGKMLRKLVKIVFKK	9.233995	32.98606	20.961807	27.703346	117.15315	10.3666525	43.277527	140.05898	182.03546	287.40396	8.687187	79.9880113181818
FLSGRLNMRLVYKQLVSLRKMGPLRKILQMIPGLSLK	17.644382	59.649235	49.819782	48.00719	91.85908	58.235077	37.600903	77.82596	147.22867	257.85303	34.374695	80.00890945454545
LLGLYLVKRMVIGGKLKIF	19.554731	51.829605	40.641663	37.985146	124.36364	100.86032	110.78177	69.889366	74.282005	236.89561	13.020832	80.00951709090909
VIRRLLRTLIRLGIK	14.322739	59.234898	14.49225	19.012548	260.73822	55.681396	88.01318	54.775192	53.66734	255.97285	4.461822	80.03385772727272
YIDDGRWGKIKIQLLGRINKIGVIKPRYPVKHRELAEFPEWLKRYLPAYN	21.013592	56.95088	47.26236	37.345078	104.48616	59.094906	44.671787	98.85879	139.65613	210.95445	60.290874	80.05318245454545
GKPKKIWNKQLLLEELQLMGEYGLRNKRELWLARARLKWITRRARS	11.40385	32.707798	27.52572	27.191408	134.75452	32.585316	39.32887	103.71325	145.71886	297.42886	28.451159	80.073601
ARLPGRLRRRLWLKA	13.87524	40.856644	19.72589	18.22076	137.56339	51.54096	28.454182	118.92547	130.21692	309.13962	12.460914	80.08909
FIGLLSRGLIKRINLN	18.747736	63.65007	51.9135	47.545883	105.525734	113.24443	116.033394	58.292686	68.719826	204.03043	33.467613	80.10648200000001
RLVIRRALKVLRLLK	8.506399	17.53547	8.473083	9.559562	148.38208	19.521563	28.42819	181.89651	246.19763	206.51566	6.1792216	80.10866987272728
IDVQKNEGKIVKKIKHPNPKRWRGTRIELEVKNVKYVRSKQGVYWYLKLT	26.09903	56.968018	39.927277	46.818134	96.152214	39.67482	40.551155	97.94042	168.84457	230.2543	38.060604	80.117322
IENTWNSEEWKKGVLRQRFIEWRKEPSIVRLAKPTRLNRARSLGYKAK	24.045782	60.707603	36.34008	52.674675	110.73461	42.229725	46.7372	78.039444	147.95892	244.30534	37.525673	80.11809563636365
FILRIKLPHLINAGIRKSIAKSILKSK	5.51248	77.38214	44.873447	38.565163	162.641	76.61496	87.94476	84.9174	68.74457	226.78487	7.4000406	80.12553005454546
KPKKIWNKQLLLEELQLVGEYGLRNKKELWLARAHLKWIVRRARSLL	14.857645	48.48045	40.848007	33.148945	111.93558	35.145527	43.466362	91.66429	147.80824	284.0667	30.017328	80.1308249090909
RRRIKKYQRIIFGLPRFKLRGVRKDLRRASPLWFGVVE	19.62066	39.6298	34.594563	25.973724	96.79222	40.914146	60.181973	149.72139	152.9845	218.01175	43.125282	80.14090981818183
LKLNIVRRILYRL	17.237728	35.261433	16.673796	15.737346	192.34152	110.044304	69.67895	111.817726	136.03046	166.30342	10.435412	80.14200863636364
YIDDGRWGKIKIQLLGRINKIGVIKPRYPVKHRELAEFPEWLKRYLP	23.19363	61.62361	51.431458	41.796715	105.52734	52.95553	50.890854	104.15434	132.27522	211.93935	45.811806	80.14544118181817
WWYVRAASILRKLYK	8.456025	42.75258	11.252525	15.094078	230.44151	41.057144	76.17839	55.78054	68.25867	325.28027	7.0620675	80.14670904545454
VGGKPILIIKVIKKLKIKGLK	14.860308	31.26025	23.43611	82.3695	63.24882	45.515755	45.959595	125.91529	203.59805	229.15619	16.3031	80.14754254545454
KHPWIKERLVRELELVGRYGLRNKRELWKLETLARYFRHRARSL	17.60461	38.63453	16.867607	24.258049	134.72087	32.86321	35.594982	117.40735	151.16946	290.2228	22.28805	80.14831981818182
LKLLWIRNGKRLHRNYNWRVSVFRS	7.4321113	27.132801	9.357617	9.591071	169.55202	24.335241	29.620518	96.96234	106.48892	395.9141	5.25178	80.14895630000001
PKKKYLAGKPKKIWNKQLLLEELQLMGEYGLRNKKELWLARARLKWIVRR	14.81044	17.547243	19.732447	17.585678	118.675674	37.50567	49.70685	90.62515	158.86534	339.53958	17.086977	80.15282263636364
RDKFKLKKRDVWLFKKLSYKFKARP	10.251467	23.211111	14.933133	12.66295	87.44662	21.880732	38.1254	108.19921	154.69247	401.9217	8.4895	80.16493572727273
LFGGILRSIKLGKAIEW	11.606293	68.95772	26.488247	15.370329	96.9076	74.04007	116.497185	89.62659	106.23662	264.13663	12.008597	80.17053463636363
VIRRLLRTLIRLG	23.425713	52.843365	18.666168	15.187939	207.88985	91.40936	80.31122	65.06038	58.595993	259.77698	8.761138	80.17528236363636
IGLGILKSINFK	54.86214	46.756508	33.931763	29.105701	56.27359	87.774574	126.125015	130.40079	102.044556	164.36124	50.39882	80.18497245454544
FLFGVLAIKALIK	59.555584	74.77838	55.965107	57.49455	67.30094	146.0156	137.20338	64.998024	71.58097	115.929596	31.31185	80.19399827272727
YIKMGLKNIKRFMRFMGRLPVKNFW	13.532606	38.434116	19.015701	21.181116	124.1931	70.73673	50.83539	81.78171	118.72868	334.58643	9.149328	80.19771881818183
MSRNKELGRKIRLMKKIKQNRRVPGWVMMRTARKVTQNPLRRNWRRGS	15.264185	45.43148	38.55803	40.756344	151.0184	31.915148	42.0523	91.7333	121.801994	276.14743	27.51184	80.19913190909091
LGKLKLLWIRNGKRLHRNYNWRVS	5.878057	19.22168	7.2881107	9.5706	125.60738	29.245277	28.007982	104.68569	105.17033	442.98627	4.5983987	80.20543412727272
VARILGLKFRTLKRGIKKVIKWQ	6.2598867	26.993946	6.636461	10.268811	140.3903	20.89881	35.00028	118.048515	106.138054	406.61652	5.0111265	80.20570092727273
LKRLLKLRLLLKRKKPEFVRIDQWR	10.913794	26.670803	13.903542	18.195017	110.426674	26.653046	32.511066	169.08041	126.20735	340.3752	7.328415	80.20593790909089
IKMGLKNIKRFMRFMGRLPVKN	17.03111	54.765076	26.07397	32.85023	139.01724	68.57459	56.737984	85.84143	128.10262	259.9976	13.341945	80.21216318181817
GLIKNIQASWVKLGK	35.404152	48.66313	20.47054	41.396908	58.408546	48.01901	79.36932	128.07266	147.18047	239.35214	36.09308	80.22090509090908
RRIRWALKLVKLWDKR	12.556097	17.351757	9.2436695	10.640446	217.611	12.719086	25.223972	185.33241	128.37411	258.63672	4.91792	80.23701704545454
GKPKKIWNKQLLLEELQLMGEYGLRNKKELWLARARLKWITRRARSL	10.049759	30.582098	30.216206	27.010626	128.01569	32.82806	41.93023	108.19567	154.19981	293.13184	26.541134	80.24555663636364
LIMAKMLRLVKYYK	12.957237	57.236465	22.627405	21.343184	154.94273	42.591026	37.487396	121.69985	129.94093	274.0772	7.8593397	80.25116024545454
PKKIWNKQLLLEELQLVGEYGLRNKKELWLARAHLKWIVRRARSLLS	20.894608	38.69139	38.18877	31.032091	106.33813	39.03236	42.559715	87.41716	158.29411	288.88376	31.554245	80.26239445454544
WTLKRLRMAVRASKNLKAII	4.2820826	15.780357	6.2696886	6.56131	134.98846	51.586185	48.4956	106.207886	98.92067	399.06958	10.802525	80.26948583636363
QKNEGKIVKKIKHPNPKRWRGTRIELEVKNVKYVRSKQGVYWYLK	27.810173	88.67422	31.27043	53.47474	97.28153	32.69585	32.340775	99.25874	158.94049	236.4377	24.914762	80.28176454545454
KLRLRNKSWRRPRGLFNKLRKRYGGKWSGRIPVNVGFGS	18.849737	40.757027	13.395792	20.79881	143.25035	34.131603	35.676384	85.201004	144.04518	336.79013	10.298891	80.29044618181818
FLIGVFAILRIKK	30.30102	85.23487	55.927666	51.522377	111.16756	86.131004	129.63469	79.004654	95.195755	138.84888	20.520103	80.31714354545453
KMGLKNIKRFMRFMGRLPVK	13.562183	51.55452	19.624683	24.438217	124.473625	48.86032	42.188087	91.86304	145.70454	312.4522	8.850141	80.32468690909091
GLFRLVRLLRFLRILLI	11.330136	42.463722	12.099516	24.226727	127.19686	162.42932	156.45499	45.25551	61.468124	231.19824	9.457199	80.32548581818179
WIIKNILKGNFKKVKNAMKK	12.801647	46.93147	18.035955	51.571342	124.545845	33.522064	41.284138	81.45632	97.645874	352.2581	23.80404	80.35061772727272
WIYVRAAAMLRKLYIN	14.700806	50.91993	21.94494	23.306643	175.34981	133.52747	125.389114	59.106754	58.618866	205.23155	15.788299	80.35310745454547
LRRRIKKYQRIIFGLPRFKLRGVRKDLRRASPL	12.481713	39.32578	27.674187	29.112034	126.57062	47.818817	33.616497	156.84146	172.65422	214.99028	22.82923	80.35589436363637
MSRNKELGRKIRLMKKIKQNRRVPGWVMMRTARKVTQNPLRRNWRRGSL	14.846167	39.843464	36.186634	39.157654	150.57129	34.142147	41.79177	93.65927	130.704	276.54004	26.542107	80.36223118181817
FKPRFVEIKVRPFIDVKIKGSEEEIRKAIKRLIPLIPKNAYVRLNIGW	17.471977	44.000866	39.129192	25.280983	104.59777	52.28232	43.570835	110.37403	172.93936	254.45253	19.924458	80.36584736363636
VKTLFLENPDVLGKLKLLWIRNGKRLHRNYNWRVSVFRSR	18.17732	42.242714	34.052914	28.293743	110.47978	45.72674	50.326893	129.0659	132.20932	267.62277	26.168045	80.39692172727271
EMWRRIRWALKLVRLWDK	19.663252	40.16988	32.611984	18.496067	183.33932	42.803085	60.731186	143.40991	108.91013	216.0247	18.346222	80.40961236363636
IIARILKKGGKVLAIKLPKF	18.619526	44.367027	21.520082	37.841446	73.71417	49.026985	73.33885	110.28124	155.53006	282.85452	17.439272	80.41210709090909
GFALRFPRIVRIRF	30.347574	64.44873	36.686836	43.89426	84.825096	127.96303	140.17554	55.630817	65.4477	215.60332	19.614838	80.4216128181818
IHIPAWRALALSLGIK	18.110199	70.7157	80.9748	41.887367	121.33831	128.67639	127.863144	47.816284	58.96964	167.10445	21.277742	80.430366
FIAKHLLLKRITYLK	11.965773	70.66408	29.670162	29.702389	108.8436	57.548325	97.22074	82.459915	149.44759	241.54152	5.76824	80.43930309090909
FLERVARSRRLIRLAFRRIIPAFLIRNW	8.771663	24.17619	15.357976	18.362991	80.499435	132.0388	90.73418	104.54098	118.35042	274.9886	17.062164	80.44394536363637
FGGIYLPHIRRAVWRNLIK	10.483201	70.21408	21.761103	22.205769	181.81747	108.75218	90.82036	67.82157	68.335045	234.4674	8.297155	80.452303
GKPKKIWNKQLLLEELQLMGEYGLRNKRELWLARARLKWITRRARSL	9.77827	29.54186	27.413069	26.533764	134.26118	32.702156	42.996655	112.17475	151.74113	291.96643	25.892347	80.4546919090909
GGKPILIIKVIKKLKIKGLKE	21.362787	44.101685	20.537018	37.768227	56.255493	44.691166	54.90432	100.03355	224.15918	251.29413	29.958963	80.46059263636363
ISKLLARLRRLKWAKIRTQIAGVRKYFT	8.031119	17.369463	9.412455	15.192844	132.78421	23.657639	43.80724	100.31109	108.28261	414.38525	11.904058	80.46708890909089
VWVVIRTSRRIRFNLLRRHW	7.3406057	31.837908	7.1629777	10.607638	223.44275	105.90234	89.039375	79.4684	72.65777	253.09474	4.679718	80.4758384
KIFKLILKKIKML	5.4979677	14.051162	34.373848	12.846411	200.0226	61.273777	24.302742	154.15236	98.96075	271.78906	7.9679403	80.47623800000001
FRVTWARVSKLIR	17.562778	32.808025	23.41237	21.83988	156.34058	89.62693	61.8518	111.716064	108.2888	249.17358	12.766224	80.48973009090909
YGLRNKKELWLARARLKWITRRARSLLS	5.749407	9.772284	9.094952	8.829469	159.56653	34.627438	39.354458	98.753685	113.772415	395.88232	10.0231495	80.49328250000002
LFNFLIKLRLWRWK	17.657387	43.725056	38.61144	35.017845	193.90727	131.85156	95.93208	82.07271	61.565544	175.12683	9.960051	80.49343390909092
PIKLKFQIHRVEGLKALTRFKGLELTRDYIRSLVRKGTSKVTA	28.509449	67.45217	35.76719	50.797653	104.251976	42.093697	36.35655	79.5034	214.03142	195.79797	30.952557	80.50127563636363
WLARAHLKWIVR	18.82861	38.728676	20.289103	20.649158	126.935196	96.14215	81.87104	112.705246	104.36704	249.3442	15.656843	80.50156927272727
IKKYQRIIFGLPRFKLRGVRKDLRRASPLWF	28.320208	44.241287	40.02821	43.828766	79.02484	63.183987	61.530342	108.04958	149.89304	226.67758	40.786106	80.50581327272728
FVLKHGYPRVFRLRLGYFILRVNVPHLLSIGIRRNIAKK	12.827246	49.30935	28.26109	45.79725	172.62776	70.79113	35.603985	94.9563	122.84187	238.51648	14.076706	80.50992427272728
WSRWTLKRLRMAVRASKNL	6.514399	28.631811	10.297722	13.101869	171.79758	48.2992	35.92707	94.739784	102.645775	365.5872	8.091286	80.51215418181818
SKEKVEMISKLKWGEALYRYRGKKKLMFNWYKLHPKKLAPTVKGRSRF	21.677847	57.780563	33.196106	36.1596	120.982735	33.77553	47.47251	78.91061	162.4836	272.8171	20.527761	80.52581472727273
IKWIIKNILKGNFKKVK	19.807018	59.35379	14.553976	33.42345	123.03473	25.853943	49.623978	127.4284	141.12611	275.1157	16.540676	80.53288827272728
EMIIKPGHRIGKPEQLFRKLPARFDKEIASKLQEIRRKVMEKRPPLLRW	13.933297	45.029816	50.00687	36.478825	102.54754	42.3789	44.742382	115.21814	162.85881	236.49182	36.210876	80.536116
KIWNKQLLLEELQLMGEYGLRNKKELWLARARLKWIVRRARALLS	12.827737	31.605015	30.21237	25.961845	127.64345	36.56274	48.228428	121.23291	120.12706	297.45444	34.042995	80.53627181818182
PKKIWNKQLLLEELQLMGEYGLRNKKELWLARARLKWIVRRA	22.81692	43.763638	31.985207	26.256256	115.72516	36.48175	43.669247	87.36855	140.36798	306.75613	30.714594	80.53685745454545
KFGILRELLKRGIEVVRIPWNW	11.796552	38.034176	17.589968	10.970432	55.38945	62.812492	97.57896	122.0363	153.99016	303.25922	12.496601	80.541301
VKRRKFIKSKSGNRKISKFAKKQLLIHGVIKSLRFGFNVVLVNP	24.35752	42.423836	27.71485	45.77107	100.662895	47.154373	55.905422	130.35567	157.54367	237.0164	17.11037	80.546916
INKFIKKRILAISKLLLNKP	10.40814	49.95035	18.308414	19.8341	93.20374	41.979885	64.398705	101.77629	188.61479	277.56766	20.155563	80.56342154545455
LGWLGDKALAKLLKFLKGIK	8.305607	25.761763	22.282856	26.458202	56.66526	134.17953	50.280533	143.62105	126.204544	284.0964	8.447071	80.57298327272727
LGKLKLLWIRNGKRLHRNYNWRVSVFRSRIIEM	9.04788	23.708174	16.437502	26.30549	125.59788	50.324654	50.65015	106.42926	104.589645	364.05984	9.252472	80.5820860909091
WLARARLKWITRRARS	9.299386	33.933662	10.30653	10.932122	180.29776	79.312836	73.6805	88.01059	75.53542	316.68585	8.557533	80.59565354545455
VQNVARILGLKFRTLKRGIKKVIKW	5.7894473	20.98399	10.470321	15.137465	127.235085	27.34604	59.10505	137.74849	112.24628	364.77905	5.722714	80.5967211181818
FVLKHGYPRVFRLRLGYFILRVNVPHLLSIGIRRNIAK	14.488705	48.425728	26.279102	44.887283	164.5146	73.63179	37.018898	95.652596	122.715	241.66345	17.335793	80.60117681818181
MFAARKLRLKRLKFRW	4.7235246	17.130508	9.345973	8.848333	159.73163	11.071455	50.82472	117.47882	149.04497	354.43344	4.0854015	80.61079773636364
KKMNLGLKISSLRIL	11.113878	37.72962	15.394919	14.7354355	95.46855	35.577923	52.836735	116.62247	148.09106	337.64505	21.946238	80.65107986363637
RANIWALKMLGVKW	14.224835	49.9361	23.727333	17.306908	104.30784	88.279495	93.43862	97.395226	111.612495	262.14087	25.068272	80.67618127272726
WLARAHLKWIVRRA	10.723862	51.28925	12.943819	18.437141	124.71314	112.21153	72.324554	123.2703	84.20032	267.15976	10.201456	80.67955745454546
NKKLRLRNKSWRRPRGLFNKLRKRYGGKWSGRIPVNVGFGS	19.367477	44.727367	13.624846	19.71149	120.177925	35.054718	42.546173	105.66333	147.5544	325.01672	14.037067	80.68013754545454
LGLKISSLRILKEFAKK	15.521051	26.78348	18.445515	26.78643	49.163395	29.327864	69.483	187.25461	249.7062	202.53317	12.69751	80.70020227272727
KPKKKYLEGKPKKIWNKQLLLEELQLVGEYGLRNKKELWLARAHLKW	24.934103	33.476967	27.148336	23.447104	93.11255	41.90957	45.025845	84.29838	179.28186	306.26108	28.99669	80.71749863636363
KPKKIWNKQLLLEELQLVGEYGLRNKKELWLARAHLKWIVRRARSL	15.960966	52.94636	41.56901	34.602592	113.49235	35.906048	43.979195	91.894646	145.75377	280.5484	31.245369	80.71806418181819
WRRSILRKRLIEWR	19.01698	34.288376	15.913924	26.454254	183.94296	30.779488	58.557877	85.93758	95.29099	328.02637	9.721586	80.72094409090909
GFMIRKNTLKILRRIL	6.4276013	39.77736	11.770761	14.134777	211.64137	48.41403	79.4076	88.107574	99.29421	282.0174	7.021539	80.72856566363636
PKKKYLAGKPKKIWNKQLLLEELQLMGEYGLRNKKELWLARARLKWIT	18.051159	23.148201	24.646175	20.944565	109.995255	43.379036	50.268944	93.0468	155.5083	324.966	24.220217	80.74315018181818
QNIASLLGLRFRTLKRGIKKVIKW	7.9426856	37.348495	20.411196	22.879082	98.00865	55.75725	101.268654	85.09733	83.13545	366.716	9.657094	80.74744423636363
RWYIKLIRNRTWM	18.234665	15.309046	10.857048	13.442442	224.6892	58.45957	35.57619	121.133446	70.61357	314.9067	5.019418	80.74920863636363
LRNKKELWLARARLKWITRRARS	5.425768	14.558614	10.331039	8.2530155	154.66632	24.851175	42.791996	140.06615	121.90548	357.65494	7.793566	80.75436940909091
LRNKKELWLARARLKWIVRR	4.2701516	10.424474	9.167172	7.2917666	150.33093	19.672907	29.37312	163.84756	137.28372	351.68008	5.0372453	80.76173877272727
LIKVSPKALLKLGKLF	19.26098	39.919613	34.94609	51.65109	104.08423	106.82168	62.999622	108.61473	124.33622	199.61946	36.139187	80.7629910909091
YIDDGRWGKIKIQLLGRINKIGVIKPRYPVKHRELAEFPEWLKRYLPA	23.068687	59.603653	53.819435	44.16945	105.25601	51.912426	46.198254	104.48444	136.37904	209.49632	54.112587	80.77275472727273
LRNKKELWLARARLKWITRRA	5.13121	15.0544	9.907605	8.329675	143.32468	24.623516	38.455837	151.83907	128.15079	355.62918	8.10813	80.77764481818181
VKIGPLIRIKSIKL	33.773262	33.11036	28.99146	26.641743	82.98975	52.187717	50.975002	145.46887	169.05667	227.3555	38.003925	80.77765990909091
PKPRWLLRMYRLRDLGKI	10.586337	50.108963	15.28246	20.783401	130.70853	42.55233	42.44251	85.045006	136.79103	339.3228	15.000714	80.78400736363636
IGPLVIGGVLMKKKKIRFLNRIGVKDSKQLNMKKRTIISRKIKKIAQFK	21.254932	69.67359	34.95105	59.111958	106.198395	38.790844	62.068287	128.3606	137.67624	212.07437	18.63066	80.7991750909091
KWLKIRWEDFVKVLRELDLVALERKRIHHLNKISNARIINGKLHRVILLK	11.882561	39.868908	24.95516	26.829271	114.89047	45.02497	39.92155	136.10445	160.70825	274.40103	14.227582	80.80129109090909
VLMKKKKIRFLNRIGVKDSKQLNMKKRTIISRKIKKIAQFK	14.397543	69.813965	27.233747	50.55728	113.36332	29.945417	38.316044	120.79325	132.06622	275.64386	16.753195	80.80762190909091
KWVWLKIRGQLENLKRWRRRLG	11.580669	38.529793	8.350175	5.648707	158.45969	19.208418	34.212616	133.28122	116.40787	356.4867	6.803969	80.8154388181818
WMGPKHPWIKERLVRELELVGRYGLRNKRELWKLETLARYFRHRARS	14.722288	37.381405	26.714878	29.687422	155.14755	38.93972	36.715866	106.32164	137.01567	285.46393	20.893457	80.81852963636365
LSRWYVRLIRKRL	10.915317	26.450916	8.385682	11.749853	182.37285	72.55976	43.181606	141.05008	127.48327	258.83563	6.1804457	80.83321906363636
RIKKYQRIIFGLPRFKLRGVRKDLRRASPLWF	16.187748	31.899797	25.971945	32.712135	65.5842	50.695652	67.04187	157.45978	152.68033	258.15378	30.866428	80.84124227272729
FNFLIKLRLWRWKYLL	9.268147	20.991074	23.377197	16.161985	157.11806	167.95409	104.61802	59.580452	64.91086	261.04535	4.3262467	80.8501347
RVKLRINLARNWVKKYA	3.150639	9.95191	2.4570613	2.8337226	129.401	13.558109	24.940409	150.23415	136.59457	408.04193	8.237813	80.85466489999999
VWVVIRTSRRIRFNLLRRHWRRSKLK	7.631028	37.66615	7.7531695	9.628074	291.06967	53.145847	59.411068	93.18119	73.80511	252.29092	3.888491	80.86097431818183
IWVSAKTRLRVRRGFSLRNW	12.00154	39.49848	15.982018	13.287179	191.55655	60.762806	49.326878	84.729385	67.59481	343.72205	11.345593	80.89157172727273
PIYIKMGLKNIKRFMRFM	17.132784	41.03573	33.906437	39.09683	129.33383	62.319603	49.255814	85.38126	119.97509	296.97302	15.424855	80.89411390909092
KFRWSEREFKIRMLGLKK	8.607565	48.65831	10.808624	14.339386	179.30374	25.467535	34.191563	90.309456	135.60023	334.10178	8.448304	80.89422663636364
LKKPKKKYLEGKPKKIWNKQLLLEELQLVGEYGLRNKKELWLARAHLK	28.03843	38.92901	40.35583	32.540546	99.21634	41.522274	43.51944	81.58758	163.93204	284.68387	35.549473	80.8977120909091
LRNKRELWLARARLKWITRRARSLL	4.122178	14.366164	9.7545	8.963585	152.48595	31.562904	43.53974	158.62529	134.00981	323.67126	8.934781	80.91237836363636
AGKMLRKLVKIVFKKGL	16.477274	44.075768	25.034573	30.514587	91.03704	44.16435	64.37627	108.449745	162.13797	290.43414	13.35334	80.9140960909091
VGFIAKHLLLKRITYLKSLK	8.8925705	45.878616	28.728369	30.451927	110.5324	72.2227	63.93402	81.97078	139.10588	298.65222	9.689443	80.91444777272727
LMRKALRLRRHLL	11.530922	40.701584	19.046265	20.775637	86.68933	55.941536	41.292725	215.33476	179.43208	208.26894	11.078878	80.91751427272729
WLRRRIRGSSRSQISKLLARLRRLKW	10.517057	21.408672	8.012405	12.392222	172.81813	41.81651	56.5756	94.417046	96.55219	368.8797	6.7509	80.92185745454545
PKKKYLAGKPKKIWNKQLLLEELQLMGEYGLRNKKELWLARAHLKWIVR	15.799394	22.933823	24.93489	21.968994	105.517006	40.311165	49.296093	96.40989	169.68651	321.38373	21.90842	80.92271954545454
LMGEYGLRNKRELWLARARLKWITRRARSLLSMT	12.724687	33.09376	36.789555	27.187256	113.68357	45.214027	50.387142	101.77985	115.15046	329.51984	24.697369	80.92977418181817
AGYLARLLIRRILKNLKLA	10.85941	41.657696	27.057823	27.485863	94.74925	72.37952	102.289856	49.91143	92.29876	351.8539	19.689	80.930228
MPRKRMWILRIRALRKALRQMK	5.749329	59.094994	18.074497	31.74356	192.92235	36.245766	46.07691	65.5034	80.562294	348.0763	6.2105627	80.93272388181819
LKKPKKKYLEGKPKKIWNKQLLLEELQLVGEYGLRNKKELWLARAHLKWI	20.265339	30.075665	34.185577	24.568943	101.533554	37.883446	49.604465	85.36552	155.37119	320.5176	30.929754	80.93645936363636
VKRWGIMLQKRKHSRTGKLRHVGNLGPWHPARISWRVP	20.13609	68.50281	20.168661	42.43624	122.95093	38.83246	40.054573	113.811134	138.24283	268.9919	16.17583	80.936678
FLGLRVINLLRILVLLRIIKLRK	10.642148	47.806458	23.900408	31.580881	211.4848	180.95718	130.12794	31.544687	54.542385	157.27975	10.602985	80.95178381818181
MSRNKELGRKIRLMKKVKQNRRVPGWVMMRTARKVTQNPLRRNWRR	18.071907	43.21364	43.552654	38.790707	157.93317	27.557104	50.173286	91.13468	122.96608	269.15024	27.949486	80.95390490909091
ILGLKFRTLKRGIKKVIKW	7.980566	28.32142	10.094675	13.872709	146.75671	15.31683	70.65355	117.43771	108.662186	367.3087	4.117487	80.95659481818183
RNPNLSKEEERLLKLREELKRKKPKFRRQEWHRYKKLGEKWRRPK	21.715528	52.31238	21.04254	37.65468	108.84993	36.40752	33.08357	99.568085	165.74387	289.90076	24.27522	80.95946209090908
GISRLAGNSLLLLKL	28.07592	48.4329	54.59078	28.331184	72.06303	104.63189	121.92316	65.25156	92.88941	228.39194	45.988415	80.96092627272728
IWINKIRKIRRYIRWLRDN	19.102985	41.42746	17.03461	25.817554	194.18733	56.705242	86.410614	81.23512	74.745705	284.47833	9.437739	80.96206263636363
KWLGSRGLAIYLLLK	8.719632	29.848774	12.243908	19.71669	102.17243	156.84657	75.27878	95.647545	99.12181	281.50354	9.559261	80.96899454545454
KHPWIKERLVRELELVGRYGLRNKRELWKLETLARYFRHRARSLL	17.533577	36.67585	17.393362	24.398148	133.10638	34.14122	36.281597	118.34612	156.36076	293.6235	22.937593	80.98164609090908
IHFGRLKIEGLKLSKSILKKLNL	10.119022	63.03489	45.592133	29.242393	81.57855	66.63431	87.460205	95.48091	140.50182	241.8752	29.355656	80.98864445454545
GVKTLFLENPDVLGKLKLLWIRNGKRLHRNYNWRVSVFRSRII	15.901972	32.929977	31.601383	29.902004	91.375374	55.725803	60.646454	123.00328	144.261	284.28207	21.27079	80.99091881818183
IKRFMRFMGRLPVKNFW	11.258116	41.681885	10.17648	10.544832	132.60681	61.365807	88.292465	89.94015	108.02807	325.66428	11.683409	81.02202763636365
LVIRRLLRTLIRLG	20.125648	53.4015	19.934792	18.971434	263.24484	110.25688	80.386444	55.338634	45.355965	216.47597	7.843311	81.03049254545454
GWIKKERSRKLTDLMRKIGLENNKRFVGKKLRVLVTK	22.231771	44.38257	30.355553	33.023396	102.2054	27.209198	44.57296	99.40375	171.31033	292.6283	24.186338	81.04632418181818
GVRWKVIKVNGVSLKEILRGRK	17.072376	41.72425	17.143625	25.667097	101.18808	38.22344	47.206764	118.71296	172.3635	299.4536	12.760646	81.04693981818181
GYLGRLLIRRALRTLK	6.3549857	51.55481	14.064963	18.985308	130.51352	33.855244	89.83726	72.29676	126.96915	338.0889	9.020771	81.04924288181819
GNPLLKINRTVKFLKALKKEF	17.594875	36.288982	36.95986	35.202248	69.73302	51.213497	57.94436	94.471146	201.3077	259.24625	31.591063	81.05027281818181
LWGKHIGRHSVSLVLKWLKNIGYKKAHARILENNIRSIK	7.2572455	44.39011	16.292263	21.686836	146.18759	44.54594	33.161354	105.55681	119.10465	343.13907	10.33366	81.05959349999999
IIMAYLHGINWRRIKK	16.381239	86.39359	38.264233	40.972958	199.96977	100.98721	131.29205	45.012146	45.523026	176.93353	9.97708	81.06425745454546
FIAAKKIAPLRKVEFAKIKVLK	5.1464057	46.221382	42.500748	35.304184	93.86146	45.19823	70.996544	106.14864	190.21542	245.12775	10.993139	81.06490024545455
LRNKKELWLARARLKWIVRRARALLSMTAEE	9.622885	26.173435	23.037151	19.262953	123.52704	40.198498	47.77797	130.75778	133.2188	303.63196	34.51241	81.06553472727273
IGRHSVSLVLKWLKNIGYKKA	16.427773	56.530193	31.31619	29.743694	122.764725	69.54707	71.09165	89.11725	79.13187	299.62628	26.431374	81.0661880909091
LAKKWVWLKIRGQLENLKRWRRRLGK	7.3601975	29.227121	8.432866	7.7520895	170.67546	21.693272	23.40282	129.45547	109.19848	379.11755	5.6427717	81.08709979090908
VYVFKRLLKLLKRL	9.993872	36.83007	34.53392	26.690811	213.83766	70.020065	43.635754	60.29475	78.71424	312.00043	5.6091385	81.10551913636364
LKRLLKLRLL	44.189	34.48155	30.38927	30.766779	267.9189	64.901405	66.19117	109.74343	90.22806	132.51845	20.926401	81.11403772727273
ASLLGLRFRTLKRGIKKVIKW	4.644071	34.68753	9.428177	14.270487	118.237434	26.739735	63.17324	83.62991	87.85625	443.3502	6.3085704	81.12050949090909
RPRRELPQPLKRLLKLRLLLKR	6.627826	10.73906	9.758926	9.921091	63.999744	30.517359	25.53135	65.06124	252.18375	401.9111	16.103327	81.12316118181819
TPLNIARRRFQSWLRRRIRGSSRSQISKLLARLRRLKW	7.423945	24.758404	10.068004	17.437313	192.68747	55.029312	49.10246	75.907936	98.93531	354.09457	7.0737047	81.13803897272727
ISKLLARLRRLKWAKIRTQIAGVRKYFTRSYWRELIAK	5.282773	14.3142	8.461598	10.921288	190.46536	24.058605	53.65552	88.65574	102.07254	388.01672	6.614329	81.13806118181819
FLWGKHIGRHSVSLVLKWLKNIGYKKAHARILENNIRSIK	8.353333	53.505604	20.783619	21.418327	142.31735	53.26272	42.06664	99.62825	113.59221	326.49042	11.146944	81.14231063636363
PKKIWNKQLLLEELQLVGEYGLRNKKELWLARAHLKWIVRRARS	26.003422	46.365013	36.039406	32.25914	112.6046	38.84846	42.927967	88.07082	153.09082	285.51428	31.050716	81.16133127272727
MSKHKSLGKKLRLGKALKRNSPIPAWVIIKTQAEIRFNPLRRNWRRN	7.963338	27.234655	23.87958	21.336105	131.59323	27.663853	43.881172	121.771996	139.66364	330.35052	17.499952	81.16709463636364
FLRRFQKRIYIRL	8.942862	49.56336	11.1933565	19.197884	302.2591	62.155262	57.953854	97.31916	77.01516	204.72176	2.534061	81.16871086363636
ARLLIRRILKNLKL	7.4926405	21.239342	7.8852587	11.658116	159.19002	47.79705	40.760143	150.67967	135.868	298.0006	12.315494	81.17148492727273
LRILVLLRIIKLRK	17.137733	42.92994	19.22866	21.892855	253.32944	87.3698	89.26927	64.37595	89.68993	201.26517	6.456689	81.17685790909091
FLSGRLNMRLVYKQLVSLRKMGPLRKILQMIPGLSLKIP	20.093145	67.01128	52.674603	52.923576	96.13256	60.716145	49.501263	80.09712	136.62006	239.45647	37.905033	81.19375045454545
LMYKLRMKLFMKKKLPTV	8.094816	35.998222	19.138105	13.986939	128.63412	52.051987	36.840393	111.97803	124.11135	354.28333	8.06335	81.19824018181818
KPKKIWNKQLLLEELQLMGEYGLRNKKELWLARAHLKWIVRRARSLLSM	14.313846	41.454967	46.834797	29.922157	106.59712	36.85437	45.602684	85.27586	138.86972	318.98785	28.527441	81.20371018181818
GLGIGRLAMLKIGLK	32.413845	61.584602	54.825558	49.79932	92.82562	66.4238	100.268166	87.385635	107.510124	209.9153	30.3614	81.21030636363638
MSRNKELGRKIRLMKKVKQNRRVPGWVMMRTARKVTQNPLRRNWR	18.279638	43.84453	46.432297	38.381485	152.17166	29.314255	52.22909	91.575615	123.32094	266.46683	31.30556	81.21108181818181
KPKKKYLEGKPKKIWNKQLLLEELQLVGEYGLRNKKELWLARAHLKWIVR	20.780315	25.47799	22.082298	20.431986	98.32766	35.085194	45.31833	94.50738	184.92374	322.56815	23.964058	81.22428190909092
LWGKHIGRHSVSLVLKWLKNIGYKKAHARILENNIRSIKL	6.6824675	42.875145	18.238153	22.770142	144.59244	47.288082	37.525375	112.92752	132.49582	317.03558	11.072587	81.22757377272727
LFLENPDVLGKLKLLWIRNGKRLHRNYNWRVSVFRSRI	15.543456	43.958237	38.016117	34.24888	118.94613	58.85335	56.787354	98.05472	144.35947	257.23215	27.527178	81.22973109090908
LKRRVVVRVLKKL	17.304508	20.482185	16.2672	13.81539	178.81174	37.483902	37.932842	161.94131	133.27107	262.38568	13.840309	81.23055781818181
IENTWNSEEWKKSVLRQRLIKWRKEPSIVRLAKPTRLNRARSLGYKAK	21.806904	57.959915	42.49675	40.825363	116.47414	34.639748	38.486362	84.04134	163.05786	264.3788	29.379187	81.23148809090908
MSKHKSLGKKLRLGKALKRNSPIPAWVIIKTQAEIRFNPLRRNW	9.99887	29.41291	26.089903	24.342432	119.8242	31.494095	49.695915	121.223145	132.95251	328.8177	19.754313	81.23690845454546
WRRIRWALKLVKLWDK	24.638912	37.300056	17.932726	39.895782	135.10262	58.028458	67.28145	118.18666	73.52152	298.22076	23.746456	81.25958181818181
GLKIEIKQIPKVKVKLMLQNRIRIMERRILMLKRMGVNVT	28.1632	68.32906	28.928822	35.943947	96.04698	63.55088	48.306698	98.1638	172.5443	234.79497	19.19272	81.26957972727273
FVGFIAKHLLLKRITYLKS	12.704625	67.732254	39.456467	33.467014	119.04029	106.89679	89.926994	57.64098	88.46756	268.9192	9.738107	81.27184372727272
VFAVSRIIFKGLIKNIQASWVKLGKK	8.323603	74.54746	22.74536	23.286518	91.34857	60.89	85.7367	84.90084	125.60501	309.0326	7.668449	81.28046454545455
INEFGEFLHNLTKPKKVSLISGIHVKKVLRQRIEKSLKTKRIKFVWHTSK	19.155092	63.41042	34.11557	45.236572	109.16095	35.141193	52.360764	140.60138	155.44162	216.25334	23.289223	81.28782945454545
KEFKRLLRVRARLKRKKPRFLRQEWWRYPKFKNDP	32.280483	41.30498	25.965021	25.440584	119.733986	33.783447	53.875603	89.72353	127.708435	325.44006	18.920244	81.28876118181819
KIINAPYVWKLKHKGKMIKVKLKNWHS	9.67374	60.26715	19.087456	15.424216	94.18623	49.298367	35.79042	101.46963	164.98192	329.49176	14.60533	81.29783809090908
KKWVWLKIRGQLENLKRWRRRLGK	14.164305	57.388435	7.567313	5.743077	160.28261	18.175179	29.236351	104.602905	107.59042	383.24338	6.283252	81.29792972727273
GRGLQLAKKWVWLKIRGQLENLKRWRRRL	12.428536	24.57681	12.693378	7.7530932	93.230804	30.09965	42.5036	105.699135	146.8126	409.3685	9.231891	81.30890883636364
LAQFNNSYKEYLRRRIKKYQRIIFGLPRFKLRGVRKDLRRASPLW	18.547798	39.15309	26.113493	45.47735	99.047264	52.303646	51.046753	101.723114	157.80505	257.43668	45.8519	81.31873981818183
LRNKKELWLARARLKWIVRRARALLSMTAEERA	7.53575	20.05888	17.962128	14.750351	126.37897	35.607944	40.993893	143.2176	135.96735	328.63574	23.588236	81.33607654545455
VIRRLLRTLIRL	23.319721	36.26253	16.27498	16.298906	238.75027	117.211716	81.9665	92.22604	86.242	176.64581	9.515512	81.33763499999999
KHPWIKERLVRELELVGRYGLRNKRELWKLETLARYFRHR	24.027067	54.661533	20.837435	26.74199	132.15517	38.383377	41.791176	110.92884	146.24106	271.2434	27.70488	81.33781163636364
IKMGLKNIKRFMRFMGRL	16.205223	46.759037	16.50703	23.414421	175.74265	55.85264	48.820072	90.19345	125.69382	290.26138	5.4628286	81.3556865090909
IPLVRSGKIWEIAAKLRKLGW	8.44211	34.98306	22.249731	17.108597	148.8935	51.32775	61.212654	85.70396	122.75252	330.7083	11.647033	81.36629227272728
VKRWGIMLQKRKHSRTGKLRHVGNLGPWHPARISWRVPQ	20.26898	70.30247	25.384995	47.517326	116.284	40.31439	38.3204	109.83797	146.85445	260.05835	20.035788	81.37991990909092
RWSEREFKIRMLGLKK	10.830787	49.900494	16.302147	19.014597	167.34831	24.903755	54.90152	89.52764	126.36858	324.7519	11.371905	81.383785
LWGKHIGRHSVSLVLKWLKNIGYKKA	7.8395863	38.938873	10.686877	13.282232	126.251205	54.468353	32.243137	82.91833	98.225204	423.28473	7.110609	81.38628511818182
GKMLRKLVKIVFKKGLP	15.087151	48.395485	21.70995	23.567133	63.856808	41.418716	55.54513	118.4753	190.03398	301.72357	15.447857	81.3873709090909
IMMAYLHGKNWRRIRGLLK	8.540922	92.68657	27.581459	26.184195	203.50287	67.94556	77.10415	52.935772	59.55061	272.73013	6.5196195	81.38925977272727
IARRRFQSWLRRRIRGSSRSQISKLLARLRRLKWAKIRT	6.6124086	26.861055	9.769452	20.308828	251.79195	26.99488	66.40821	122.500175	83.38274	276.95862	3.845481	81.40307269090908
WTLKRLRMAVRASKNLKAIILV	4.864672	17.849651	8.078132	7.9165483	142.82353	74.99617	67.06222	108.44789	107.41701	342.34845	13.661349	81.40596566363637
PRRELPQPLKRLLKLRLLLK	9.039867	17.174112	19.54161	17.191053	62.38967	43.353207	35.27796	70.096535	240.94153	354.3432	26.142052	81.40825418181818
GFPTNQLQKLRKKLSKKVLFRVSKNKLILRALRNAG	25.660854	34.180714	39.640984	45.536846	101.52121	33.65022	40.4657	109.45377	179.01904	258.27197	28.177979	81.41629881818182
LLKKMVIAGKLKFFG	22.766253	40.868847	47.54593	49.273167	106.40882	60.762493	76.85428	110.133125	106.98946	253.98325	20.068506	81.42310281818182
SQISKLLARLRRLKW	11.917095	25.857515	18.025797	20.626268	92.31791	41.422966	75.76439	118.98679	122.427475	341.28003	27.03631	81.4238678181818
KHIGRHSVSLVLKWLKNIGYKKA	9.066061	38.48971	10.062292	9.086041	120.126045	37.083782	40.256477	104.27418	146.15482	369.2096	11.900512	81.4281381818182
FAGKMLRKLVKIVFKKGLP	19.218864	60.24188	36.547325	46.905853	80.97191	45.341656	57.957954	94.11192	155.02933	283.4104	16.10395	81.44009472727272
VWVVIRTSRRIRFNLLRRHWRRS	10.246473	36.924652	9.823133	12.065136	234.12909	84.95532	75.69203	96.746826	78.70407	250.86276	5.815034	81.45132036363636
GLKNIKRFMRFMGRLPVKNFWSVRL	8.575332	29.419077	24.225197	17.83532	81.50693	70.813324	63.27782	90.94252	166.38332	335.61115	7.6074934	81.47249849090908
WLARAHLKWIVRRARS	9.108912	37.49276	11.543972	16.484423	150.14372	99.82693	73.80307	117.24512	94.22436	277.25238	9.118599	81.47674963636365
LRRQIRLIRTIKRLL	4.55585	20.355238	3.8620014	5.950691	249.35646	46.946888	51.190258	121.34795	162.30519	225.81235	4.5621357	81.47681928181818
RDKFKLKKRDVWLFKKLSYKFQARP	12.929195	30.87219	22.76935	19.65127	82.69961	29.230717	45.333317	113.88091	171.82881	349.5594	17.659151	81.49217454545455
DKFKLKKRDVWLFKKLSYKFKARPFL	9.3998785	33.08491	20.207134	17.001682	87.85647	32.43003	33.904846	118.25919	166.93135	367.8992	9.540296	81.5013624090909
LLIRRALRTLKL	24.00487	42.812695	37.454742	29.942142	183.77106	72.43539	75.73216	136.58496	126.284256	145.88365	21.669024	81.50681354545455
IGFKIFYRLLMLK	38.332367	53.111713	35.824986	28.46633	115.46582	108.41238	96.78145	78.24526	114.46415	199.0996	28.39156	81.50869236363637
INEFGEFLHNLTKPKKVSLISGIHVKKVLRQRIEKSLKTKRIKFVWHT	18.047478	54.327236	36.483078	50.16489	100.35678	40.93596	59.361927	139.69162	155.03857	214.29181	27.896305	81.50869581818182
LINLKNGNHKRLKLKNLPLLFIALK	8.312078	38.946426	30.930408	29.417547	86.49736	53.15044	39.906624	132.32445	147.02393	312.3129	17.945316	81.52431627272728
TLYLWMVRWRIAVVAAKIKTKNQ	12.391931	61.414886	26.211487	24.918322	152.3868	199.78345	85.21302	28.0162	41.599205	248.23657	16.69058	81.53295009090908
GILKLKGLDLLKLGKF	23.92563	34.645374	33.03621	30.885208	68.44476	108.62048	108.19814	131.37332	125.36159	203.37823	28.995296	81.53311254545456
FIAKHLLLKRITYLKS	13.146973	65.78028	42.324013	32.67595	97.3314	69.3992	94.3871	72.08199	139.58485	258.3789	11.800837	81.53559027272728
KKWVWLKIRGQLENLKRWRRRL	19.348335	38.784042	11.266878	8.673757	150.00476	24.687855	32.925674	110.24731	109.31037	382.55267	9.160566	81.54201972727273
ISKWKLIKTLYKVLK	12.172686	57.964836	15.075233	44.875633	69.74693	50.63443	37.852764	248.70227	122.089386	225.48741	12.411478	81.54664145454545
WILIGLAVKFIIKK	35.450855	74.91159	41.04139	48.061607	133.42169	114.10923	159.96886	75.62279	77.71669	117.13543	19.593458	81.54850818181818
KKKYLEGKPKKIWNKQLLLEELQLVGEYGLRNKKELWLARAHLKWIVRRA	22.141731	27.197535	21.936298	22.330051	122.59713	40.901836	53.138844	120.83781	174.46072	268.62357	22.876255	81.54925272727273
IEFKKPIEEYLKLQGRFKHLFKRPEAIEELRNQVKAMWKVLGVEAILPRP	15.827346	67.80171	46.103897	37.322037	88.41383	44.955925	42.14473	112.30515	179.21873	224.16089	38.943867	81.56346472727272
VRNPNLSKEEERLLKLREELKRKKPKFRRQEWHRYKKLGEKWRRPK	21.53574	49.851604	21.793028	46.067883	122.654686	34.26972	34.847466	99.80505	147.80577	295.9624	22.65564	81.56808972727272
YGLRNKRELWLARARLKWITRRARSLLSMT	8.925631	15.733744	12.023511	14.131311	162.68517	39.998028	48.34115	85.97838	104.60094	392.42743	12.4649725	81.5736606818182
GLGLFRLVRLLRFLRILLI	11.420516	44.34611	14.20769	28.918121	107.86334	150.4985	150.00046	43.940605	64.37926	270.04117	11.71134	81.575192
FYGFRKIMHLSLKRII	8.218997	51.07659	18.362423	23.698826	227.96788	73.2794	91.311745	84.24667	68.49478	240.58504	10.090044	81.57567227272729
ISKLLARLRRLKWAKIRTQIAG	6.1907854	21.333754	6.8725257	6.938795	149.36057	20.514767	43.291348	116.31796	98.59123	422.02676	5.9338427	81.57930343636363
FRLRFGYFILRIKL	8.187497	104.545715	17.649273	32.493282	203.47568	153.36926	134.70325	39.17799	58.072357	140.57927	5.1708636	81.58403978181819
KIKIQLLGRINKIGVIKPRYPVKHRELAEFPEW	15.729686	47.436375	32.060947	25.756397	56.046288	51.416473	52.222775	151.73477	182.82686	259.60992	22.597916	81.58530972727273
LGITLHKPLRIGKVKIW	7.6202855	46.28197	18.417517	26.156818	108.27026	44.102722	83.77821	123.00441	117.691666	311.4143	10.736725	81.58862577272727
GKPILIIKVIKKLKIKGLKETL	21.094303	41.354805	22.313253	32.87024	51.207973	48.527107	63.46813	84.06107	235.97957	267.61023	28.992928	81.58905536363636
RRIKKYQRIIFGLPRFKLRGVRKDLRRASPLWFGVV	23.15288	37.89529	30.365082	34.931637	76.928856	45.169308	64.39171	151.01283	152.76047	239.95987	40.930008	81.59072190909092
IRLKINNISLIRKIL	8.846598	58.812508	45.04033	42.611862	156.01846	94.896484	128.27112	106.96095	127.146286	118.573944	10.410091	81.59896663636364
VRNPNLSKEEERLLKLREELKRKKPKFRRQEWHRYKKLGEKWRRP	22.124413	49.244564	20.764254	36.56734	126.23239	35.039204	37.219414	101.36615	156.85541	282.07593	30.160557	81.60451145454546
QTPLNIARRRFQSWLRRRIRGSSRSQISKLLARLRRLKWAK	6.2845364	35.401485	14.030428	16.698858	172.1397	47.768654	39.167007	103.579544	127.96808	324.62674	9.998461	81.60577212727273
KHPWIKERLVRELELVGRYGLRNKRELWKLETLARYFRHRARSLLA	16.188772	35.55177	18.924337	23.450632	138.58963	34.22941	35.155655	121.41207	152.70474	296.91504	24.565882	81.60799436363637
GKPKKIWNKQLLLEELQLVGEYGLRNKKELWLARAHLKWIVRRARSLL	13.40409	36.129513	36.75187	31.15634	113.395645	40.316948	47.399788	103.980156	167.02892	273.29825	34.96589	81.62067363636362
KPKKIWNKQLLLEELQLVGEYGLRNKKELWLARAHLKWIVRRARSLLSM	14.835522	41.300056	46.667336	30.758287	107.35881	39.06075	46.007767	88.3575	142.05946	311.18607	30.319859	81.62831063636362
RDEMWRRIRWALKLVRLWDK	12.815775	54.255154	21.64891	12.604477	176.21278	40.146385	48.044785	130.32841	129.04372	259.29178	13.529592	81.62925163636363
KFRKGRPKILRLISEEPQFKLFKPVGIPRT	32.05473	47.72635	34.89908	43.67078	91.66521	49.32667	47.57851	119.974045	165.30153	226.24496	39.559425	81.6364809090909
LSKEEERLLKLREELKRKKPKFRRQEWHRYKKLGEKWRRPKGRHSK	23.322187	57.388947	25.17374	47.072586	109.28552	33.495735	38.34673	102.68569	155.09363	291.20062	14.937628	81.63663754545453
LKWISGKSVNKLLKISK	24.912678	53.729645	16.606417	44.612946	101.84023	45.86181	47.52906	181.96007	129.1133	229.42285	22.494547	81.64395936363637
ILGLHLLKKMVIAGKL	36.044533	63.972225	57.9014	57.739174	98.858246	119.71443	113.687164	55.207996	63.74803	199.17218	32.072025	81.64703663636364
KRFWTLIKMLRFY	7.0201316	10.003877	6.3540335	7.46391	117.816635	141.13141	33.295464	129.9952	134.37697	307.0307	3.6351757	81.64759152727272
LFLENPDVLGKLKLLWIRNGKRLHRNYNWRVSVFRSR	20.72898	46.44826	45.915184	31.094044	110.59799	56.234573	53.96482	104.88116	155.72467	242.18452	30.444244	81.65622227272728
IFGLKIGRMFL	42.46549	44.06683	36.134132	37.725403	116.23782	140.49098	106.99118	86.8613	80.24753	181.97256	25.167263	81.66913527272727
PKPRWLLRMYKLRELGKI	9.039897	50.24282	11.357924	16.74247	121.96025	31.638567	35.383926	97.71938	167.73015	345.006	11.542659	81.66945845454545
RDKFKLKKRDVWLFKKLSYKFQARPF	12.698503	26.108017	25.547512	23.353199	75.77582	36.46619	53.672787	116.68764	158.5237	348.8575	20.731403	81.6747519090909
ELWLARARLKWIVRRAR	9.484749	30.157225	15.106328	14.462458	150.90076	56.657227	56.108406	140.35358	140.16252	277.67245	7.3690104	81.67588303636363
SRNKELGRKIRLMKKIKQNRRVPGWVMMRTARKVTQNPLRRNW	11.355201	32.81341	14.995756	34.425053	123.98794	30.376272	49.058613	93.96442	125.34118	364.12823	17.994364	81.67640354545455
PLKRLGIPARLLKGYKTLRVFVGFVK	17.654789	44.82396	28.505411	26.977036	115.6468	54.22664	54.802406	85.88988	162.40065	278.2912	29.22628	81.67682290909092
PKKKYLAGKPKKIWNKQLLLEELQLMGEYGLRNKKELWLARARLKWITRR	15.823787	20.562403	20.543324	18.334219	124.50533	39.75113	50.262966	92.89663	159.584	337.82538	18.376406	81.67868863636365
IHVGFSKLIRRLL	12.6605625	49.586323	25.345928	23.5016	122.30968	151.78453	90.73593	126.7132	122.437416	161.89313	11.682007	81.6954824090909
VRNPNLSKEEERLLKLREELKRKKPKFRRQEWHRYKKLGEKWRRPKG	22.909952	48.831203	19.469244	39.559772	125.25766	32.77991	36.178352	103.46193	159.6703	285.46262	25.193743	81.70678963636364
IPGWIKKERSRKLTDLMRKIGLENNKRFVGKKLRVLVTK	31.255947	54.871136	42.325657	47.50239	114.53912	35.22829	36.645348	87.725006	167.64243	252.32014	28.859043	81.71950063636365
LSKEKVEMISKLKWGEALYRYRGKKKLMFNWYKLHPKKLAPTVKGRSRFI	10.195415	40.863926	30.214577	34.627117	121.718025	32.18063	39.66814	106.2921	160.53427	305.80496	16.881012	81.72547018181818
KHPWIKERLVRELELVGRYGLRNKRELWKLETLARYFRHRA	17.702873	51.02842	16.436596	19.997164	145.62004	31.73632	34.927643	117.17997	145.37338	294.9856	24.005995	81.72672736363636
KLKLLWIRNGKRLHRNYNWRVSVF	5.3749027	20.687387	6.937909	6.325256	113.420135	25.709866	41.49297	115.18312	128.14078	431.36707	4.378378	81.72888851818182
FAVIIILGKRIKW	27.703964	47.33264	39.333405	30.34947	123.640915	78.662796	122.98155	84.04246	82.38471	245.33568	17.267832	81.73049290909093
PKKKYLEGKPKKIWNKQLLLEELQLVGEYGLRNKKELWLARAHLKW	30.610035	36.534664	32.40899	30.429283	103.823654	45.914673	48.883602	83.759766	170.45918	286.57492	29.694223	81.73572636363637
FGYFILRIKLPHLINAGIRKSIAKSILKS	13.475872	63.504673	43.249954	34.864975	170.9676	103.09588	88.063126	109.9505	80.796486	176.81203	14.38407	81.74228781818181
FKPRFVEIKVRPFIDVKIKGSEEEIRKAIKRLIPLIPKNAYVRLNIGWRK	15.219922	52.691895	33.79336	24.719187	134.92773	46.176655	37.4383	117.36367	156.78828	268.21326	11.914749	81.749728
KNFFKGMLRTLKWIF	7.885264	20.900167	22.29556	18.15124	170.55612	56.390373	76.59262	103.31986	101.772644	308.40564	13.051282	81.75643363636362
KIKSLPLRQIPKLEKGQRLRVKEVKQWRAPK	29.18826	68.3169	44.80179	35.22629	105.20047	39.173702	33.28769	98.234695	143.92459	262.3972	39.56971	81.75648154545455
VWWLRRMLSRVGLNQRF	22.525188	46.11146	25.18794	29.695047	111.474625	87.21127	73.5985	73.334694	99.30976	312.02332	18.886688	81.75986290909091
LWLARARLKWIVRRAR	7.076099	34.758133	12.410817	12.68837	223.39058	62.45002	78.5965	104.33504	80.412834	279.28455	4.014064	81.76518245454545
LGLFRLVRLLRFLRILLI	10.667784	35.515896	13.270202	29.940681	133.39186	192.53839	151.0305	38.399708	52.603718	231.85762	10.321225	81.776144
MSKHKSLGKKLRLGKALKRNSPIPAWVIIKTQAEIRFNPLRRNWRRNN	8.153141	27.3895	23.566574	21.018457	134.14766	28.387411	43.239044	122.06825	140.93883	332.8797	17.784344	81.77935554545454
FILRIKLPHLINAGIRKSIAKSILK	5.374696	85.24866	46.18898	37.693375	161.19405	90.93472	98.350525	71.9384	69.664955	225.79965	7.364763	81.79570672727274
YLRRRIKKYQRIIFGLPRFKLRGVRKDLRRASPLWFGVV	23.525387	45.64289	33.851406	38.23046	118.26911	44.919125	55.003586	138.2192	139.10327	216.70474	46.37049	81.80360581818182
WVNLESLARVVKRRYKWANIWLIK	8.650436	20.885628	19.807087	15.259068	144.84644	45.55217	43.785583	60.122856	71.00554	455.67645	14.311363	81.80932918181817
KKMNLGLKISSLRILK	12.21158	35.850574	15.383209	18.555632	131.48094	23.065369	37.4473	105.76276	157.76059	342.42487	20.164051	81.82789772727273
LIKMLRFYVVLRR	18.818125	39.01543	20.929893	14.899668	216.31195	100.78797	79.413445	78.05596	101.44696	225.04478	5.4112697	81.83049551818182
FLLHGMNLLLLRPNKNKIEPYYLLYLLRHFKQKNIFKYIAKRAVNQSSIN	28.568935	62.216686	51.597244	57.584595	90.984245	65.772736	40.56055	95.71354	152.35567	219.46455	35.333965	81.8320650909091
KMNLGLKISSLRILKEF	9.976674	27.510616	34.46216	27.274668	117.1311	49.771408	74.01802	95.22345	135.94833	309.14957	19.802225	81.84256554545453
IGKGTQGPVKRWGIQLQKGKHSRQGSLRQIGTLGSFNPSRVSWRVP	14.674991	51.191643	31.204655	40.900578	120.49521	53.66851	41.442207	124.695305	147.31177	257.0187	17.71384	81.8470371818182
LIRRFVARHLKVEPKAVKIGQLLNTALWARS	12.319393	52.02573	38.939816	25.805439	120.11034	38.569866	43.984783	141.54037	158.02376	250.52371	18.528553	81.85197818181817
FKPKIKRHLKRFMVPLRMRTL	13.169683	40.12004	17.394121	17.804161	97.46963	65.23416	31.347641	81.95465	196.25572	329.4834	10.169376	81.8547801818182
MPISLSRYLRNYLNFGKRLRK	8.533588	82.75956	46.31345	22.003942	130.21794	72.739555	29.148972	85.70372	122.3272	288.11533	12.570954	81.85765554545456
MSRNKELGRKIRLMKKVKQNRRVPGWVMMRTARKVTQNPLRRNWRRGNLK	16.293718	44.85835	33.190918	38.896515	162.40088	27.66302	38.12856	88.9665	137.10597	290.39	22.72644	81.87462463636365
LRNKRELWLARARLKWITRRARSL	4.312604	14.3058405	9.614167	9.1231985	160.653	30.983772	43.841854	163.59625	133.83322	322.47192	8.290644	81.91149727272729
LKHGYPRVFRLRLGYFILRVNVPHLLSIGIRRNIAKKIL	11.021281	58.420948	22.868973	48.143665	169.46489	75.52859	43.866093	122.56691	150.18779	182.64513	16.37076	81.91682090909092
KLKPFRINNKRMVKGAKVQLNLH	20.696697	78.7336	37.368343	41.599422	122.3004	37.781258	37.534554	77.87442	159.42838	265.10345	22.683678	81.91856381818182
VKTLFLENPDVLGKLKLLWIRNGKRLHRNYNWRVSVFRSRII	14.422401	37.491337	26.001965	32.63094	106.37171	52.031807	56.985687	125.66329	134.17383	291.50507	23.836126	81.91946936363637
KIKSLPLRQIPKLEKGQRLRVKEVKQWRAP	29.293324	73.696014	47.44275	27.955368	99.120544	44.142754	47.107925	96.68777	138.85995	242.82527	54.092884	81.92950481818183
EKIQSYRKKIYVIRQKLKAKKPRFLRYDSDKFFRLGRQEKWRRP	30.056902	55.105984	33.714073	39.611748	106.09589	28.58276	48.853607	79.08474	170.88768	273.53394	35.73859	81.93326490909092
VKKLIKVSPKALLKLGKLF	12.637429	39.595707	20.344694	41.295353	101.5317	78.676094	55.24894	138.51642	126.60199	266.78085	20.115881	81.94045981818181
FMPISLSRYLRNYLNFGKRLRKS	10.154908	69.04244	56.5863	23.614113	122.36228	80.40457	32.2859	74.963135	124.530556	289.49298	18.035812	81.95209036363636
FPTNQLQKLRKKLSKKVLFRVSKNKLILRALRNAG	21.74701	27.49644	37.166187	36.860302	102.76637	29.08888	31.487366	116.452034	205.03687	270.42267	22.950481	81.95223727272726
VLNNIYRPFIWEILAVYGLRKLLFKRFNNIYNKLGNLAIKRELKKIFRKD	13.123859	66.032326	47.344967	40.24484	111.58293	65.37426	53.788692	95.78492	144.9491	226.34149	36.914597	81.95290736363637
LIIRTLGVSGTIKRLKKKFL	9.015412	30.7109	13.699592	16.305037	155.29564	39.527287	60.070618	152.8824	131.76952	284.5396	7.685863	81.95471536363637
RRIRWALKLVRLWDKREE	23.142712	20.44236	16.276556	14.900376	156.86758	16.893661	43.071754	191.1179	148.68413	263.69922	6.4143887	81.95551251818182
VGWIAFKLLKNVNF	22.133492	49.45697	52.040146	39.06091	79.67023	177.8697	173.90683	47.18303	73.080124	162.1221	25.036497	81.96000263636364
INNISLIRKILNKL	13.153446	47.21758	66.708466	31.367088	125.58116	97.65175	141.75804	68.715866	67.23111	218.75154	23.444412	81.96185981818181
IYAARKLRLKRLKF	11.979243	22.967188	29.672766	26.021408	151.68803	24.59365	56.661716	136.57195	147.75288	279.31335	14.393158	81.96503081818182
LLARLRRLKWAKIRTQIAGVRKYFTRSYWRELIAK	4.6705694	19.14099	8.397992	15.6151905	212.58011	24.358576	32.501377	122.90422	111.30594	343.8703	6.558778	81.99127662727273
PWRSKLAAMILKGHRLKL	8.1490555	42.492958	12.384308	18.91669	92.33628	56.580196	39.388847	81.13138	185.07855	356.84656	8.811487	82.01057377272727
VWKLKHKGKMIKVKLKNWHS	9.994053	55.551117	16.294035	30.266659	114.57676	14.668429	24.605053	119.11154	110.627	394.19296	12.316604	82.01856454545454
PRRELPQPLKRLLKLRLLLKR	9.132188	14.560634	17.962402	15.436262	68.242134	39.986935	34.444	63.346046	248.74619	366.9443	23.502214	82.02757318181818
VEREEMWRRIRWALKLVKLWDKR	9.896929	30.501257	21.49985	14.425636	180.32564	35.200367	48.616947	127.74477	135.75119	282.23264	16.14557	82.03098145454545
PKKKYLAGKPKKIWNKQLLLEELQLMGEYGLRNKKELWLARARLKWITR	17.045845	22.44117	23.548988	19.6482	118.30545	41.863285	52.673786	95.73947	159.71623	329.52933	21.838898	82.03187745454544
VKVKRRKIVPILSKLGPEFRQKAKKVAEALEAL	25.535925	73.188156	33.936966	43.31736	102.31594	46.254536	36.007286	103.312645	183.56613	225.47601	29.514206	82.0386509090909
ISKLKWGEALYRYRGKKKLMFNWYKLHPKKLAPTVKGRSRF	20.791836	54.25919	28.806925	46.8308	137.93616	44.644703	55.44582	89.153175	116.41823	291.17737	16.97473	82.03990354545455
LPQPLKRLLKLRLLLKRKK	7.9257035	36.710182	35.524048	74.976295	89.485115	55.910824	38.801537	96.44686	135.29996	319.12057	12.251094	82.04110804545454
WMGPKHPWIKERLVRELELVGRYGLRNKRELWKLETLARYFRHRARSL	13.492013	36.258804	26.840528	30.659372	149.31897	42.785263	37.928764	107.2894	147.60649	288.44217	21.858408	82.04365290909091
KPKKKYLAGKPKKIWNKQLLLEELQLMGEYGLRNKKELWLARARLKWIVR	14.055441	18.97897	18.988134	17.388903	104.24653	31.38803	45.279434	93.392815	168.66945	367.84927	22.266514	82.04577190909092
WLGFKRDKVRIKRFVPLKPLLRVV	19.260199	41.281982	28.79807	29.784061	97.63582	52.046497	61.335823	82.771255	162.31041	309.94235	17.424923	82.05376272727273
YNKIGWISNRVILKLLRFAKNM	9.707992	52.74824	17.850763	29.604746	134.97433	75.69612	80.63307	47.79086	79.90494	363.09827	10.592594	82.05472045454545
MSKHKSLGKKLRLGKALKRNSPIPAWVIIKTQAEIRFNPLRRNWR	9.059854	29.777235	28.088276	24.184948	133.49959	30.707531	49.76029	124.74469	137.93953	313.23352	21.610712	82.05510690909091
TWMLNAGLLKWYVKKGGK	14.208794	61.948578	26.845306	31.331284	145.98843	81.28311	55.123352	62.687008	61.918533	345.54086	15.761162	82.05785609090908
DKFKLKKRDVWLFKKLSYKFKARPF	9.622342	30.130234	17.011429	14.349134	82.94842	28.444103	41.1469	128.51471	163.95343	377.92633	8.617846	82.06044345454546
LKKPKKKYLAGKPKKIWNKQLLLEELQLMGEYGLRNKKELWLARARLKW	16.444744	25.929115	32.92152	24.587585	100.44706	39.25722	45.610508	85.61954	150.08247	353.1906	28.674809	82.06956100000001
FHPIEGWTRVDLTELHRIKEVYDRKIDFLKKLLKKFPLRAMRKINRLF	19.7472	62.555347	47.518497	35.74239	89.71883	66.475395	49.27002	92.328575	166.1065	235.93454	37.437145	82.0758580909091
KVRLLKIRAKIKRKKPKFLRQEWWRFPKFKNDPKWRKPKGTDS	19.314606	38.925827	25.064241	26.451273	98.23631	23.813332	41.830887	113.5255	148.26341	350.69485	16.768726	82.08081472727272
FLGIKAEKINLHRF	21.90012	46.875553	44.193615	31.927172	56.247654	121.0058	112.47264	103.50221	112.37838	220.95413	31.452152	82.08267509090909
RLLIRRSLRLLRRL	7.6682534	15.206282	4.6145945	7.7675805	98.97732	48.355957	29.36157	182.39032	240.0741	263.50272	5.045079	82.08761603636363
LFGKEEANKIMKKLREPVEHYYIRVNTLKISREKLIGELKKEGLKPLRS	32.43909	49.874157	49.300976	61.90916	81.29119	42.91529	33.01974	81.2932	199.56102	225.0497	46.31691	82.08822118181818
LGKLKLLWIRNGKRLHRNYNWRVSV	5.8396807	18.37965	7.4580755	9.946009	126.87759	29.62915	31.659094	113.51859	114.38913	440.99258	4.2819457	82.08831771818183
LARLRRLKWAKIRT	12.6908	24.055326	21.894625	17.91322	168.02756	46.602978	59.673706	128.70946	113.5981	298.6991	11.146069	82.091904
GVKTLFLENPDVLGKLKLLWIRNGKRLHRNYNWRVSVFRSRI	17.773098	34.786133	33.691483	30.90366	91.69208	55.940712	62.875294	125.08555	145.3595	282.02774	22.915646	82.09553600000001
YGLRNKRELWLARARLKWITRRARSLLS	5.4240437	8.809345	7.4375896	8.3645935	176.75809	37.60244	41.00213	100.43863	111.37035	397.37643	8.474589	82.0962028
SKEKVEMISKLKWGEALYRYRGKKKLMFNWYKLHPKKLAPTVKGRSRFI	13.687559	55.8664	30.150566	34.87709	126.54029	31.67273	48.353317	90.26004	169.63593	283.20685	18.937199	82.10799736363634
VVMKISPRKLFKLRKILL	4.2551227	24.784494	15.308382	15.037338	119.73163	45.44361	30.14726	77.83104	176.31157	385.68085	8.822577	82.12307942727273
RNPNLSKEEERLLKLREELKRKKPKFRRQEWHRYKKLGEKWRRP	22.318792	47.27874	18.460028	31.92768	109.278435	35.56767	37.42798	104.22504	180.08788	284.07465	32.734478	82.12557936363636
KIWNKQLLLEELQLMGEYGLRNKKELWLARARLKWIVRRARALL	10.05879	28.084888	25.630634	21.481657	128.6531	35.096	48.94521	146.61375	143.37602	283.64307	31.869242	82.13203281818183
MSKHKSLGKKLRLGKALKRNSPIPAWVIIKTQAEIRFNPLRRNWRR	8.230395	28.267647	25.10484	22.980858	139.09898	28.673105	47.391808	126.76283	138.57986	319.66727	18.703453	82.13282236363636
VIGGVLMKKKKIRFLNRIGVK	14.295578	64.753	21.835209	40.473988	136.40234	42.538162	63.388893	90.494804	138.75499	281.22897	9.360805	82.13879445454546
IRVGNLKIRKNVWLLKNI	6.0302057	21.240564	8.464028	9.254526	132.07027	33.263397	46.559944	103.87737	110.2414	424.05655	8.522337	82.14369015454544
SKRFWTLIKMLRF	8.093667	18.93068	12.127033	16.765162	134.91174	123.75975	80.417274	73.75725	127.78984	297.6689	9.601918	82.16574672727273
YFILRIKLPHLINAGIRKSIAKSILKSK	7.218013	84.64783	37.33296	30.279652	210.71051	101.409424	89.61724	59.72853	58.75173	216.65958	7.5054398	82.16917352727272
GLQLIESKIRRLVKYYKRKGKLPKNWR	15.307975	33.6094	17.06911	29.059383	110.02927	34.14741	41.794518	122.642044	149.04077	338.37793	12.916706	82.18131963636364
LILRHSKREIKNLRELKIPWLR	7.0264206	42.11463	25.119791	18.385305	102.3151	30.533062	33.839645	155.66269	182.86513	290.53995	15.6083355	82.18273264545454
KTLMYAKKMNLGLKISSLRILK	6.2024217	46.085823	17.512829	9.899807	107.9842	30.952797	34.247925	111.634315	180.13824	345.00882	14.356733	82.18399188181819
QKNEGKIVKKIKHPNPKRWRGTRIELEVKNVKYVRSKQGVYWYLKLT	28.147545	88.29181	32.58548	42.13292	104.354996	34.318436	34.400955	100.420525	176.43555	233.89673	29.072195	82.1870129090909
KWLARFMVRYFK	17.186008	60.88926	11.738947	10.244028	139.03548	64.91047	58.926617	110.51905	132.90547	292.92944	4.8832526	82.19709296363636
KFKLKKRDVWLFKKLSYKFQARPF	6.9240007	29.96513	17.855373	15.6224375	87.06733	27.641548	40.26931	149.05745	175.61577	344.18665	10.057895	82.20571765454545
RELWLARARLKWIT	11.3418665	22.390957	17.185658	13.483971	97.965416	78.97114	59.254227	156.42361	124.389046	307.2871	15.728409	82.22012731818181
SRLILREVWRVTKLLGLK	8.870359	23.014315	17.131039	10.582885	112.48766	50.81737	42.509624	142.0481	200.12012	285.6238	11.343055	82.23166609090912
KWQFKNVLRGLKGVKILRELREVTNFK	8.320281	50.44241	17.511318	13.972084	88.17757	35.111454	39.823845	104.5117	165.88359	362.25638	18.67005	82.24369836363635
PKKKYLAGKPKKIWNKQLLLEELQLMGEYGLRNKKELWLARARLKWIV	19.429413	25.646072	28.325356	25.257904	114.522575	44.463234	54.559013	92.93115	156.39716	317.3796	25.788214	82.24542645454545
WSKIKSLPLRQIPKLEKGQRLRVKEVKQWRAPKVSLYT	37.774532	65.51661	37.64319	46.053745	102.531136	31.134644	36.9272	90.88214	132.73262	278.75842	44.756844	82.24646190909091
PKKKYLAGKPKKIWNKQLLLEELQLMGEYGLRNKKELWLARAHLKWIVRR	14.169438	19.586565	19.547157	19.222322	115.84918	42.00956	50.382164	102.371124	172.98196	330.93555	17.660074	82.24682672727273
IMMAYIHGINWRRIRRAMKK	17.893032	89.43909	38.735683	51.61232	196.74863	84.22424	97.19538	64.35159	70.7806	187.30011	6.5588403	82.25813775454547
KWQFKNVLRGLKGVKIL	12.990816	41.409992	19.182638	22.346073	129.61081	54.08744	60.208637	129.6656	148.82524	266.7155	20.0784	82.28374054545455
IKVVMKISPRKLFKLRKILL	4.167686	32.918526	14.369673	13.081827	116.33944	39.149258	29.824469	76.966934	199.29619	370.61426	8.442633	82.28826327272726
KPKKIWNKQLLLEELQLMGEYGLRNKKELWLARAHLKWIVRRA	17.084581	65.77866	39.389706	30.039776	114.30583	36.148537	44.853214	85.75765	140.31454	298.08597	33.456497	82.29226918181817
LRKKLSKKVLFRVSKNKLILRALRNAG	9.47354	16.506351	17.479877	14.169304	109.67564	23.247293	28.163877	139.28592	173.98122	365.53806	7.757709	82.29807190909091
LSKEKVEMISKLKWGEALYRYRGKKKLMFNWYKLHPKKLAPTV	19.129908	51.621162	40.922794	40.240322	103.313095	34.413956	46.51208	107.140686	151.92212	277.31284	33.050926	82.32544445454545
WKLKHKGKMIKVKLKNW	6.730603	37.13695	7.9100676	19.413841	126.361664	13.046974	23.178064	150.00774	96.9899	413.1731	11.772351	82.33829587272727
WLRRRIRGSSRSQISKLLARLRRLKWAKIRTQIAGVR	8.111371	21.18605	14.206206	21.46994	223.35211	35.74146	51.377155	142.54439	101.70939	277.56226	8.484179	82.3404100909091
FKRDKVRIKRFVPLKPLLR	15.4917555	34.40101	22.656578	19.92096	135.59428	34.202663	31.181791	104.80897	175.96715	319.50345	12.052193	82.34370913636363
KNIKRFMRFMGRLPVKNFWS	10.875924	30.471169	12.624262	8.820373	102.03211	43.011387	45.080692	115.4844	182.60017	343.27737	11.627927	82.35507127272727
KKKYLEGKPKKIWNKQLLLEELQLVGEYGLRNKKELWLARAHLKWIVRR	20.919987	29.482157	26.191254	26.279566	114.749695	39.996334	53.592793	117.43676	173.9997	280.346	22.922573	82.35607445454546
LLSIGIRRNIAKKIL	13.813864	50.91698	40.3086	45.722954	136.8506	65.35608	147.73228	113.14413	89.75995	186.95674	15.529892	82.37200636363637
GLQLAKKWVWLKIRGQLENLKRWRRRL	8.50405	36.212204	17.551775	11.911705	98.37814	43.357723	49.686554	116.56992	157.08867	355.21292	11.706632	82.38002663636364
IENTWNSEEWKKSVLRQRLIKWRKEPSIVRLAKPTRLNRARSLGYK	23.918644	60.459614	41.584618	43.128494	113.02482	40.612457	45.58911	92.14294	156.18787	254.98476	34.655422	82.38988627272728
LDIKRKLEVIRLRKW	14.15931	26.45843	31.948654	29.507095	74.64743	29.115564	61.203384	165.6467	156.73326	305.02127	11.889144	82.39365827272727
ELWLARARLKWITRRARSLL	7.362058	22.432867	14.86047	13.865593	124.466385	80.74321	40.87253	146.79279	149.22812	293.3548	12.376683	82.39595509090908
KFISKLRKSMKLRIKMSTKYAGLRGSRVRVLF	22.453047	40.32283	38.74641	30.811218	155.65007	25.294903	43.62704	82.96065	158.70695	291.6815	16.1894	82.40400163636365
GVKTLFLENPDVLGKLKLLWIRNGKRLHRNYNWRVSVFRSRIIEMITMKT	18.621298	36.270668	48.954006	34.961823	105.727585	53.81179	56.317654	102.99173	142.2609	278.81924	27.750717	82.40794645454545
IKRKLEVIRLRKW	20.263094	24.079117	30.227432	21.199268	114.74979	27.02071	56.361248	148.96803	133.7361	313.84125	16.090853	82.41244472727273
RNPNLSKEEERLLKLREELKRKKPKFRRQEWHRYKKLGEKWRRPKGRHS	18.533316	53.45601	19.504642	45.530724	111.30224	37.432133	36.184105	107.209785	172.35649	282.45572	22.747122	82.42838972727273
WSKIKSLPLRQIPKLEKGQRLRVKEVKQWRAPKVSLYTQ	36.285675	72.16064	45.663475	47.793045	103.92015	31.379436	36.9677	93.2782	125.104576	262.10873	52.065228	82.42971409090909
PMGSRILKKWLLKPLL	13.197596	36.741055	29.463577	20.699226	100.7072	75.27698	53.298664	76.67534	152.22433	319.19492	29.319483	82.43621554545454
GKPKKIWNKQLLLEELQLVGEYGLRNKKELWLARAHLKWIVRRARS	16.264277	44.635277	38.20551	33.96239	117.19701	38.155586	45.000515	101.03954	163.62173	272.89655	35.935566	82.44672281818181
WFKTILGVLLRIK	29.731934	52.799347	25.947319	29.517696	152.49226	90.35104	126.88924	95.90769	87.47557	200.25212	15.629034	82.45393181818183
WVVIRTSRRIRFNLLRRHWRRS	10.541628	31.840036	7.915113	11.296278	256.45392	65.98956	82.76935	97.78647	76.05909	261.22903	5.1264467	82.45517469999999
LRRVGITNLRTVAKINW	13.72323	41.401085	21.382387	17.289164	104.41352	71.13207	85.2966	83.12396	100.492744	351.71426	17.117184	82.46238218181817
SRNKELGRKIRLMKKIKQNRRVPGW	13.067515	37.875698	14.393869	25.874191	82.737274	31.157701	56.00505	102.922424	167.63902	364.3312	11.130408	82.4667590909091
FMPISLSRYLRNYLNFGKRLRKSPKIF	13.297905	64.9902	63.50488	34.39205	109.32748	84.51505	39.34036	72.87867	127.95929	271.0736	25.859035	82.46713818181819
FNFLIKLRLWRWK	23.051311	40.737892	31.620193	28.785969	231.04594	96.536095	83.11787	74.54301	84.512115	198.52948	14.711762	82.471967
RRIMGRWRLIGW	45.84317	64.01763	23.93391	36.837875	197.70796	70.42774	66.03701	104.06656	69.29402	218.47243	10.621767	82.47818836363636
LWLQSKGLARLHEKSERIAKLTETGKKYAQIGLPEWRALKVLRKK	14.783496	42.900585	30.412739	46.963074	106.80081	31.37764	30.757639	113.61895	155.15681	299.2604	35.277554	82.48269972727273
IYLKPEDPELLKRIEKWGKNERRYFIEYILGKNLNLRNMGSRWKNILVR	23.447298	57.104324	37.29392	37.550102	126.34142	40.81275	42.43736	75.648895	114.15336	318.0438	34.498684	82.48471936363637
RIFKSPKGMGNETFPLRIKLKPVKIFDRPIEFKPLIPKLKFITNKRKW	27.30325	56.13648	48.80144	42.112007	95.181465	53.335648	56.95962	94.345665	135.71033	249.36638	48.086758	82.48536754545455
RIIFGLPRFKLRGVRKDLRRASPLW	12.63065	33.289135	24.821236	23.355968	81.79823	62.09789	53.848564	124.83395	151.31354	321.25943	18.155664	82.49129609090909
IWFFYGFRKIMHLSLKRIIVK	14.478516	78.87018	23.47562	23.631023	251.03374	105.033936	108.24823	50.25494	87.20195	156.68512	8.597454	82.50097354545454
RLLKIRAKIKRKKPKFLRQEWWRFPKFKNDPKWRKPKGTD	17.58602	47.116188	18.336784	24.352802	130.7245	23.298357	31.941395	122.1953	158.82385	319.82254	13.489686	82.51703836363636
KKYGLRNKRELWKSLSVLRRFRG	32.926792	39.570305	17.139256	15.330292	123.25781	33.8497	38.87483	90.944214	152.17435	348.826	14.856117	82.52269690909091
KVRLLKIRAKIKRKKPKFLRQEWWRFPKFKNDPKWRKPKGTD	18.470833	41.29886	20.3847	24.248337	114.53166	21.933683	38.32088	117.10656	147.7351	351.3169	12.470607	82.52891999999999
IDFLKKLLKKFPLRAMRKINRLFERRRNRVKDFLHKLT	20.886503	43.807907	46.526127	31.271595	99.73761	50.279987	33.430042	103.2639	195.0699	253.60107	30.013998	82.5353308181818
VRNPNLSKEEERLLKLREELKRKKPKFRRQEWHRYKKLGEKWRR	27.676062	51.80571	21.956356	37.91453	130.11736	38.21264	42.1291	104.55618	149.21411	274.50388	29.827137	82.53755136363635
HIYLKPEDPELLKRIEKWGKNERRYFIEYILGKNLNLRNMGSRWKNILVR	19.144981	69.5452	27.73936	31.508444	130.10175	38.010166	40.753235	73.96696	107.66139	343.38843	26.297888	82.556164
KPKKIWNKQLLLEELQLMGEYGLRNKRELWLARARLKWITRRARSLLSM	12.973097	35.99587	38.852585	27.97382	114.41356	33.954872	43.378006	95.108894	140.79747	338.29892	26.374636	82.55652090909092
GKHIGRHSVSLVLKWLKNIG	13.537319	47.8607	20.536451	16.129269	97.43959	50.306694	76.5396	104.68123	144.97818	316.6583	19.514711	82.56200400000002
LIMSKMLRLIRYYK	16.174965	60.718353	26.0538	25.34152	177.2466	64.237465	46.08707	89.75136	123.169014	273.0504	6.369217	82.56361490909092
GVKLPKMLRFIKF	18.934277	24.28672	27.516459	28.550035	95.7551	62.36624	52.403053	122.66232	131.49634	320.75424	23.55108	82.57053309090908
VLGVKSHFSHKWRPKRPRTPQRLFKHAVRGMLPKNK	28.482306	57.169216	20.894472	61.89952	101.86862	43.657917	46.33474	96.45213	178.0343	251.22987	22.304432	82.57522936363637
WFFYGFRKIMHLSLKRIIVK	14.58457	60.130165	20.874218	24.121462	242.60759	84.4465	104.324844	44.21069	88.100174	217.87912	7.1073537	82.58060788181818
RIIFGLPRFKLRGVRKDLRRASPLWF	14.600028	33.11626	23.965302	24.211697	81.34663	74.113686	63.249413	111.80193	144.57199	317.8092	19.631006	82.58337654545454
GKHIGRHSVSLVLKWLKNIGYKKAHARILENNIRSIKLF	7.1701455	47.835255	19.628954	25.973143	113.43863	52.767727	60.503586	116.87947	174.84375	276.547	12.850835	82.58531777272727
YRMRYGGRFILRF	29.79936	43.832737	25.62064	43.250626	134.93921	74.370285	81.9409	95.82531	77.83037	292.6704	8.473226	82.59573309090909
LTWRVEWAARWKILNIT	15.29049	34.639366	19.956429	16.767857	108.67591	214.52235	116.94571	74.59296	64.90275	217.9685	24.370964	82.60302599999999
LLKNPWKTRWHYGKLGSKYNIALYSKVVKNVRRKLN	23.158335	70.79461	33.5839	61.510357	135.9699	46.29141	36.146797	77.77213	114.737854	290.59848	18.117115	82.60735345454545
SKEEERLLKLREELKRKKPKFRRQEWHRYKKLGEKWRRPKGRHSK	25.960295	64.89775	24.568344	43.324326	112.270676	33.254055	41.978027	93.87512	156.03433	296.8885	15.748205	82.618148
KLKLLWIRNGKRLHRNYNWRVSVFRS	6.5220575	25.033707	8.538038	7.171573	134.36583	21.640224	29.021643	112.78193	137.62364	421.59225	4.669904	82.63279968181817
QTPLNIARRRFQSWLRRRIRGSSRSQISKLLARLRRLKWA	6.718807	33.641674	15.606779	16.2791	149.9032	53.70111	40.07265	116.77142	138.1488	323.63797	14.480199	82.63288263636365
MSKHKSLGKKLRLGKALKRNSPIPAWVIIKTQAEIRFNPLRRN	11.330523	34.73265	32.22946	26.840466	118.47868	33.084286	49.74157	125.480835	149.02902	299.97873	28.065596	82.63561963636364
RGLQLAKKWVWLKIRGQLENLKRWR	5.962514	40.903893	8.871316	6.332958	96.07019	30.834167	42.580585	103.8889	134.47499	429.19382	9.884817	82.63619545454546
REEMWRRIRWALKLVKLWDK	7.6278124	32.010807	12.848317	8.433106	167.33325	29.32004	38.55166	122.148476	137.4007	338.55533	14.776647	82.6369223090909
KIWNKQLLLEELQLMGEYGLRNKKELWLARARLKWIVRRARALLSMTA	11.249758	33.28817	28.779192	28.657871	127.613884	37.81047	54.017372	116.2221	118.96454	314.10138	38.30635	82.63737154545454
ITGKKNTIKEEWLQKIQRGDPKKGPFYPRRPDLIFRRVVRGMLPWKTKR	41.41328	78.44124	37.66318	48.533813	134.67105	43.291275	51.93972	86.45274	119.33941	219.6905	47.708805	82.64954663636364
LTWRVEWAARWKIL	15.034208	26.711157	30.138474	22.560926	103.52789	192.35004	76.00734	164.92401	89.12011	179.62314	9.158539	82.65053036363635
FKPKIKRHLKRFMVPLRM	10.0211315	29.755709	12.036126	14.623134	94.21538	68.34737	32.83476	91.21273	195.95483	349.66208	10.571052	82.65766386363636
FLSGRLNMRLVYKQLVSLRKMGPLRKILQMIPGLSLKI	21.830566	56.63824	51.560177	51.971893	103.752525	60.576775	47.86095	80.62633	138.49014	261.88766	34.124577	82.66543936363637
LRLIGEYGLRNKKELWLARALLRSIK	5.598981	17.3516	14.569626	10.36253	88.75596	40.205334	41.25625	124.126396	149.24535	405.24887	12.72751	82.67712790909091
RNKKELWLARARLKWIVRRARALLSM	5.4039164	10.409511	5.3450885	6.00801	99.63467	33.51637	49.449703	134.07326	144.8236	413.05673	7.901175	82.69291217272726
KGLKVIEILKLGKL	25.827232	25.11164	22.976917	17.800241	57.987953	80.72756	89.509224	141.13089	224.74518	201.13806	22.68007	82.69408790909091
RGKKKLMFNWYKLHPKKLAPTVKGRSRFIHPYEDRLLTVREQARL	27.859787	54.05549	38.88943	44.14587	82.844315	45.843044	34.224243	97.36792	154.36397	280.4692	49.59871	82.69654354545455
LKIRAKIKRKKPKFLRQEWWRFPKFKNDPKWRKPKGTDSKMRVKLK	43.828457	51.6799	31.069706	41.4761	114.9482	38.471825	37.646614	86.48541	149.61772	287.20935	27.259624	82.6993550909091
FFLWGKHIGRHSVSLVLKWLKNIGYKK	8.990839	51.137234	14.04011	13.021242	140.11205	90.19678	53.574093	91.633545	89.21186	349.52707	8.282087	82.70244636363637
LIGRLVIWKSPSGKLLKGKIVRVHGTK	11.590427	48.329712	23.611448	31.066133	137.30304	39.988586	42.436577	114.41968	139.4133	307.89062	13.687744	82.7033879090909
RRIRWALKLVRLWDKREEF	24.9934	20.468006	15.610571	18.40274	129.86995	22.33839	74.815186	192.1833	144.62453	253.37819	13.1469755	82.71193077272727
FIAALFKANKKLL	25.501535	94.48828	88.08928	62.397247	98.42834	104.50019	116.78734	41.08596	68.11294	179.57635	30.931295	82.7180688181818
WTKDFEKNKKLVQALLKKVSKKFRNQIAGYLVRLVKFK	27.622082	47.873493	29.402534	39.72054	124.19687	48.881187	39.362503	120.17037	149.25911	267.15347	16.306797	82.72263236363636
KMGLKNIKRFMRFMGRLPVKNFWSVRL	12.431469	33.543396	22.422812	18.338669	105.80035	59.387714	48.79766	83.149414	153.06369	363.9194	9.120594	82.72501527272726
LWIKTIRALRKELRKLKA	5.418194	8.266548	6.797415	6.7151613	124.65918	11.534213	19.438997	150.02548	194.94295	376.58734	5.6026974	82.72619779090908
KMGLKNIKRFMRF	16.829172	23.576921	17.681381	24.461525	208.45935	36.938766	42.56296	86.854034	83.66795	356.42636	12.802922	82.751031
FFANLKLRYYKLAMKLFKI	6.5297966	38.271587	23.724487	17.793243	94.7768	77.34406	86.29672	69.651344	136.49109	351.2969	8.126734	82.75479650909091
GRVKIGPLIRIKSIKLF	13.814492	34.133743	19.595362	28.11019	85.04501	53.200855	84.16373	172.02437	150.75099	253.22838	16.55689	82.78400109090909
LFGGILRSIKLGKAIEWF	11.227409	69.41539	27.349882	18.865425	99.78189	99.01441	131.48619	86.88483	93.585526	261.428	11.734775	82.79761154545453
IWVSAKTRLRVRRGFSLRNWRRSKLKN	8.078672	31.9502	10.696323	10.295888	234.80305	36.69014	35.739822	81.62554	62.31904	392.45267	6.21733	82.80624318181818
IYIKMGLKNIKRFMRFMGRLPVKNFW	17.38553	39.08142	21.919552	23.028492	128.14749	81.95977	64.64585	76.9765	118.515465	325.6387	13.606687	82.80958690909091
VWVVIRTSRRIRFNLLRRHWRRSKL	7.8599987	41.567562	9.398518	11.909058	268.9687	74.0783	70.598335	107.192055	86.5518	227.8425	4.985777	82.81387306363636
GKPKKIWNKQLLLEELQLMGEYGLRNKRELWLARARLKWITRRA	13.425676	35.76691	29.237137	28.995605	138.06227	35.245674	43.348526	106.71853	148.68407	300.0989	31.389864	82.815742
LGFKRDKVRIKRFVPLKPLL	22.384693	29.766405	28.995085	32.63872	65.93586	61.38893	55.53076	110.49005	191.62184	293.30597	19.013996	82.82475536363637
IKSLPLRQIPKLEKGQRLRVKEVKQWRAPKVSL	26.095772	71.011894	50.202858	36.96752	104.73757	43.65035	40.125454	99.18347	161.87825	228.38771	48.90751	82.83166890909091
PLLKINRTVKFLKALK	15.719711	27.28276	40.031387	41.991455	90.75407	39.32547	40.764687	107.601944	271.55173	216.19455	20.004269	82.83836663636363
RNPILIGGRYLKLGRKI	7.570574	51.230995	30.710924	38.50223	142.89687	54.65482	107.2199	90.729004	67.03679	304.93787	15.747676	82.83978663636363
FQGPVKRWGVKIQFGKHQRKGVGRQTGSIGPWRPK	25.599081	66.63212	33.894173	63.276176	125.119965	56.619	41.61444	123.03158	128.12073	232.27768	15.10197	82.84426500000001
WMGPKHPWIKERLVRELELVGRYGLRNKRELWKLETLARYFRHRARSLL	13.013528	35.02318	28.320238	31.866474	145.03723	44.800407	39.00718	107.796295	151.8191	292.14075	22.640884	82.86047872727274
LGKLKLLWIRNGKRLHRNYNW	4.612834	19.536419	5.411855	8.879584	108.75352	33.83309	33.900723	94.68969	94.39984	503.2719	4.221761	82.864656
VVINIASKLIGKVLKVLK	28.58875	28.825682	43.666866	221.24617	44.112877	76.57575	70.41534	96.514946	86.29264	185.34499	29.95258	82.86696281818182
ELWLARARLKWIVRRARA	9.80804	31.999693	15.61945	14.270575	139.24925	59.57582	45.6989	144.61638	142.05716	299.51816	9.153822	82.86975000000001
FIRKLPKFLRVVGSKLPVKK	16.108707	49.921852	29.32219	29.360739	108.03944	49.846527	44.03924	97.880684	173.8385	292.71982	20.542753	82.87458654545453
KPKKIWNKQLLLEELQLMGEYGLRNKKELWLARARLKWITRRARSLLSM	13.597411	37.93608	42.801685	29.774986	112.47429	34.536118	44.251534	93.76357	139.16397	335.0585	28.299294	82.8779489090909
KPILIIKVIKKLKIKGLKE	12.554447	62.760723	20.39744	26.641718	67.448456	44.130215	35.593575	84.23437	243.37651	294.76224	19.819101	82.88352681818182
GKPKKIWNKQLLLEELQLMGEYGLRNKKELWLARARLKWITRRA	13.753512	37.77177	32.02458	29.99538	131.47003	35.9303	42.7781	103.673874	152.48715	298.7971	33.041885	82.88397099999999
LFKRYPDIWTKDFEKNKKLVQALLKKVSKKFRNQIAGYLVRLVKFK	26.996521	60.781322	36.854267	43.325516	102.3851	49.59356	54.84674	92.73449	191.21387	206.25703	46.735718	82.88401218181818
KPKKKYLEGKPKKIWNKQLLLEELQLVGEYGLRNKKELWLARAHLKWIV	25.493376	35.272472	29.334608	27.367373	97.312775	41.33561	51.426662	91.37511	182.33444	298.52383	31.949493	82.884159
LIKTYGLRNKRELWKAESILRKYRRVGRMLLASKA	24.097294	36.712395	19.627787	24.173687	154.18811	29.43436	37.249966	85.47572	97.650475	387.201	15.965276	82.88873363636365
YLAGKPKKIWNKQLLLEELQLMGEYGLRNKRELWLARARLKWITRRARS	9.632415	29.70507	29.081707	27.740995	114.3488	41.804108	36.764885	113.85156	154.04625	325.56186	29.29217	82.89362
RWTLKRLRMAVRASKNLKA	5.0814667	16.894636	4.938279	5.600778	177.41708	15.875786	21.81381	181.78908	129.30104	347.13464	6.033411	82.89818242727273
LRRRIKKYQRIIFGLPRFKLRGVRKDLRRASPLWFGVVEIGGKP	16.675798	45.054585	34.23032	32.850132	136.19934	38.754692	53.330753	156.54776	137.1845	228.51729	32.600143	82.90411936363637
KKIWNKQLLLEELQLMGEYGLRNKKELWLARARLKWIVRRARALL	11.159781	34.179497	23.937994	20.465948	115.23831	30.421875	47.550873	125.521	141.91293	332.96234	28.602432	82.90481636363636
KKLRLRNKSWRRPRGLFNKLRKRYGGKWSGRIPVNVGFGS	20.428205	40.751762	12.76163	20.107449	132.29477	36.255127	43.332565	100.616165	149.68039	343.56277	12.288449	82.91629836363637
FEYIDDGRWGKIKVQLLGRINKTGVIKPRFPVKLRDLERMPHWLRKYLPA	29.940426	58.212208	55.35081	37.84644	103.83986	54.05567	42.501987	87.438835	152.90225	241.42511	48.622513	82.92146445454546
FNNSYKEYLRRRIKKYQRIIFGLPRFKLRGVRKDLRRASPLWFGVVEIG	31.482876	49.609356	46.343826	49.15059	108.65648	55.19537	46.12538	108.80808	117.66189	248.83202	50.350967	82.92880318181818
KEFKRLLRVRARLKRKKPRFLRQEWWRYPKFKNDPKWR	38.494358	43.788166	29.86639	30.664118	137.3085	40.102646	51.801105	92.3678	110.07333	319.47144	18.40284	82.940063
LMKKKKIRFLNRIGVKDSKQLNMKKRTIISRKIKKIAQFKTI	16.684069	66.95658	38.753098	61.143234	103.74644	35.77117	40.35066	120.43225	131.87271	274.04614	22.591425	82.9407069090909
YLRRRIKKYQRIIFGLPRFKLRGVRKDLRRASPLWFG	20.533129	53.320045	32.456642	38.051212	124.342476	46.40434	62.587242	146.6899	120.083084	227.16788	40.8264	82.95112272727273
KWQFKNVLRGLKGVKILR	9.7419195	42.23851	21.095316	17.64028	133.59312	30.681543	41.452736	135.02109	174.79633	295.67953	10.564295	82.95496995454545
ILSGLKAKSKLGLL	42.994774	41.973976	35.626965	24.96434	86.70682	102.13519	91.987885	72.631615	131.95392	243.89844	37.64377	82.9561540909091
IKFDGWSRIYNLKLKKLPRIEKSSLKVLDKKLRKIPKVPL	15.029234	61.940273	41.816433	34.417564	73.05971	46.016396	43.285294	114.94544	185.14636	259.83545	37.041893	82.95764063636364
LGLYLVKKMVIGGKLKIF	17.39751	52.561386	55.159466	40.051563	106.18457	86.91734	113.55055	95.62098	107.34595	223.80307	14.100924	82.97211899999999
EREFKRLLKVRARLKRKKPRFLRQEWWRYPKFKNDPKW	27.35629	39.74825	22.321152	27.342743	115.15102	34.10963	60.649918	109.39989	139.51276	323.37408	13.781015	82.97697709090909
LSKEKVEMISKLKWGEALYRYRGKKKLMFNWYKLHPKKLAPTVKGRS	19.006536	55.791702	34.715397	32.69527	121.15232	28.053871	32.642834	90.50448	160.92249	317.27545	20.02235	82.98024545454545
WINKIRKIRRYIRWLR	12.552166	25.03849	8.577722	13.680453	309.45367	25.247253	122.91772	63.83333	61.904114	267.219	2.5556006	82.99813805454548
LPQPLKRLLKLRLLLKRK	7.7783117	34.245842	37.450047	69.58518	91.85527	57.500484	40.24958	97.21187	147.41441	316.22595	13.497725	83.0013336090909
FRSPSWLRIGKVRYPNIF	14.303839	53.111736	38.92679	27.184292	131.23872	82.370705	57.875725	76.62152	119.587715	291.39114	20.424889	83.0033700909091
REEMWRRIRWALKLVKLWDKREEF	8.893456	28.092916	15.275499	10.192528	147.72887	27.138367	40.676548	118.652214	143.8322	356.7252	15.8527155	83.00550122727273
EREFKRLLKVRARLKRKKPRFLRQEWWRYPKFKNDPKWRRP	30.459564	34.065865	24.223888	25.544119	131.36714	30.97729	52.282402	94.39985	139.35593	336.08716	14.319773	83.00754372727273
GGNPLLKINRTVKFLKALKK	14.529482	42.147095	47.46792	49.049236	73.211975	45.331238	65.79024	92.746185	212.1742	247.58698	23.069094	83.00942227272728
INKFIKKRILAISKLLLNKPKKVGVVLSTKKG	15.212494	51.401875	32.028324	35.859177	106.481026	40.88484	53.810894	101.60727	184.36125	268.32846	23.249899	83.02050081818182
IFARFSIFKLKL	28.810633	76.12678	82.536415	52.7084	93.4522	104.029335	135.33018	93.80776	107.67228	115.87663	22.894888	83.02231827272728
ILLINLKNGNHKRLKLKNLPLLFIALK	7.91223	41.415142	29.37835	23.324532	84.025536	58.045887	41.141594	125.36853	151.22884	336.2472	15.231422	83.02902390909091
GKPILIIKVIKKLKIKGLKE	22.491484	46.294525	20.35332	34.341354	57.459408	44.600353	53.142258	99.68998	239.66602	263.95853	31.351376	83.03169163636363
IQTPLNIARRRFQSWLRRRIRGSSRSQISKLLARLRRLKWAKIRTQIA	6.306127	18.396133	19.247023	20.88983	213.37442	58.062996	52.23306	151.6122	111.85014	251.97137	9.450821	83.03582909090909
VKTLFLENPDVLGKLKLLWIRNGKRLHRNYNWRVSVFRSRI	15.646508	40.076958	27.682455	33.938133	107.712074	50.21966	58.087864	130.0266	136.13315	288.00888	25.922064	83.04130418181818
GWSKIKSLPLRQIPKLEKGQRLRVKEVKQWR	38.24237	56.271603	28.09441	36.16481	105.81607	52.96171	46.853874	110.98539	143.68964	273.4875	20.901726	83.04264572727271
FVLKHGYPRVFRLRLGYFILRVNVPHLLSIGIRRNIAKKIL	11.032116	48.23169	31.583984	55.26449	165.5985	79.68576	47.287437	100.65536	142.02878	213.50047	18.622095	83.04460745454544
RNKKELWLARARLKWIVRRARALLSMT	4.8641195	8.567198	5.0041294	5.0733395	113.51056	27.417667	42.379017	142.56453	151.86794	404.56552	7.7682095	83.05292999090909
KKYLEGKPKKIWNKQLLLEELQLVGEYGLRNKKELWLARAHLKWIVRRA	17.686071	36.072277	28.37437	26.048056	115.99059	36.955017	44.792072	114.891235	181.83624	284.23737	26.719437	83.05479409090908
IKSLPLRQIPKLEKGQRLRVKEVKQWRAPKVSLYTQG	34.17154	88.3077	55.11656	41.767857	110.305435	38.383892	34.98381	83.90805	153.671	215.69531	57.30303	83.0558349090909
IQTPLNIARRRFQSWLRRRIRGSSRSQISKLLARLRRLKWAKIRTQIAG	7.746091	25.940182	20.485847	30.832874	208.44539	54.2342	45.563164	150.42792	109.99114	249.452	10.558009	83.06152881818181
GYLARLLIRRILKNLR	9.399637	43.991188	12.882715	15.257751	134.70668	49.115414	101.14795	50.014534	88.23206	400.32037	8.697243	83.06959472727273
DLSRWYVRLIRKRLW	9.399202	18.127832	10.694313	12.572357	121.72132	85.904434	60.35226	90.38048	104.252464	393.1673	7.1951056	83.06973341818183
PKKIWNKQLLLEELQLMGEYGLRNKRELWLARARLKWITRRARSLLSMT	17.832794	35.022015	33.004684	27.647116	123.583115	38.44103	47.746277	100.67111	142.23784	320.70102	26.902761	83.07179654545456
IINAPYVWKLKHKGKMIKVKLKNWH	9.892802	59.943806	22.323597	17.787634	132.52943	54.04053	48.213165	109.958435	125.4283	317.96823	15.746658	83.07568972727273
LRNKSWRRPRGLFNKLRKRYGGKWSGRIPVNVG	25.893148	40.063484	11.719594	23.096447	190.6071	32.734947	38.228176	63.378784	86.336555	395.2011	6.5822463	83.07650739090909
LLWIRNGKRLHRNYNWRVSVFRSRIIEMITMK	20.508217	43.154236	26.645435	40.032803	187.45396	46.052216	46.527985	99.09538	88.647705	301.1634	14.567196	83.07713936363636
GRLLIRRSLRILNQL	6.097783	25.413792	9.956778	9.996407	76.44233	60.144447	67.54794	111.66793	162.14297	372.34067	12.29918	83.09547518181817
RRELPQPLKRLLKLRLLLKR	5.9645367	9.536496	8.0037565	7.719973	67.34724	28.578215	23.48936	83.27785	272.77664	391.84012	15.564154	83.0998492
RNPNLSKEEERLLKLREELKRKKPKFRRQEWHRYKKLGEKWRRPKGR	21.429766	47.70954	19.179504	38.199787	123.732254	35.427822	37.953213	106.992424	178.50694	283.0579	22.090631	83.11634372727274
IRVGNLKIRKNVWLLKNII	5.1577544	17.13962	6.8116026	7.4549055	140.55824	44.308758	48.291714	104.12592	124.135155	408.34872	8.012911	83.12230004545455
WLARARLKWIVRRARA	7.210532	40.753273	9.69157	13.135784	228.98955	64.6789	59.173016	125.86747	93.45606	265.34293	6.075943	83.12500254545455
PLKRLLKLRLLLKRKK	12.579176	35.791176	16.38182	71.59374	89.5768	67.41411	39.59602	94.44808	127.29775	352.53738	7.208588	83.12951272727273
GLRNKRELWLARARLKWITRRARSLLSMT	6.403676	17.019033	12.898105	14.331599	139.71257	37.541073	55.758533	107.3108	128.2023	387.23505	8.067863	83.13460018181819
FLVKRRKFIKSKSGNRKISKFAKKQLLIHGVIKSLRFGFNVVLVNP	21.994156	41.502716	27.520788	38.91354	101.04291	48.117958	48.82513	137.34209	179.95573	252.91057	16.446346	83.14290309090909
KPKKKYLAGKPKKIWNKQLLLEELQLMGEYGLRNKKELWLARARLKWIV	16.366852	23.190422	23.979433	21.54313	106.48752	36.2858	48.228592	93.923004	167.0314	349.1181	28.428818	83.14391554545455
LTWIRGLLKVLLAGA	23.757029	52.760277	41.910465	32.82614	161.35634	165.41774	111.39085	47.17407	41.210438	210.3535	26.46643	83.1475708181818
YLARLLIRRSLRLL	15.089102	53.868195	18.554272	25.366669	113.78331	132.04689	86.423256	87.099686	112.31117	253.04391	17.079666	83.15146599999999
HIGRHSVSLVLKWLKNIGYKKAHARILENNIRSIKLF	10.278987	47.686794	37.717655	29.682873	116.11043	53.206932	66.607994	120.12015	136.00128	276.1355	21.24742	83.1632740909091
ILQNKKIREIVKKLGKLR	10.622374	39.69166	23.489288	26.501675	119.85737	19.80485	29.830038	114.72192	185.2767	331.11218	13.906013	83.16491527272728
FLLHGMNLLLLRPNKNKIEPYYLLYLLRHFKQKNIFKYIAKRAVNQSS	32.2271	62.544056	48.61261	60.18127	91.20256	64.82759	41.724136	93.40607	162.34117	218.88335	38.895542	83.16776854545455
LRDIPGWIKKERSRKLTDLMRKIGLENNKRFVGKKLRVLVT	24.912825	42.0427	46.44777	48.23856	89.579346	37.741936	41.45382	102.16145	185.26695	263.9602	33.066784	83.17021281818182
KIQSYRKKIYVIRQKLKAKKPRFLRYDSDKFFRLGRQEKWRRP	29.541904	46.663418	23.725124	36.63523	108.70352	22.643503	43.19065	98.98921	182.8614	294.6324	27.323364	83.17361118181817
LARMYIKLALLYSRKLKFKI	5.6704626	41.793583	18.197243	16.959887	172.46101	57.73711	47.831154	97.6138	118.849754	331.51242	6.3931494	83.18359754545453
IFGALAKIRRLLK	21.48304	79.6429	60.908672	66.49473	94.71763	35.008316	107.897156	88.00371	146.99655	188.63257	25.2849	83.18819763636364
FRLRFGYFILRIKLPHLINAGIRKSIAKSILKS	8.964531	59.157272	28.19716	49.64848	194.07056	83.86831	67.14238	89.28507	112.96229	212.32622	9.448845	83.18828345454546
LKKFPLRAMRKINRLFERRRNRVKDFLHKLTIQLSRLF	15.786625	32.445816	38.36239	32.594234	91.31874	45.424294	41.190075	125.63656	227.9213	224.56331	39.883163	83.19331881818181
YIDDGRWGKIRVRLLGRINKAGVIKPRFSVKYKDLIRMPDWLRKYLP	43.31446	60.07198	47.450058	44.543324	119.47916	55.739635	53.41983	78.012436	121.88484	246.64185	44.57407	83.19378572727273
VKVKRRKIVPILSKLGPEFRQKAKKVAEALEALN	25.848866	80.50283	38.689903	50.258	98.0589	48.11324	37.889767	101.616615	173.60999	223.49507	37.078667	83.19653163636366
DLFLVKRRKFIKSKSGNRKISKFAKKQLLIHGVIKSLRFGFNVVLVNPK	16.603413	62.804615	30.389238	38.58034	120.3871	43.351368	39.4632	130.23593	178.05524	233.59962	21.735964	83.200548
LMGEYGLRNKKELWLARARLKWIVRRARA	11.020873	30.568497	25.269096	15.370657	122.733986	35.731796	45.398743	118.35239	126.19792	368.95245	15.672419	83.206257
KPKKKYLAGKPKKIWNKQLLLEELQLMGEYGLRNKKELWLARAHLKWIVR	14.039431	21.003546	19.450092	18.510614	99.25598	34.38767	45.259678	98.606094	185.65866	356.59488	22.529541	83.20874418181819
MWRRIRWALKLVRL	16.524954	45.181446	24.698336	28.727634	234.89796	55.849907	98.3298	127.944046	88.39762	187.05954	7.726858	83.21255463636362
KIIARILKKGGKVLAIKLPKF	13.3173685	33.425762	14.584148	21.70531	85.47256	41.040432	54.50795	139.28035	189.42348	309.8227	12.765964	83.21327495454545
IYTIPLSRVYWGRRTNRAARAIKLVRKFIARHFGVK	15.91498	65.20599	18.802853	32.23968	216.0864	83.713066	44.750885	95.94789	98.208466	234.51974	10.006889	83.21789445454546
LPIKLRFQIHKVDGLKAITRFK	11.472503	66.5292	21.229767	45.37555	98.11295	42.47424	38.63821	166.27614	208.88544	205.05034	11.368132	83.21931563636363
FNFLIKLRLWRWKYL	10.540646	24.648966	26.78653	18.149889	174.58548	170.31714	107.10713	70.39278	67.92087	240.4374	4.7536774	83.24004621818182
RFLPRSRGNRRLIRQKLRRLHRAKAFLEELSWQDAK	17.197525	46.151054	33.876354	33.33921	117.6074	44.988323	53.58433	130.37413	172.44223	243.54129	22.622755	83.247691
IGFIGLLSRGLIKRI	21.544506	51.94136	39.035816	35.48153	184.64688	78.2567	136.20488	109.94328	71.401955	170.04143	17.232746	83.24828027272727
AHAWYLKGRILKKLGNIK	4.9046125	48.20604	8.991576	12.614097	122.59654	34.407726	43.818253	104.92607	94.8282	428.18445	12.410345	83.26253722727273
KQRKALFNMPLHLRHKLFNAPLSKELREKYGVKKLPVRKGDVVRIMRGDW	24.41867	48.488564	40.71648	40.9903	98.713974	43.31572	41.642544	98.64986	157.64345	268.74652	52.59642	83.26568199999998
VKVKRRKIVPILSKLGPEFRQKAKKVAEALEA	25.29431	71.77516	33.716084	46.741234	102.112755	44.353313	35.010826	106.756546	182.34776	238.01352	29.804356	83.26598763636363
IKMGLKNIKRFMRFMGRLPVKNFWSVRL	22.609802	39.66581	30.67115	25.153196	122.33026	84.19043	59.30109	84.90286	130.4777	304.65808	12.205779	83.28783245454545
FLPLNPRRVIRYYKMARFK	16.751469	79.742355	31.122778	36.646954	120.51049	76.96757	61.29953	79.21614	109.12928	289.7476	15.036246	83.28821927272728
LARLLIRRILKNLRLAG	10.184062	33.87725	16.99513	17.87047	197.48965	69.795265	45.02225	100.38659	98.117294	316.36346	10.087879	83.28993636363636
IDFSFAGKMLRKLVKIVFK	13.382487	67.22795	49.67058	51.722904	85.84653	71.970184	109.74583	89.01802	138.70035	223.77255	15.183835	83.29465636363638
VKTLFLENPDVLGKLKLLWIRNGKRLHRNYNWRVSVFRS	19.960957	46.7556	40.059074	33.807594	101.449974	50.17691	54.190662	127.660126	137.20549	275.84174	29.180618	83.29897681818181
ISKLLARLRRLKWAKIRTQIAGVRKYFTRS	6.823369	18.766733	9.628857	15.929633	144.4611	24.15121	46.320976	117.34115	114.63157	403.02975	15.206611	83.29917809090908
ERDEMWRRIRWALKLVRLW	10.015302	29.634693	19.065353	15.537434	143.34207	63.60768	67.873215	116.65421	154.04218	283.29135	13.241786	83.30047936363638
NKKLRLRNKSWRRPRGLFNKLRKRYGGKWSGRIPVNVGFGSPK	13.954398	53.306225	16.792112	27.23708	128.05914	40.41962	41.529675	120.455986	147.68053	314.69183	12.206208	83.30298218181817
VLKMSKKFIIWRLKQIF	5.4249907	41.207233	22.107191	30.62139	163.74689	47.185215	67.05776	113.101944	107.346886	309.4206	9.129345	83.30449497272728
PKKIWNKQLLLEELQLMGEYGLRNKRELWLARARLKWITRRARSLL	16.528755	35.110115	31.933723	29.197563	128.69817	36.66699	46.554993	108.55854	152.75821	302.5585	27.829634	83.30865390909092
RGKKKLMFNWYKLHPKKLAPTVKGRSRFIHPYEDRLLTVREQAR	28.92037	58.71636	44.815216	45.530876	86.840744	45.1939	36.799946	99.13634	158.46733	265.43405	46.623306	83.31622163636365
LAGKPKKIWNKQLLLEELQLMGEYGLRNKRELWLARARLKWITRRARS	11.963419	32.612038	35.186886	32.34015	121.3386	43.658775	40.923756	110.12109	151.50325	298.6939	38.171814	83.31942527272727
LKKPKKKYLAGKPKKIWNKQLLLEELQLMGEYGLRNKKELWLARARLKWI	14.094667	24.396805	31.615868	24.767876	101.06139	38.106876	51.549644	81.88865	147.85118	369.61523	31.56686	83.31954963636363
GFKRDKVRIKRFVPLKPLLRVV	26.828348	31.921158	32.859753	32.137863	82.26382	47.045433	54.250473	101.25402	183.36269	304.85434	19.81668	83.32677981818182
KHPWIKERLVRELELVGRYGLRNKRELWKLETLARYFRHRAR	20.406502	53.92173	17.821896	23.754353	148.81104	34.84422	39.59461	121.15517	148.3055	283.68646	24.294527	83.32690981818182
LAQFNNSYKEYLRRRIKKYQRIIFGLPRFKLRGVRKDLRRASPLWF	19.85975	35.740215	25.935081	50.652042	103.66572	56.386898	56.36851	102.44891	153.73418	255.23074	56.63437	83.33240145454545
KPKKIWNKQLLLEELQLMGEYGLRNKKELWLARAHLKWIVRRAR	18.242025	64.22621	37.987206	32.099785	115.78394	35.567104	46.00952	92.1754	145.09763	295.9063	33.58019	83.33411909090908
KHPWIKERLVRELELVGRYGLRNKRELWKLETLARYFRHRARSLLAL	16.847197	34.45179	18.64759	24.871496	133.92499	36.048374	37.960133	126.02295	167.1948	296.37177	24.370182	83.33738836363635
WINKIRKIRRYIRW	19.56631	43.608852	22.734735	31.391388	246.37215	41.68789	80.415985	87.69636	69.446205	270.16278	3.6957052	83.3434872909091
VKRWGIMLQKRKHSRTGKLRHVGNLGPWHPARISWRVPQLGQ	20.190578	69.18335	33.228756	54.32789	114.183266	47.227978	40.06501	113.712	146.74222	252.24335	25.697681	83.34564354545454
TWEVLAQFNNSYKEYLRRRIKKYQRIIFGLPRFKLRGVRKDLRRASPLW	15.684931	40.829693	35.350143	39.07875	115.36146	56.767445	47.263638	90.44063	129.80264	288.8308	57.489994	83.35455672727272
FLENPDVLGKLKLLWIRNGKRLHRNYNWRVSVFRSRII	15.004082	42.586304	38.19995	35.885	130.87064	68.60951	60.521976	96.833115	140.20303	255.95126	32.259007	83.35671581818181
LFAARKLRLKRLKFS	14.421071	39.979	31.148602	22.299608	116.01839	44.525394	53.0626	142.45238	194.50806	245.76295	12.842812	83.36553336363637
KIWNKQLLLEELQLVGEYGLRNKKELWLARAHLKWIVRRARSLLSMT	14.551051	31.744001	31.083727	28.582973	121.06294	41.484238	54.847042	115.84295	136.59001	304.70596	36.563683	83.36896136363636
IAGARFYFLKNRLF	22.333763	50.984863	36.33819	37.282482	83.02332	172.17339	138.54912	48.04088	64.60261	244.83899	18.97136	83.37626981818183
NWRRIIKIMKMLGL	13.396582	32.633602	21.322212	18.676645	145.20036	65.18876	90.04212	90.21697	105.68439	321.73218	13.070278	83.37855445454545
LRLRNKSWRRPRGLFNKLRKRYGGKWSGRIPVNVGFGSPKA	14.964175	37.02089	14.932652	25.9805	157.23724	41.88882	37.934	93.22597	136.6354	348.37122	9.0146	83.38231518181819
GLKLIESKIRRLVKYYRGTKVLPAKWR	14.457406	31.697834	14.086602	21.736187	114.967865	32.098225	50.03077	134.87396	171.3445	323.7473	8.165408	83.38236881818182
FLLHGMNLLLLRPNKNKIEPYYLLYLLRHFKQKNIFKYIAKRAVN	35.731865	66.97182	49.72978	59.583702	90.23841	66.53228	45.838146	89.15787	153.8813	223.96765	35.576626	83.38267718181818
IRLKINNISLIRKILNKLNI	6.639289	36.44642	21.70473	17.91711	127.50368	81.48154	94.88166	81.82454	162.39873	276.421	9.99775	83.38331354545454
KFIKSKSGNRKISKFAKKQLLIHGVIKSLRFGFNVVLVNPK	19.937597	46.15399	29.218206	33.163773	88.47426	45.322178	45.67361	142.88916	188.8227	249.01813	28.598164	83.38834254545455
KPKKIWNKQLLLEELQLMGEYGLRNKRELWLARARLKWITRRA	17.451067	49.642834	33.25592	27.013136	135.97755	33.130394	41.49806	93.51714	134.27464	320.98224	30.655329	83.39984636363637
PKKKYLAGKPKKIWNKQLLLEELQLMGEYGLRNKKELWLARARLKW	17.950693	25.269615	25.274189	22.641653	109.94771	46.950756	50.596508	90.15161	162.8866	339.5247	26.264658	83.40533563636363
KYLEGKPKKIWNKQLLLEELQLVGEYGLRNKKELWLARAHLKWIVRRARS	11.575708	35.59259	28.033817	23.818502	122.84886	34.364132	43.80599	132.08296	180.32472	282.5682	22.515884	83.41194209090908
YGLRNKRELWLARARLKWITRRARSLL	5.930954	12.847642	9.089538	9.938556	174.06277	42.84923	46.99704	110.59693	118.29472	377.3435	9.594738	83.413238
KMGLKNIKRFMRFMGRLPVKNFWSVR	10.73215	35.495384	20.884043	16.928173	106.794685	52.800163	49.534286	91.53556	157.49168	367.11816	8.235905	83.41365354545454
LARLVIRRLLRTLIRL	12.998754	34.2265	11.421729	19.617575	174.71672	123.01137	60.093906	96.87304	118.94756	257.20462	8.476762	83.41713963636363
VWKVRHKGKVIRVKLKNW	8.38534	24.392391	9.253466	20.962107	152.59438	8.460234	25.168034	121.59974	68.797264	473.4748	4.5246716	83.4193116
GLKLIESKIRRLVKYYRGTKVLPAKW	13.43082	29.666656	11.797403	20.170513	100.23038	33.63724	50.444633	136.9452	163.22636	346.97818	11.11798	83.42230590909092
VKRWGIQLQKGKHSRQGSLRQIGTLGSFNPSRVSWRVPQMGQMGYHQRT	25.193773	75.27933	47.04587	66.35735	107.06327	49.849792	45.29085	106.14282	144.77057	220.8229	29.830631	83.42246872727273
RYLFWRRFRKLKI	17.93477	19.942112	5.485492	10.565083	400.0772	26.337347	54.739777	107.51125	64.76639	205.91977	4.4047523	83.42581302727272
LAKKWVWLKIRGQLENLKRWRRRL	8.003097	26.46526	9.937094	8.277021	168.21454	27.800505	31.83519	151.91028	116.40496	361.24527	7.6676946	83.43281014545454
YAISLIRLKRILKF	18.996716	54.70518	35.37408	49.41968	121.250015	103.86943	167.24657	70.38451	86.27808	196.64183	13.834715	83.45461872727273
LKPEDPELLKRIEKWGKNERRYFIEYILGKNLNLRNMGSRWKNILVR	28.017235	48.349598	32.388847	42.64558	147.77885	39.752422	44.482853	83.34117	120.582504	296.27197	34.460552	83.46105281818183
KNIKRFMRFMGRLPVKNFWSV	11.4943075	27.31982	18.08261	11.887984	95.67189	51.608482	55.804764	121.86483	192.37018	318.81406	13.163392	83.46202904545454
LPFGVKVLKYYKLARFK	11.958927	49.093033	41.349243	43.681545	109.78671	65.40244	54.682823	104.50145	156.3031	265.22833	16.234093	83.47469945454544
KRLIIRTLGVSGTIKRLKRKFLAKYGW	6.4719872	21.082943	5.0878725	5.6758904	98.45351	20.615023	46.049442	114.209076	131.81404	463.7623	5.1129146	83.48499988181817
KLIGRLVIWKSPSGKLLKGKIVRVHGTK	10.005304	46.549088	16.462465	20.702412	123.52388	39.444973	40.082966	124.49271	163.82816	323.55347	9.81746	83.49662618181819
LKNIKRFMRFMGRLPVKNFWS	9.132221	36.121403	22.215776	13.124725	99.0653	52.766373	47.722057	106.15799	179.60631	344.4393	8.152339	83.50034490909091
KKMNLGLKISSLRILKEF	11.943062	23.640667	21.597485	22.974258	103.978485	32.671	54.925434	118.59146	159.91298	346.06073	22.216263	83.5010749090909
MSRNKELGRKIRLMKKIKQNRRVPGWVMMRTARKVTQNPLRRNWRRG	15.822935	51.150803	38.00759	41.635242	170.5265	31.17566	46.96865	98.549194	119.27918	278.37357	27.111382	83.50915509090909
MSRNKELGRKIRLMKKIKQNRRVPGWVMMRTARKVTQNPLRRN	18.752054	55.12797	50.80708	48.12955	134.6682	34.897514	54.274265	96.07961	145.38261	245.81682	34.814182	83.52271409090909
FLLHGMNLLLLRPNKNKIEPYYLLYLLRHFKQKNIFKYIAKRAVNQS	32.351215	63.594856	48.93023	60.795483	90.28861	65.08864	42.339962	93.78542	163.00494	219.29663	39.414715	83.53551827272726
GKPKKIWNKQLLLEELQLVGEYGLRNKKELWLARAHLKWIVRRARSL	14.542615	40.801037	39.059147	33.20879	116.946754	40.923706	47.892456	105.57277	167.92352	273.0835	39.02665	83.54372227272728
LWIKTIRALRKELRKL	9.405586	9.814594	13.143083	11.85524	129.91103	19.301203	25.420425	170.50998	223.92348	299.59802	6.1900415	83.55206204545455
WVKIDVQKNEGKIVKKIKHPNPKRWRGTRIELEVKNVKYVRS	49.305286	71.90227	44.33447	57.989555	94.452515	37.96785	36.775948	95.95259	154.73906	225.24391	50.413124	83.55241618181819
LKIRRKLKRKKPEFLRTNWYRKKAFRNDPKWRWGHGRDNKFRL	38.690643	48.66283	14.425912	25.843613	154.21231	31.592585	47.7585	117.49141	131.71722	292.91833	15.799687	83.55573090909091
GLGITLHKPLRIGKVKIW	7.756147	51.243095	18.574942	29.146978	98.24552	46.554882	85.64146	134.99298	117.02629	318.76288	11.196543	83.55833790909091
IFLAALYILRLRKIR	9.041034	70.85067	33.7709	36.14259	238.40681	138.33548	158.79181	31.950197	44.030296	151.04417	6.8096538	83.56123734545453
INKFIKKRILAISKLLLNKPKKVGV	12.525014	49.602512	29.034933	31.298285	99.56336	38.927216	52.206882	110.72784	199.25575	277.6158	18.480274	83.56707872727272
LKIEGLKLSKSILKKLNLT	28.407972	47.283997	35.14394	34.815075	60.44606	72.88008	77.67474	124.350174	134.91335	246.8772	56.55622	83.57716436363637
ITLSSLIKKRKLPLKLF	9.409061	28.423605	14.856748	16.28804	103.94564	53.143436	52.8963	131.29164	146.98293	345.45618	16.6753	83.57898909090909
VKVKRRKIVPILSKLGPEFRQKAKKVAEALEALNV	27.66419	65.69818	34.93797	42.40658	115.51691	47.262028	39.41641	107.25434	180.72884	223.1481	35.405945	83.58540845454546
FRLRFGYFILRIKLPHLINAGIRKSIAKSILKSK	9.231928	71.44462	24.05986	50.270256	207.41974	66.2376	65.28244	99.136086	111.827354	207.33835	7.221203	83.58813063636363
LMGEYGLRNKRELWLARARLKWITRRARS	9.404944	32.68077	27.455261	21.403402	137.72946	42.53851	47.146626	113.90362	114.248215	356.87	16.096533	83.58884918181819
KPLGLKIRLMKAVKSNRRVPGW	9.507444	50.002213	20.565483	17.728334	108.78323	48.636234	53.628357	97.17288	184.24365	315.14734	14.11487	83.59363954545455
IIRVRGGNLKIRL	24.081646	45.367096	28.25205	31.059658	175.23938	79.93933	94.37366	109.52719	89.61753	226.81175	15.262543	83.593803
IGKGTQGPVKRWGIQLQKGKHSRQGSLRQIGTLGSFNPSRVSWRVPQ	15.88026	53.43022	30.740599	41.20612	122.835754	54.82509	43.13399	124.50354	154.15956	259.29907	19.572584	83.59879881818182
VKRWGIMLQKRKHSRTGKLRHVGNLGPWHPARISWRVPQL	18.081821	61.992012	25.691322	51.994095	124.23136	45.504364	39.479763	125.00404	155.64026	252.28677	19.777124	83.60753918181818
LGVGLTKGIKTVRWKVLKNIIFW	7.707299	19.306915	11.044954	12.820789	135.54913	61.441372	67.94392	96.03031	90.483826	406.33063	11.048053	83.60974527272725
PILIIKVIKKLKIKGLK	19.985851	53.21424	26.264555	49.195553	80.63106	47.37517	64.627754	96.56981	218.87161	242.88199	20.100367	83.61072363636363
YGLRNKKELWLARARLKWITRRARSLLSMT	9.595699	16.73652	14.703327	15.062634	159.51573	40.354053	51.957993	88.08145	107.20271	401.292	15.2218275	83.61126759090908
IDDGRWGKIKIQLLGRINKIGVIKPRYPVKHRELAEFPEWLKRYLP	14.562827	56.14166	42.514973	34.98883	115.96926	52.11951	50.34897	136.57149	150.89714	223.94559	41.69696	83.61429181818183
KKYLAGKPKKIWNKQLLLEELQLMGEYGLRNKKELWLARARLKWIVRRA	14.682993	26.076008	23.69285	20.301098	116.245445	33.303185	46.17752	115.057144	174.32437	330.13657	19.766174	83.61485063636364
REFKRLLKVRARLKRKKPRFLRQEWWRYPKFKNDPK	23.849705	39.5555	20.466045	26.838049	123.081764	31.8292	54.51332	112.09387	140.14684	333.4573	14.279441	83.64645763636365
KHPWIKERLVRELELVGRYGLRNKRELWKLETLARYF	28.38533	51.207497	18.760086	29.019918	130.89151	38.574688	41.24615	114.52238	157.28886	280.32007	29.919207	83.64869963636363
REFKRLLKVRARLKRKKPRFLRQEWWRYPKFKNDPKWR	31.303328	36.218945	24.793175	30.299603	132.45201	36.357468	55.998882	107.7174	122.95903	327.5095	14.601664	83.6555459090909
LWGKHIGRHSVSLVLKWLKNI	5.6243896	37.44599	6.6985126	7.4725266	117.1927	75.71105	56.970215	101.44036	118.0663	385.75714	7.843185	83.65657898181817
FFYGFRKIMHLSLKRII	7.560884	57.601696	22.508951	26.776718	234.02563	99.64786	94.956726	69.50659	69.816185	229.68443	8.259213	83.66771663636365
LLWALNALKNFKRNKIIL	6.6664267	56.18907	34.890007	34.42323	94.115265	104.88661	65.60745	71.332794	84.59339	362.01996	5.6373367	83.66923085454545
LFLENPDVLGKLKLLWIRNGKRLHRNYNWRVSVFRSRIIEMITMK	19.286407	42.309017	44.505554	38.194527	128.21858	57.30293	47.406364	104.22074	139.8146	266.19678	32.975296	83.67552681818182
KPKKIWNKQLLLEELQLVGEYGLRNKKELWLARAHLKWIVRRA	20.878546	72.40725	42.05846	36.070156	118.16782	39.067177	49.011215	90.73855	141.48357	276.6544	33.906303	83.676677
IARRRFQSWLRRRIRGSSRSQISKLLARLRRLKWAK	8.530358	37.85128	11.526868	28.59224	201.72047	31.702003	73.20861	119.6945	98.60719	304.47003	4.7303634	83.69399203636362
YNKIGWISNRVILKLLRFAKNMKITF	12.6712475	58.763195	17.666159	31.898954	130.34418	74.38527	77.9145	46.391537	76.82635	382.5358	11.282131	83.69812031818184
LAGYYGLRNKRELWRMSFLAKKYRRIARQLLAAPKSESWK	13.875599	47.680405	34.252506	35.60081	99.11687	50.69927	45.061672	92.354515	123.10398	348.60672	30.330868	83.69847409090909
IPERKFSILRKMGVKDSKKLTPERRRFLARKIRRIARVFT	33.794205	75.070175	39.00829	57.12363	124.24954	46.51687	45.825386	94.88668	167.17992	202.48323	34.55076	83.69897145454546
VIGPLVIGGVLMKKKKIRFLNRIGVKDSKQLNMKKRTIISRKIKKIAQF	21.116001	66.23457	44.82894	76.47689	90.553665	50.76314	70.3208	115.35445	142.4011	214.84875	27.9128	83.71010054545455
GEYGLRNKRELWLARARLKWITRRARSLLS	10.386793	17.633852	14.399382	13.682728	131.70987	43.394424	48.46344	104.34102	151.01465	374.61566	11.239846	83.71651499999999
LMGEYGLRNKKELWLARARLKWIVRRARALLSMT	12.706918	31.065584	39.385708	27.418251	108.078766	44.565712	50.82182	110.26152	127.80404	344.68826	24.302881	83.73631454545455
KEFKRLLRVRARLKRKKPRFLRQEWWRYPKFKNDPKWRRPKG	33.44231	49.048634	21.291965	25.08069	142.10698	26.783707	51.07339	92.37969	125.89641	339.53375	14.576188	83.74670127272726
WVKIDVQKNEGKIVKKIKHPNPKRWRGTRIELEVKNVKYVRSKQGVYW	44.03545	71.97143	39.88755	56.23174	94.18925	41.27707	44.292267	100.376495	151.59494	226.6844	50.69983	83.74912927272727
MSRNKELGRKIRLMKKVKQNRRVPGWVMMRTARKVTQNPLRRNWRRGNL	17.348486	43.122528	35.373234	38.018127	152.99515	33.015045	42.337273	95.50962	141.27858	292.5904	29.716593	83.75500327272727
LSDKIRVVKVGKKLFKRLRRQIL	5.232877	15.776326	8.747203	10.7755165	61.562286	14.429504	29.262424	152.78143	216.21327	401.1272	5.4259796	83.75763782727273
LMYKLRMKLFMKKKLPTVN	9.552816	43.2752	28.344994	18.6019	122.19867	44.84316	38.0704	120.44818	153.00076	331.92368	11.074859	83.75769263636363
WWYLRLASIFRR	22.41806	67.92168	41.06296	39.68096	203.53511	149.05011	133.08435	58.193592	55.69508	141.40607	9.36648	83.76495018181816
PKKIWNKQLLLEELQLMGEYGLRNKRELWLARARLKWITRRARSLLSMTA	17.665777	33.078697	30.919857	26.263702	130.02425	40.757187	49.427456	101.72895	143.94388	321.1108	26.563606	83.77128745454546
KWVWLKIRGQLENLKRWRRRL	14.211644	26.024708	10.9688425	9.137157	164.28983	25.124977	35.390987	144.37254	119.76256	364.61392	7.6515837	83.77715901818182
MSRNKELGRKIRLMKKVKQNRRVPGWVMMRTARKVTQNPLRRNWRRGN	17.993492	49.023212	40.490913	40.10161	153.29445	31.459578	43.986305	93.54322	136.18417	285.11685	30.362799	83.77787263636365
NIKRFMRFMGRLPVKNFW	8.613397	30.664648	13.875097	11.633483	125.49435	75.14761	97.06647	78.45486	105.99852	367.59714	7.023078	83.77896845454546
INLKNGNHKRLKLKNLPLLFIALK	8.74644	41.606266	29.709208	20.949345	92.94246	52.233276	42.76948	131.33276	155.05301	327.79614	18.575033	83.7921289090909
FITLSSLIKKRKLPLKLF	9.862146	32.17905	26.443777	22.102123	108.405945	58.736565	62.482597	127.19908	146.62482	308.6571	19.104914	83.79982881818181
ILQNKKIREIVKKLGKLRLLAINE	5.849747	36.536552	21.274364	14.265588	95.89121	29.927553	29.041126	98.87601	178.93837	389.28888	21.939371	83.80261554545456
ELWLARARLKWIVRRA	14.011192	46.224648	23.551563	20.906551	125.49865	74.64897	52.20082	135.39395	129.37312	288.65717	11.366515	83.80301354545456
KKIWNKQLLLEELQLMGEYGLRNKKELWLARARLKWIVRRARALLS	13.475504	37.49413	28.811478	25.536196	118.02909	33.32015	47.45909	114.11622	130.37585	341.9544	31.270712	83.80389272727274
WKVRHKGKVIRVKLKNW	8.542184	30.196415	6.06507	11.249966	151.5684	8.121851	33.284813	118.5213	81.29206	467.62103	5.431964	83.80864118181817
PIYIKMGLKNIKRFMRFMGRLPVKNFW	26.252298	49.378506	33.74698	33.02427	114.62687	72.82983	54.21775	58.493645	146.55727	312.10922	20.661287	83.80890236363636
LVIRRALKVLRLLKS	21.484598	42.14441	28.498804	27.899565	148.43309	74.19264	86.555046	107.38619	139.79704	228.74104	16.79819	83.8118739090909
GLQLAKKWVWLKIRGQLENLKRWR	10.472411	38.581745	22.991655	15.555961	98.47136	44.700035	55.440395	115.705536	143.91408	360.69382	15.426264	83.81393290909091
PKKKYLAGKPKKIWNKQLLLEELQLMGEYGLRNKRELWLARARLKWIT	19.930643	23.952652	24.029522	21.727468	118.931206	44.620094	52.880287	95.279785	163.61801	333.1381	23.871178	83.81626772727272
HPWIKERLDRERVLKRKYALKNKKELWRHETQLKEFRRRARRLLA	27.813587	48.02611	26.125984	32.223072	139.49112	35.40883	41.509445	111.09352	149.8766	267.44415	43.011047	83.820315
PIKLKFQIHRVEGLKALTRFKGLELTRDYIRSLVRKGTSKVT	28.742924	71.217964	36.66314	51.262867	109.48075	43.055626	37.789402	81.260574	221.26535	211.102	30.208921	83.82268345454546
SKWKLIKTLYKVLKLKCW	6.812589	46.07371	10.806845	18.43527	57.301094	174.41028	58.249687	133.26062	84.99701	316.98813	14.733078	83.82439209090909
WVVIRTSRRIRFNLLRRHWRRSKL	8.109772	34.087856	7.4136815	11.038803	314.77252	57.68188	77.10589	100.7237	78.183235	228.84206	4.172319	83.83015604545453
IIGRAWEVIKLKKQLAKLLQN	12.517798	42.85489	25.841858	23.932024	101.09758	48.51847	54.91165	111.45612	186.19167	283.4359	31.39297	83.83190272727272
FMIRKNTLKILRRIL	5.5427923	39.911148	9.010968	11.751903	354.90027	62.940155	97.07601	52.50421	36.912434	248.07172	3.627967	83.84087066363635
IRKLPKFLRVVGSKLPVKK	14.566554	37.657948	25.889988	25.196194	92.537964	40.06426	36.60594	114.56406	197.08076	316.38913	21.724539	83.84339427272727
DRIQTPLNIARRRFQSWLRRRIRGSSRSQISKLLARLRRLKWAK	9.757345	45.1949	23.402954	24.870592	122.05963	51.39768	51.10453	112.983696	152.7526	304.63354	24.148937	83.84603672727273
GVGLTKGIKTVRWKVLKNIIFW	7.0391955	19.681213	9.796805	11.361978	124.17354	55.169487	72.09143	96.868	100.81214	416.33783	9.101992	83.85760095454545
PKKIWNKQLLLEELQLMGEYGLRNKKELWLARARLKWIVRRAR	25.286003	45.746502	31.121712	28.31387	123.81264	38.716022	47.502064	96.96032	144.51341	308.7992	31.687822	83.85996045454546
LMKKKKIRFLNRIGVKDSKQLNMKKRTIISRKIKKIAQFKTIIIPAHT	19.642683	53.417442	37.006084	52.17827	122.58619	38.192383	43.018074	134.67781	162.62744	240.97964	18.19333	83.86539509090909
LIGEYGLRNKKELWLARALLRSIKHRA	8.052984	21.367245	25.202162	12.206441	96.03161	53.36757	51.136097	109.84332	172.33258	359.6598	13.404584	83.87312663636364
VWKVRHRGKMLRVKLKNWHSVS	7.077199	25.92603	10.576998	9.321081	188.65454	10.491549	21.107456	119.601425	98.801125	423.35013	7.6974173	83.87317730000001
WTLIKMLRFYVVLRRF	27.843914	43.426895	41.996063	36.15148	103.011444	178.64633	125.192154	51.907413	88.41472	220.62631	5.4522057	83.87899351818182
LKKMVIAGKLKFFG	34.22579	40.99506	55.512745	46.93774	100.14453	58.210373	83.65772	112.631454	116.518	239.70107	34.142597	83.87973445454546
PGWIKKERSRKLTDLMRKIGLENNKRFVGKKLRVLVTK	30.328074	54.44676	35.70306	47.062874	105.74662	36.51327	39.188484	85.43045	185.5879	269.2668	33.45007	83.8840329090909
LRNKKELWLARARLKWITRRARSLLSM	6.4519043	26.402554	23.252087	16.454103	126.40372	39.040733	53.585037	126.44864	122.107834	365.8671	16.72941	83.88573839090908
LKIRRKLKRKKPEFLRTNWYRKKAFRNDPKWRWGHGRDNK	36.96293	59.491505	20.405159	24.966042	152.4106	25.59105	52.65352	118.28857	123.889275	293.96332	14.182186	83.891287
KPKKKYLAGKPKKIWNKQLLLEELQLMGEYGLRNKKELWLARARLKWITR	15.0484085	21.928417	19.060806	16.756388	107.67731	34.152405	45.590393	96.72919	175.42068	367.1553	23.286871	83.89146986363637
HPWIKERLDRERVLKRKYALKNKKELWRHETQLKEFRRRARRLLAA	27.206001	45.553333	25.567669	31.73468	141.21313	35.115788	40.673042	110.75156	152.8109	268.92465	43.35545	83.9005639090909
FFGAISVNYSLIKSKF	30.866476	67.354805	99.83092	53.92772	63.807106	110.82426	132.2267	90.97927	105.25396	117.97042	49.870937	83.9011430909091
KIRAKIKRKKPKFLRQEWWRFPKFKNDPKWRKPKGTDSKMRVKL	40.02583	56.56285	26.79082	38.530045	114.90235	40.784702	45.24666	94.640076	151.84485	275.7537	37.88002	83.90562754545455
RIGLSKSAVRWRRINLQKRGYLL	7.9180326	42.642693	14.0720825	18.537336	130.09642	36.993866	47.961098	106.62079	151.39693	358.60934	8.216583	83.91501555454545
LRLRNKSWRRPRGLFNKLRKRYGGKWSGRIPVNVGFG	25.341703	38.235912	19.542952	27.422947	156.15622	41.74742	43.59843	84.071465	120.76135	354.2416	12.000376	83.92003409090908
LIIRTLGVSGTIKRLKRKF	11.355401	25.377579	13.205217	21.907602	163.33833	29.512365	62.02999	145.09161	119.09233	323.75558	8.482749	83.92261390909091
LKGIKIRIKEVKLKNKILKMGEK	13.4567995	42.39717	9.466773	25.68428	68.747444	31.287668	34.833332	125.26133	189.66187	369.43518	12.928628	83.9236795
YGLRNKRELWLARARLKWITRRARSLLSM	7.663183	15.193937	10.904265	13.832655	157.12996	42.946083	51.104904	92.3658	108.473274	411.1667	12.396549	83.92521
HPWIKERLDRERVLMKKYALKNKKELWRHETQLKEFRRRARRLLA	27.276598	48.217304	31.279446	37.390972	130.5558	35.915	39.8241	107.816605	144.43376	266.75314	53.746166	83.928081
VKRRKFIKSKSGNRKISKFAKKQLLIHGVIKSLRFGFNVVLVNPK	21.37635	44.05709	22.372995	41.036835	110.96254	43.646736	51.505383	138.0713	178.14989	254.84453	17.197577	83.92920236363636
FIPFKRLLRFFRNRL	11.16634	48.70431	22.120548	18.32184	138.25287	111.31429	45.730896	92.03163	181.67905	244.03731	9.876369	83.93049572727271
IFIPFKRLLRFFRNRL	11.662005	39.924015	35.893066	19.55741	147.9553	154.02693	59.180748	93.04159	151.45433	200.55627	10.03373	83.93503581818183
INKFIKKRILAISKLLLNKPKKVGVVL	13.163771	54.091206	32.827396	32.85923	93.9115	48.519524	57.911785	101.303375	198.75021	267.38748	22.623539	83.94081963636364
KLPRKRRWIRKIRALRRELRRMKEQGLIDSKEYRELYAKLSSF	17.226654	39.056946	27.13435	45.287334	120.04344	37.954506	45.560932	104.94402	174.31232	257.68274	54.30522	83.95531472727272
KPKKIWNKQLLLEELQLMGEYGLRNKRELWLARARLKWITRRARSLL	12.258777	37.67424	33.234917	28.47548	128.90154	30.912678	41.606518	104.732735	154.46729	323.6453	27.60028	83.95543227272728
RPKKKYVEGKPKRLWNSDLLMSELRLIGEYGLRNKKELWLARALLRSIK	15.304646	25.868912	26.735773	21.467196	93.213165	38.013355	38.477715	96.19281	178.46901	357.83096	31.946503	83.95636772727272
IENTWNSEEWKKGVLRQRFIEWRKEPSIVRLAKPTRLNRARSLGYKAKQ	24.694561	66.831795	42.310997	60.462208	104.3989	45.289803	51.910397	82.47315	153.10866	244.45326	47.612846	83.95877972727273
LRSGESVEKSLIEAQKVRRIVDRWIGFHLSTHLKLKFSKPWLGAGRVQT	20.535147	47.943577	51.21588	40.088287	93.97733	55.382698	68.12278	125.25221	148.56572	229.98558	42.591286	83.96913590909091
KFRWSEREFKIRMLGLK	9.075905	51.011242	13.156311	15.260458	169.85641	36.3685	41.653824	108.291145	145.03566	323.57333	10.386995	83.96997999999998
LGFKRDKVRIKRFVPLKPL	22.508343	31.538656	29.532677	35.377907	68.81116	60.744694	56.837868	120.639565	190.12527	289.55908	18.02292	83.97255818181819
FGEKGKNLERALKILKRHTKITKIKVIVENQKFKRKRAKRPVVK	23.92769	60.780556	45.88732	67.698654	81.058945	31.875658	51.05693	116.842545	180.44547	236.96101	27.325201	83.98727081818181
LMKKAINLRNHLEENTKDIHSKRGLQLTESKIRRLVKYYRNTKVLPAKW	15.282572	36.90671	42.501053	43.753452	96.13201	32.021923	40.06452	130.90485	174.8435	269.06198	42.425472	83.99073109090911
LSKEKVEMISKLKWGEALYRYRGKKKLMFNWYKLHPKKLAPTVKGR	21.62757	57.853268	34.527504	34.824013	130.54066	29.084587	36.14252	95.09347	154.75423	309.30316	20.17865	83.99360290909091
RMKKIGPEIQYFKDKLRGKRVWVFSGGPKNWHLPRP	23.847366	80.7656	25.793121	43.484573	97.99299	44.631317	48.453926	105.346344	145.83134	275.28995	32.5239	83.99640245454546
MKISPRKLFKLRKIL	4.687628	36.4618	21.008427	14.453201	111.5625	45.39953	24.999287	120.08782	155.25873	380.3432	9.761159	84.00211654545454
LWLQSKGLARLHEKSERIAKLTETGKKYAQIGLPEWRALKVLRK	17.35208	47.105236	34.98345	49.34022	106.621704	36.47974	34.889374	112.99853	160.30571	278.8022	45.149193	84.00249427272728
LFAARKLRLKRLKFSWS	9.668403	36.594078	21.092886	11.733089	108.555954	40.850365	72.63605	137.49698	186.61465	289.10944	9.738728	84.00823845454546
LMYAKKMNLGLKISSLRIL	13.696745	58.29577	40.330616	20.59215	136.78741	90.65606	59.035667	79.41506	120.30014	292.36346	12.619466	84.00841309090909
LKLLWIRNGKRLHRNYNWRVS	9.146418	35.29746	9.408727	10.155912	188.19118	25.758501	33.49696	108.19066	110.10793	388.1193	6.250389	84.01122154545455
RRIKKYQRIIFGLPRFKLRGVRKDLRRASPLWFG	37.0497	37.533127	27.671637	36.112053	77.67709	52.31198	73.74788	145.84604	142.09227	254.87347	39.278828	84.01764318181819
KLIGRLVIWKSPSGKLLKGKIVRVHG	14.258069	51.108803	19.505423	23.766588	104.04823	42.797054	49.491722	123.23714	160.87279	320.64423	14.517622	84.02251554545454
LKRIAWIARLLARN	14.861553	58.719883	25.428343	28.20884	111.84248	103.7319	128.67934	133.54718	111.397285	183.8221	24.01773	84.02333036363638
WTLIKMLRFYVVLRR	31.506426	41.492317	41.222538	23.50179	171.19061	136.76764	102.98394	49.77554	93.127045	225.84299	6.851241	84.02382518181817
PHLLSIGIRRNIAKKIL	13.7440815	61.380955	61.44693	61.780712	119.08491	72.1043	104.48738	88.91631	112.04677	201.74481	27.582813	84.02908831818182
HPWIKERLDRERVLMKKYALKNKKELWRHETQLKEFRRRARRLLAA	26.94799	45.37688	30.87815	36.999283	133.27834	35.558136	38.738213	107.32745	146.54938	268.80206	53.926704	84.03478054545454
LKRIEKWGKNERRYFIEYILGKNLNLRNMGSRWKNILVREFNKNKIATKK	16.127531	55.93871	23.367405	39.756577	132.26764	41.00337	47.774044	94.807465	117.53947	329.15387	26.654438	84.03550181818183
LMKKKKIRFLNRIGVKDSKQLNMKKRTIISRKIKKIAQFKTIIIPAHTI	17.685078	52.654114	37.361897	50.078728	118.54069	39.76202	46.181126	137.93883	163.82228	243.18341	17.463964	84.06110336363636
KIRYIMFKWLKM	21.779774	16.530424	36.218258	18.662663	144.17949	67.81428	69.52956	116.63437	128.3768	281.18906	23.817244	84.06653845454545
DVQKNEGKIVKKIKHPNPKRWRGTRIELEVKNVKYVRSKQGVYWYLKLTA	31.512924	63.000946	36.702583	44.933563	99.44694	37.561127	40.336803	103.4352	187.41919	243.75595	36.67076	84.07054418181816
FANLKLRYYKLAMKLFK	7.639853	43.369133	21.134361	14.6346445	97.00951	43.315117	61.732376	105.522484	185.269	337.60287	7.773042	84.09112640909092
LAGKPKKIWNKQLLLEELQLMGEYGLRNKRELWLARARLKWITRRARSL	10.5707035	27.610611	33.401585	28.936333	120.1933	46.137863	43.398132	114.711975	160.24237	302.4049	37.437744	84.09504695454545
LKWIVRRARALLSMT	19.374004	41.894623	30.076548	16.822962	91.06183	119.51234	114.69676	104.58276	98.296326	268.64255	20.12386	84.09859663636364
LGVKSHFSHKWRPKRPRTPQRLFKHAVRGMLPKNK	30.406712	57.751465	17.442305	68.8342	102.62577	49.659737	50.86772	101.365685	186.16917	239.68419	20.32504	84.10290854545453
PKIIKKLKISLNMKRVGPKLK	15.249137	50.28538	24.305431	26.793184	66.82592	33.697235	29.095331	71.740036	282.07678	282.6595	42.438705	84.10605809090909
FLWGKHIGRHSVSLVLKWLKNIGYKKAHARILENNIRSIKL	8.100666	54.07352	24.257872	24.28617	141.38083	63.683075	47.90519	105.5863	131.84747	310.96213	13.085802	84.106275
GILGLHLLKKMVIAGKLKFF	20.16499	36.31386	47.007427	39.30135	98.562744	93.734146	134.4723	98.92961	114.80655	221.63618	20.375599	84.11861418181819
LMKKKKIRFLNRI	14.749863	30.478493	17.000599	26.837328	276.51093	35.3115	58.09883	128.4028	75.25766	257.02942	5.6365523	84.1194523
FMPISLSRYLRNYLNFGKRLR	14.225199	70.627914	51.905266	24.631104	129.67883	86.4906	36.74643	75.6241	138.91823	275.4168	21.072315	84.12152618181818
SKWKLIKTLYKVLK	9.220303	45.389954	9.592249	34.013912	55.96641	70.077965	34.120857	285.26968	103.29426	263.13242	15.285519	84.12395718181818
VLGKLKLLWIRNGKRLHRNYNWRVS	6.850733	21.390606	7.715843	10.311822	156.13632	35.80944	29.332733	107.29675	104.63075	441.25873	4.646721	84.12549527272728
VKFGILRELLKRGIEVVRIPWNW	16.234741	44.07979	23.263786	14.788396	73.854004	71.076004	79.29937	129.36337	147.17105	313.5112	12.761658	84.127579
RLRDIPGWIKKERSRKLTDLMRKIGLENNKRFVGKKLRVLVTK	17.096603	46.41202	40.099438	40.56336	98.54947	33.236904	36.955975	102.70389	204.22275	282.7355	22.842192	84.12891836363636
LWLARARLKWITRRARSLLSMTA	7.115841	25.24652	12.507188	12.457283	154.82234	133.80544	63.505543	105.94738	117.54514	283.75674	8.709898	84.12902845454545
VKIRPIKIGEVKFKPLIPKLSF	9.461199	27.923975	14.487855	17.184189	46.466278	44.6867	39.99174	133.6792	282.7116	290.8156	18.01309	84.12922054545454
LLRRLLRHLILKR	14.308458	30.11563	13.495317	21.211735	255.0227	72.511116	48.84225	122.49216	129.07202	212.84616	5.5132666	84.13007387272728
MQNPYRQGIRRPRNPINIVKRTVRGMLPKNKLGKQIYRNLK	19.60587	104.481926	52.449505	72.20653	105.52737	48.19549	38.77544	107.06853	134.20288	216.5047	26.485762	84.13672754545455
KPKKIWNKQLLLEELQLMGEYGLRNKRELWLARARLKWITRRARSLLS	12.051632	37.143208	33.367958	27.805918	130.97089	31.680878	40.759457	102.5404	153.22235	327.28662	28.725399	84.14133727272727
IKPLYPIAVRVAKKLTW	8.685793	47.05304	37.906013	27.431545	130.13182	94.14134	116.52811	85.99046	113.59137	248.80447	15.324708	84.14442445454546
IKMLIKVSPKALVKLGKL	30.748365	64.74778	43.40924	46.471146	116.40558	63.237255	62.023888	69.87752	149.96857	231.49988	47.24485	84.14855218181819
LKWLQDSVNRKRVFRGLTSAGQKSRGLTKSRGLKGTVQRKWKKK	34.812176	69.66981	31.801191	57.07192	105.46577	36.235973	42.89281	106.46641	118.35086	286.843	36.026447	84.14876063636365
REFKRLLKVRARLKRKKPRFLRQEWWRYPKFKNDPKW	32.773838	39.547012	20.224838	30.614326	112.51667	37.74112	67.376785	117.78295	128.0387	326.8495	12.174855	84.14914490909091
[truncated: 10,624 more rows]
