# Supplementary material for: Deep learning reveals antibiotics in the archaeal proteome
Source: Nat Microbiol. 2025 Aug 12;10(9):2153–67. doi: 10.1038/s41564-025-02061-0 (PMC12408343; doi:10.1038/s41564-025-02061-0)
Supplement: Supplementary file 4 — Archaeasins predicted active with source organisms. [file 41564_2025_2061_MOESM4_ESM.csv]

	A. baumannii ATCC 19606	E. coli ATCC 11775	E. coli AIG221	E. coli AIG222	K. pneumoniae ATCC 13883	P. aeruginosa PA01	P. aeruginosa PA14	S. aureus ATCC 12600	S. aureus (ATCC BAA-1556) - MRSA	vancomycin-resistant E. faecalis ATCC 700802	vancomycin-resistant E. faecium ATCC 700221	MeanMIC	Source	ProteinInfo	ID
WRRIRWALKLVRLW	5.299768	6.92004	8.106747	7.3595133	80.08063	21.469782	30.570768	55.69088	28.437466	81.06784	2.1262112	29.739058681818182	Pyrococcus horikoshii (strain ATCC 700860 / DSM 12428 / JCM 9974 / NBRC 100139 / OT-3)	sp|O59479|Y1815_PYRHO Putative ABC transporter ATP-binding protein PH1815 OS=Pyrococcus horikoshii (strain ATCC 700860 / DSM 12428 / JCM 9974 / NBRC 100139 / OT-3) OX=70601 GN=PH1815 PE=3 SV=1	sp|O59479|Y1815_PYRHO-WRR14
KWILSRLHRIIKF	4.036451	5.4259176	4.326702	5.0439024	59.20341	24.534618	51.75372	36.336113	44.171566	133.12457	3.2396631	33.74514846363636	Pyrococcus horikoshii (strain ATCC 700860 / DSM 12428 / JCM 9974 / NBRC 100139 / OT-3)	sp|O58052|SYV_PYRHO Valine--tRNA ligase OS=Pyrococcus horikoshii (strain ATCC 700860 / DSM 12428 / JCM 9974 / NBRC 100139 / OT-3) OX=70601 GN=valS PE=3 SV=2	sp|O58052|SYV_PYRHO-KWI13
IGLLSRGLIKRINL	4.9090166	14.784844	12.069079	9.487346	46.165424	37.726246	65.9413	14.880726	13.470696	151.18187	5.185998	34.16386778181818	Caldivirga maquilingensis (strain ATCC 700844 / DSM 13496 / JCM 10307 / IC-167)	sp|A8MA42|NCPP_CALMQ Probable inosine/xanthosine triphosphatase OS=Caldivirga maquilingensis (strain ATCC 700844 / DSM 13496 / JCM 10307 / IC-167) OX=397948 GN=Cmaq_0122 PE=3 SV=1	sp|A8MA42|NCPP_CALMQ-IGL14
LGRLLIRRSLRIL	5.1633205	11.0548	5.1909013	7.449967	38.15998	48.80184	45.47916	28.007801	23.748972	187.02592	4.6906	36.79756925454546	Korarchaeum cryptofilum (strain OPF8)	sp|B1L762|SYA_KORCO Alanine--tRNA ligase OS=Korarchaeum cryptofilum (strain OPF8) OX=374847 GN=alaS PE=3 SV=1	sp|B1L762|SYA_KORCO-LGR13
LARLLIRRILKNLKL	2.890979	9.5061455	5.449664	6.3266068	59.144245	24.667412	23.77482	33.129192	33.530914	216.31862	4.1992097	38.08525527272727	Pyrobaculum arsenaticum (strain DSM 13514 / JCM 11321 / PZ6)	sp|A4WN07|SYA_PYRAR Alanine--tRNA ligase OS=Pyrobaculum arsenaticum (strain DSM 13514 / JCM 11321 / PZ6) OX=340102 GN=alaS PE=3 SV=1	sp|A4WN07|SYA_PYRAR-LAR15
LWLARARLKWIT	6.4524283	14.391823	13.403761	9.006593	45.977238	76.26524	33.812653	22.777489	23.227097	189.05067	7.5638037	40.1753450909091	Pyrobaculum arsenaticum (strain DSM 13514 / JCM 11321 / PZ6); Pyrobaculum aerophilum (strain ATCC 51768 / DSM 7523 / JCM 9630 / CIP 104966 / NBRC 100827 / IM2)	sp|A4WM27|RS4_PYRAR Small ribosomal subunit protein uS4 OS=Pyrobaculum arsenaticum (strain DSM 13514 / JCM 11321 / PZ6) OX=340102 GN=rps4 PE=3 SV=1, sp|Q8ZTV1|RS4_PYRAE Small ribosomal subunit protein uS4 OS=Pyrobaculum aerophilum (strain ATCC 51768 / DSM 7523 / JCM 9630 / CIP 104966 / NBRC 100827 / IM2) OX=178306 GN=rps4 PE=3 SV=1	sp|Q8ZTV1|RS4_PYRAE-LWL12
ISKLLARLRRLKW	6.3430424	7.3020105	8.979166	7.2005424	45.449642	22.92952	32.335938	53.681717	40.250122	232.56204	6.7525826	42.16239299090909	Haloquadratum walsbyi (strain DSM 16790 / HBSQ001)	sp|Q18DN4|HMU_HALWD Halomucin OS=Haloquadratum walsbyi (strain DSM 16790 / HBSQ001) OX=362976 GN=hmu PE=3 SV=1	sp|Q18DN4|HMU_HALWD-ISK13
ILGGKLIKKSLKL	18.917166	19.123047	13.585411	15.318393	41.66173	31.040894	36.84543	80.29233	55.77446	147.29037	12.180006	42.91174881818181	Methanocaldococcus jannaschii (strain ATCC 43067 / DSM 2661 / JAL-1 / JCM 10045 / NBRC 100440) (Methanococcus jannaschii)	sp|P81331|YE8A_METJA Uncharacterized protein MJ1489.1 OS=Methanocaldococcus jannaschii (strain ATCC 43067 / DSM 2661 / JAL-1 / JCM 10045 / NBRC 100440) OX=243232 GN=MJ1489.1 PE=4 SV=1	sp|P81331|YE8A_METJA-ILG13
INIASKLIGKVLKVLK	7.6122866	11.235031	9.299569	141.14255	12.107871	16.362991	20.144022	53.87429	58.947544	136.17694	15.58449	43.86250769090909	Korarchaeum cryptofilum (strain OPF8)	sp|B1L781|RS8_KORCO Small ribosomal subunit protein uS8 OS=Korarchaeum cryptofilum (strain OPF8) OX=374847 GN=rps8 PE=3 SV=1	sp|B1L781|RS8_KORCO-INI16
LKINNISLIRKIL	7.236116	20.024078	16.406664	10.178623	54.23641	54.314804	78.72412	49.484962	55.36948	134.46524	5.0892577	44.13906860909091	Sulfurisphaera tokodaii (strain DSM 16993 / JCM 10545 / NBRC 100140 / 7) (Sulfolobus tokodaii)	sp|Q975U9|SYH_SULTO Histidine--tRNA ligase OS=Sulfurisphaera tokodaii (strain DSM 16993 / JCM 10545 / NBRC 100140 / 7) OX=273063 GN=hisS PE=3 SV=1	sp|Q975U9|SYH_SULTO-LKI13
IGWISNRVILKLLRFAKNMK	6.566239	18.6603	10.229594	12.087387	81.44001	48.28273	35.816563	24.383156	29.135254	219.48761	4.9244633	44.6375733	Methanocaldococcus jannaschii (strain ATCC 43067 / DSM 2661 / JAL-1 / JCM 10045 / NBRC 100440) (Methanococcus jannaschii)	sp|Q58305|FLAD_METJA Putative flagella-related protein D OS=Methanocaldococcus jannaschii (strain ATCC 43067 / DSM 2661 / JAL-1 / JCM 10045 / NBRC 100440) OX=243232 GN=flaD PE=4 SV=2	sp|Q58305|FLAD_METJA-IGW20
IRYYIIAVRRFLKW	9.976464	20.885973	14.350361	14.550626	96.70236	65.895615	118.37164	29.76499	35.528336	104.03368	5.828037	46.89891654545455	Saccharolobus solfataricus (strain ATCC 35092 / DSM 1617 / JCM 11322 / P2) (Sulfolobus solfataricus)	sp|Q980D9|XERA_SACS2 Tyrosine recombinase XerA OS=Saccharolobus solfataricus (strain ATCC 35092 / DSM 1617 / JCM 11322 / P2) OX=273057 GN=xerA PE=1 SV=1	sp|Q980D9|XERA_SACS2-IRY14
FLIHIVRRRLILF	7.225392	20.16301	11.955471	13.145334	105.643845	143.06445	140.14302	20.087194	16.11429	60.643402	4.2314777	49.31062597272727	Archaeoglobus fulgidus (strain ATCC 49558 / DSM 4304 / JCM 9628 / NBRC 100126 / VC-16)	sp|O28420|Y1859_ARCFU Uncharacterized protein AF_1859 OS=Archaeoglobus fulgidus (strain ATCC 49558 / DSM 4304 / JCM 9628 / NBRC 100126 / VC-16) OX=224325 GN=AF_1859 PE=4 SV=1	sp|O28420|Y1859_ARCFU-FLI13
GLIGARILKRINRF	8.8559675	21.932512	15.782104	19.80659	80.92932	37.736526	73.06335	39.502464	33.810623	210.57983	6.9042864	49.9003248090909	Thermoplasma acidophilum (strain ATCC 25905 / DSM 1728 / JCM 9062 / NBRC 15155 / AMRC-C165)	sp|Q9HK14|SFSA_THEAC Sugar fermentation stimulation protein homolog OS=Thermoplasma acidophilum (strain ATCC 25905 / DSM 1728 / JCM 9062 / NBRC 15155 / AMRC-C165) OX=273075 GN=sfsA PE=3 SV=2	sp|Q9HK14|SFSA_THEAC-GLI14
LRRFKLLHKLL	11.861108	23.759628	15.618938	12.365229	128.24261	65.73317	40.555325	96.043	73.004036	75.36937	7.6435013	50.01781048181818	Archaeoglobus profundus (strain DSM 5631 / JCM 9629 / NBRC 100127 / Av18)	sp|P84624|VHCD_ARCPA F420-non-reducing hydrogenase iron-sulfur subunit D OS=Archaeoglobus profundus (strain DSM 5631 / JCM 9629 / NBRC 100127 / Av18) OX=572546 GN=mvhD PE=1 SV=2	sp|P84624|VHCD_ARCPA-LRR11
IILGSLALAIKKL	40.645584	31.490341	38.93964	26.837776	43.943382	71.97087	91.17524	44.493618	33.011986	92.35142	36.016125	50.07963472727272	Methanosarcina mazei (strain ATCC BAA-159 / DSM 3647 / Goe1 / Go1 / JCM 11833 / OCM 88) (Methanosarcina frisia)	sp|O59659|VATI_METMA V-type ATP synthase subunit I OS=Methanosarcina mazei (strain ATCC BAA-159 / DSM 3647 / Goe1 / Go1 / JCM 11833 / OCM 88) OX=192952 GN=atpI PE=3 SV=2	sp|O59659|VATI_METMA-IIL13
FILAGLIIAGIKKL	15.964293	51.46991	43.14879	28.006046	42.893486	92.16867	118.95605	23.969599	27.33308	92.73348	16.971296	50.3286090909091	Methanocaldococcus jannaschii (strain ATCC 43067 / DSM 2661 / JAL-1 / JCM 10045 / NBRC 100440) (Methanococcus jannaschii)	sp|Q58920|AGLB_METJA Dolichyl-phosphooligosaccharide-protein glycotransferase OS=Methanocaldococcus jannaschii (strain ATCC 43067 / DSM 2661 / JAL-1 / JCM 10045 / NBRC 100440) OX=243232 GN=aglB PE=3 SV=1	sp|Q58920|AGLB_METJA-FIL14
LFRLVRLLRFLRIL	8.0263	16.43152	8.090513	10.874221	132.12112	123.323524	84.66268	29.941772	32.528603	105.565506	4.9738812	50.594512745454544	Aeropyrum pernix (strain ATCC 700893 / DSM 11879 / JCM 9820 / NBRC 100138 / K1)	sp|Q9YDF8|KVAP_AERPE Voltage-gated potassium channel OS=Aeropyrum pernix (strain ATCC 700893 / DSM 11879 / JCM 9820 / NBRC 100138 / K1) OX=272557 GN=APE_0955 PE=1 SV=1	sp|Q9YDF8|KVAP_AERPE-LFR14
IASLLGLRFRTLKRGIKKVIKW	3.6363962	13.500404	7.4649363	9.597561	72.018135	21.11427	44.658466	28.12445	31.1784	324.8735	3.367596	50.86673768181818	Pyrococcus horikoshii (strain ATCC 700860 / DSM 12428 / JCM 9974 / NBRC 100139 / OT-3)	sp|O58440|NOB1_PYRHO Endoribonuclease Nob1 OS=Pyrococcus horikoshii (strain ATCC 700860 / DSM 12428 / JCM 9974 / NBRC 100139 / OT-3) OX=70601 GN=nob1 PE=1 SV=1	sp|O58440|NOB1_PYRHO-IAS22
IKLRLWRWKYLL	11.653763	11.454828	12.173151	7.614798	138.60612	69.50784	36.090088	70.703964	64.19036	133.3395	4.702793	50.91247318181818	Methanocaldococcus jannaschii (strain ATCC 43067 / DSM 2661 / JAL-1 / JCM 10045 / NBRC 100440) (Methanococcus jannaschii)	sp|Q57734|Y286_METJA Uncharacterized protein MJ0286 OS=Methanocaldococcus jannaschii (strain ATCC 43067 / DSM 2661 / JAL-1 / JCM 10045 / NBRC 100440) OX=243232 GN=MJ0286 PE=4 SV=1	sp|Q57734|Y286_METJA-IKL12
KKLIKVSPKALLKLGKL	11.968885	20.005522	13.803203	21.600697	39.544003	31.698273	21.310942	47.514637	91.270836	241.23636	23.328083	51.20740372727273	Methanothermobacter thermautotrophicus (strain ATCC 29096 / DSM 1053 / JCM 10044 / NBRC 100330 / Delta H) (Methanobacterium thermoautotrophicum)	sp|O26377|GGR1_METTH Digeranylgeranylglycerophospholipid reductase 1 OS=Methanothermobacter thermautotrophicus (strain ATCC 29096 / DSM 1053 / JCM 10044 / NBRC 100330 / Delta H) OX=187420 GN=MTH_277 PE=3 SV=1	sp|O26377|GGR1_METTH-KKL17
LSRWYVRLIRKRLW	4.7532825	8.207419	4.2062297	5.4262033	117.606964	30.188366	28.83033	54.715393	41.69221	265.70544	2.676823	51.273514590909095	Pyrococcus abyssi (strain GE5 / Orsay); Pyrococcus furiosus (strain ATCC 43587 / DSM 3638 / JCM 8422 / Vc1); Pyrococcus horikoshii (strain ATCC 700860 / DSM 12428 / JCM 9974 / NBRC 100139 / OT-3)	sp|O58792|SYI_PYRHO Isoleucine--tRNA ligase OS=Pyrococcus horikoshii (strain ATCC 700860 / DSM 12428 / JCM 9974 / NBRC 100139 / OT-3) OX=70601 GN=ileS PE=3 SV=1, sp|P46214|SYI_PYRFU Isoleucine--tRNA ligase OS=Pyrococcus furiosus (strain ATCC 43587 / DSM 3638 / JCM 8422 / Vc1) OX=186497 GN=ileS PE=3 SV=2, sp|Q9V072|SYI_PYRAB Isoleucine--tRNA ligase OS=Pyrococcus abyssi (strain GE5 / Orsay) OX=2728…	sp|Q9V072|SYI_PYRAB-LSR14
FLGVKLPKMLRFIKF	11.161114	20.07555	15.144964	17.703121	58.716286	72.41371	55.252533	31.390862	45.729626	219.21732	18.74384	51.41353872727272	Sulfurisphaera tokodaii (strain DSM 16993 / JCM 10545 / NBRC 100140 / 7) (Sulfolobus tokodaii)	sp|F9VND5|HJC_SULTO Holliday junction resolvase Hjc OS=Sulfurisphaera tokodaii (strain DSM 16993 / JCM 10545 / NBRC 100140 / 7) OX=273063 GN=hjc PE=1 SV=1	sp|F9VND5|HJC_SULTO-FLG15
LFRSRLRKLRRIL	11.062975	22.454964	8.8271475	12.742744	118.33888	48.76172	43.149475	69.995544	59.932514	172.73003	3.1907506	51.92606764545454	Pyrococcus horikoshii (strain ATCC 700860 / DSM 12428 / JCM 9974 / NBRC 100139 / OT-3)	sp|O57863|DP2S_PYRHO DNA polymerase II small subunit OS=Pyrococcus horikoshii (strain ATCC 700860 / DSM 12428 / JCM 9974 / NBRC 100139 / OT-3) OX=70601 GN=polB PE=1 SV=1	sp|O57863|DP2S_PYRHO-LFR13
LGLHLLKKMVIAGKLKF	8.622221	27.126022	24.363714	28.324572	50.103577	39.387604	53.763805	62.043503	65.16388	206.60216	10.174646	52.33415490909092	Methanococcus vannielii (strain ATCC 35089 / DSM 1224 / JCM 13029 / OCM 148 / SB)	sp|A6UPF1|UPPP_METVS Undecaprenyl-diphosphatase OS=Methanococcus vannielii (strain ATCC 35089 / DSM 1224 / JCM 13029 / OCM 148 / SB) OX=406327 GN=uppP PE=3 SV=1	sp|A6UPF1|UPPP_METVS-LGL17
ILVLLRIIKLRKL	6.439993	19.142563	10.42123	9.555184	215.77281	86.12376	83.52094	14.0740795	16.621714	111.8238	4.0498357	52.50417356363637	Methanocaldococcus jannaschii (strain ATCC 43067 / DSM 2661 / JAL-1 / JCM 10045 / NBRC 100440) (Methanococcus jannaschii)	sp|Q57603|MVP_METJA Hyperpolarization-activated voltage-gated potassium channel OS=Methanocaldococcus jannaschii (strain ATCC 43067 / DSM 2661 / JAL-1 / JCM 10045 / NBRC 100440) OX=243232 GN=mvp PE=1 SV=1	sp|Q57603|MVP_METJA-ILV13
LGLKISSLRILKEF	11.395239	18.057144	24.98596	19.498829	53.823437	77.28337	74.41292	78.422325	50.967384	154.69928	15.364534	52.628220181818186	Methanocaldococcus jannaschii (strain ATCC 43067 / DSM 2661 / JAL-1 / JCM 10045 / NBRC 100440) (Methanococcus jannaschii)	sp|Q59019|Y1626_METJA Uncharacterized protein MJ1626 OS=Methanocaldococcus jannaschii (strain ATCC 43067 / DSM 2661 / JAL-1 / JCM 10045 / NBRC 100440) OX=243232 GN=MJ1626 PE=4 SV=1	sp|Q59019|Y1626_METJA-LGL14
IGAILTGILGLKIF	21.271883	30.635567	36.537537	22.363745	50.197147	105.29566	127.54143	31.622028	29.485975	103.60579	20.514257	52.64281990909091	Methanocaldococcus jannaschii (strain ATCC 43067 / DSM 2661 / JAL-1 / JCM 10045 / NBRC 100440) (Methanococcus jannaschii)	sp|Q58739|AMT2_METJA Ammonium transporter Amt2 OS=Methanocaldococcus jannaschii (strain ATCC 43067 / DSM 2661 / JAL-1 / JCM 10045 / NBRC 100440) OX=243232 GN=amt2 PE=1 SV=1	sp|Q58739|AMT2_METJA-IGA14
KINYRANIWALKMLGVKW	4.285029	11.389311	7.42669	4.8309727	54.246838	32.79717	29.349545	48.44494	77.41538	302.26144	6.8825903	52.666355090909086	Hyperthermus butylicus (strain DSM 5456 / JCM 9403 / PLM1-5)	sp|A2BIU4|MTAP_HYPBU S-methyl-5'-thioadenosine phosphorylase OS=Hyperthermus butylicus (strain DSM 5456 / JCM 9403 / PLM1-5) OX=415426 GN=mtnP PE=3 SV=1	sp|A2BIU4|MTAP_HYPBU-KIN18
LLIRRALRTLKLL	10.08275	18.93082	16.524406	13.22004	124.60301	46.244045	32.68275	104.80233	101.39163	107.78488	7.27746	53.04946554545455	Metallosphaera sedula (strain ATCC 51363 / DSM 5348 / JCM 9185 / NBRC 15509 / TH2)	sp|A4YH91|SYA_METS5 Alanine--tRNA ligase OS=Metallosphaera sedula (strain ATCC 51363 / DSM 5348 / JCM 9185 / NBRC 15509 / TH2) OX=399549 GN=alaS PE=3 SV=1	sp|A4YH91|SYA_METS5-LLI13
LWMVRWRIAVVAAKIK	7.1936126	33.545223	14.656481	14.508171	120.77544	87.61507	105.45474	16.503712	16.02699	163.82556	5.1851487	53.20819530000001	Methanothermus fervidus (strain ATCC 43054 / DSM 2088 / JCM 10308 / V24 S)	sp|P56510|Y536_METFV UPF0104 membrane protein Mfer_0536 OS=Methanothermus fervidus (strain ATCC 43054 / DSM 2088 / JCM 10308 / V24 S) OX=523846 GN=Mfer_0536 PE=3 SV=2	sp|P56510|Y536_METFV-LWM16
LFGGILRSIKL	22.029121	31.742792	30.844824	20.697071	105.22208	76.991325	91.71458	43.4367	32.356895	117.896774	15.217934	53.46819054545456	Thermococcus sibiricus (strain DSM 12597 / MM 739)	sp|C6A124|GLKA_THESM ADP-dependent glucose/glucosamine kinase OS=Thermococcus sibiricus (strain DSM 12597 / MM 739) OX=604354 GN=glkA PE=3 SV=1	sp|C6A124|GLKA_THESM-LFG11
IGLIIGSTLKGL	38.033104	30.835043	35.508408	20.010695	51.413803	84.933205	127.029396	21.648464	26.910011	114.18279	39.66415	53.65173354545454	Methanococcus vannielii (strain ATCC 35089 / DSM 1224 / JCM 13029 / OCM 148 / SB)	sp|A6UQ72|Y738_METVS UPF0210 protein Mevan_0738 OS=Methanococcus vannielii (strain ATCC 35089 / DSM 1224 / JCM 13029 / OCM 148 / SB) OX=406327 GN=Mevan_0738 PE=3 SV=1	sp|A6UQ72|Y738_METVS-IGL12
IFGAIFLKERISF	16.790348	30.530312	38.832664	23.809162	38.001705	111.34367	117.498985	37.355824	36.8693	115.57262	28.75528	54.12362454545455	Archaeoglobus fulgidus (strain ATCC 49558 / DSM 4304 / JCM 9628 / NBRC 100126 / VC-16)	sp|O28739|Y1533_ARCFU Uncharacterized transporter AF_1533 OS=Archaeoglobus fulgidus (strain ATCC 49558 / DSM 4304 / JCM 9628 / NBRC 100126 / VC-16) OX=224325 GN=AF_1533 PE=3 SV=1	sp|O28739|Y1533_ARCFU-IFG13
LAWGLGIGRLAMLKIGLK	11.537731	42.027714	27.73649	21.559952	81.59415	83.89076	75.22452	25.857384	36.81618	188.93335	8.856918	54.91228627272727	Archaeoglobus fulgidus (strain ATCC 49558 / DSM 4304 / JCM 9628 / NBRC 100126 / VC-16)	sp|O28324|SYFA_ARCFU Phenylalanine--tRNA ligase alpha subunit OS=Archaeoglobus fulgidus (strain ATCC 49558 / DSM 4304 / JCM 9628 / NBRC 100126 / VC-16) OX=224325 GN=pheS PE=3 SV=1	sp|O28324|SYFA_ARCFU-LAW18
IFGIWLIKKLLF	12.913536	29.926193	44.225822	22.272514	53.23559	135.73831	119.17317	28.164354	38.740932	105.39405	14.544795	54.939024181818176	Methanocaldococcus jannaschii (strain ATCC 43067 / DSM 2661 / JAL-1 / JCM 10045 / NBRC 100440) (Methanococcus jannaschii)	sp|Q58676|Y1280_METJA Uncharacterized protein MJ1280 OS=Methanocaldococcus jannaschii (strain ATCC 43067 / DSM 2661 / JAL-1 / JCM 10045 / NBRC 100440) OX=243232 GN=MJ1280 PE=4 SV=1	sp|Q58676|Y1280_METJA-IFG12
AISLIRLKRILKF	11.780788	19.457697	30.450994	23.12632	79.07942	48.2341	95.4097	55.85104	63.636375	168.52272	11.356592	55.17324963636364	Sulfurisphaera tokodaii (strain DSM 16993 / JCM 10545 / NBRC 100140 / 7) (Sulfolobus tokodaii)	sp|Q971T7|RGYR1_SULTO Reverse gyrase 1 OS=Sulfurisphaera tokodaii (strain DSM 16993 / JCM 10545 / NBRC 100140 / 7) OX=273063 GN=rgy1 PE=1 SV=1	sp|Q971T7|RGYR1_SULTO-AIS13
WRLRIASLASLRRF	14.027239	23.660217	19.688889	22.73563	50.18625	74.680954	80.223366	80.86799	70.802505	167.94829	7.086706	55.62800327272728	Aeropyrum pernix (strain ATCC 700893 / DSM 11879 / JCM 9820 / NBRC 100138 / K1)	sp|O73942|APE1_AERPE Homing endonuclease I-ApeI OS=Aeropyrum pernix (strain ATCC 700893 / DSM 11879 / JCM 9820 / NBRC 100138 / K1) OX=272557 GN=apeI PE=1 SV=2	sp|O73942|APE1_AERPE-WRL14
FLWNMVRRIIRLL	9.8413105	38.431572	16.214472	18.445608	116.08598	134.93288	96.15782	23.786108	28.830408	125.028946	6.358698	55.8285275	Methanococcus maripaludis (strain C6 / ATCC BAA-1332); Methanococcus maripaludis (strain S2 / LL)	sp|Q6M0K2|TRUA_METMP tRNA pseudouridine synthase A OS=Methanococcus maripaludis (strain S2 / LL) OX=267377 GN=truA PE=3 SV=1, sp|A9A828|TRUA_METM6 tRNA pseudouridine synthase A OS=Methanococcus maripaludis (strain C6 / ATCC BAA-1332) OX=444158 GN=truA PE=3 SV=1	sp|A9A828|TRUA_METM6-FLW13
GHILGRLASVVSKKLL	10.680361	31.089413	33.970474	23.562878	53.61856	54.570435	81.73891	54.618683	59.53698	196.93254	21.037441	56.48697045454546	Methanothermobacter thermautotrophicus (strain ATCC 29096 / DSM 1053 / JCM 10044 / NBRC 100330 / Delta H) (Methanobacterium thermoautotrophicum)	sp|O26146|RLSX_METTH Fused L13/S9 ribosomal protein OS=Methanothermobacter thermautotrophicus (strain ATCC 29096 / DSM 1053 / JCM 10044 / NBRC 100330 / Delta H) OX=187420 GN=rpl13/rps9 PE=3 SV=1	sp|O26146|RLSX_METTH-GHI16
RIMGRWRLIGWGL	18.850826	41.28747	19.239906	23.92422	101.30595	76.46595	67.145515	56.765896	52.07669	160.61038	5.7333446	56.67328614545454	Aeropyrum pernix (strain ATCC 700893 / DSM 11879 / JCM 9820 / NBRC 100138 / K1)	sp|Q9Y9C1|IF2G_AERPE Translation initiation factor 2 subunit gamma OS=Aeropyrum pernix (strain ATCC 700893 / DSM 11879 / JCM 9820 / NBRC 100138 / K1) OX=272557 GN=eif2g PE=3 SV=2	sp|Q9Y9C1|IF2G_AERPE-RIM13
IKLIELGHKLKRIF	7.4595	14.809843	16.979677	16.911232	93.649124	38.840935	56.656975	90.893684	75.670746	205.5412	6.961448	56.76130581818182	Pyrococcus furiosus (strain ATCC 43587 / DSM 3638 / JCM 8422 / Vc1)	sp|Q8U476|NTPPA_PYRFU dTTP/UTP pyrophosphatase OS=Pyrococcus furiosus (strain ATCC 43587 / DSM 3638 / JCM 8422 / Vc1) OX=186497 GN=PF0216 PE=3 SV=1	sp|Q8U476|NTPPA_PYRFU-IKL14
IERIRLRIRLAKNW	8.467486	23.871605	12.497549	9.982805	90.87294	34.997932	58.79293	75.40707	71.827866	228.50414	11.053597	56.93417454545454	Pyrococcus abyssi (strain GE5 / Orsay)	sp|Q9V270|SYK_PYRAB Lysine--tRNA ligase OS=Pyrococcus abyssi (strain GE5 / Orsay) OX=272844 GN=lysS PE=3 SV=2	sp|Q9V270|SYK_PYRAB-IER14
IGRHSVSLVLKWLKNIGYKK	6.7843404	30.593092	13.522787	16.683823	88.21516	44.646282	50.488853	64.438484	48.687252	253.45662	12.943381	57.314552218181824	Methanocaldococcus jannaschii (strain ATCC 43067 / DSM 2661 / JAL-1 / JCM 10045 / NBRC 100440) (Methanococcus jannaschii)	sp|Q58462|Y1062_METJA Uncharacterized protein MJ1062 OS=Methanocaldococcus jannaschii (strain ATCC 43067 / DSM 2661 / JAL-1 / JCM 10045 / NBRC 100440) OX=243232 GN=MJ1062 PE=1 SV=1	sp|Q58462|Y1062_METJA-IGR20
IAKHLLLKRITYLKSLK	6.8983865	27.391418	15.193134	15.263745	55.45815	27.41429	36.538624	59.15893	120.381485	261.70627	7.7698593	57.56129925454545	Methanocaldococcus jannaschii (strain ATCC 43067 / DSM 2661 / JAL-1 / JCM 10045 / NBRC 100440) (Methanococcus jannaschii)	sp|Q58824|HERA_METJA Probable DNA double-strand break repair helicase HerA OS=Methanocaldococcus jannaschii (strain ATCC 43067 / DSM 2661 / JAL-1 / JCM 10045 / NBRC 100440) OX=243232 GN=herA PE=3 SV=1	sp|Q58824|HERA_METJA-IAK17
FAGKMLRKLVKIVFK	10.171833	31.095366	17.75237	31.930351	76.147766	13.823738	43.29061	80.10363	93.49408	229.99225	7.578422	57.76185600000001	Methanobrevibacter smithii (strain ATCC 35061 / DSM 861 / OCM 144 / PS)	sp|A5UMJ5|SURE_METS3 5'-nucleotidase SurE OS=Methanobrevibacter smithii (strain ATCC 35061 / DSM 861 / OCM 144 / PS) OX=420247 GN=surE PE=3 SV=1	sp|A5UMJ5|SURE_METS3-FAG15
FLLSIIRRGRLHLF	11.712872	27.25735	19.979818	21.56995	72.05788	143.39305	78.20002	55.059937	50.314495	146.39154	10.026527	57.81485809090909	Korarchaeum cryptofilum (strain OPF8)	sp|B1L557|UPPP_KORCO Undecaprenyl-diphosphatase OS=Korarchaeum cryptofilum (strain OPF8) OX=374847 GN=uppP PE=3 SV=1	sp|B1L557|UPPP_KORCO-FLL14
FGVHIIRISLKNF	19.114037	34.796013	38.214703	27.640718	55.122524	101.65506	120.18523	39.417183	48.595203	122.34369	29.363955	57.85893781818183	Thermococcus kodakarensis (strain ATCC BAA-918 / JCM 12380 / KOD1) (Pyrococcus kodakaraensis (strain KOD1))	sp|Q52454|COBS_THEKO Adenosylcobinamide-GDP ribazoletransferase OS=Thermococcus kodakarensis (strain ATCC BAA-918 / JCM 12380 / KOD1) OX=69014 GN=cobS PE=3 SV=1	sp|Q52454|COBS_THEKO-FGV13
LKRLLKLRLLLKR	10.742942	12.353668	12.106868	13.674336	140.18817	35.925495	26.73865	72.72191	93.08128	214.43867	5.9392915	57.99193459090909	Pyrobaculum aerophilum (strain ATCC 51768 / DSM 7523 / JCM 9630 / CIP 104966 / NBRC 100827 / IM2)	sp|Q8ZVV9|RL32_PYRAE Large ribosomal subunit protein eL32 OS=Pyrobaculum aerophilum (strain ATCC 51768 / DSM 7523 / JCM 9630 / CIP 104966 / NBRC 100827 / IM2) OX=178306 GN=rpl32e PE=3 SV=1	sp|Q8ZVV9|RL32_PYRAE-LKR13
IGPLIRIKSIKLF	18.048176	23.533699	38.331566	27.99268	65.93786	53.897938	70.507195	83.77944	79.320915	154.70262	22.45949	58.04650718181818	Methanocaldococcus jannaschii (strain ATCC 43067 / DSM 2661 / JAL-1 / JCM 10045 / NBRC 100440) (Methanococcus jannaschii)	sp|Q58012|BRIX_METJA Probable Brix domain-containing ribosomal biogenesis protein OS=Methanocaldococcus jannaschii (strain ATCC 43067 / DSM 2661 / JAL-1 / JCM 10045 / NBRC 100440) OX=243232 GN=MJ0594 PE=3 SV=1	sp|Q58012|BRIX_METJA-IGP13
IRHAAAWLRVKPRIIW	6.901644	21.240911	15.824871	15.585651	81.63136	84.294334	125.54014	71.19424	61.67961	147.70377	7.5573893	58.104901845454535	Caldivirga maquilingensis (strain ATCC 700844 / DSM 13496 / JCM 10307 / IC-167)	sp|A8MB89|PYRG_CALMQ CTP synthase OS=Caldivirga maquilingensis (strain ATCC 700844 / DSM 13496 / JCM 10307 / IC-167) OX=397948 GN=pyrG PE=3 SV=1	sp|A8MB89|PYRG_CALMQ-IRH16
RLPGRLRRRLWLKA	13.155632	22.744555	9.594261	12.280879	98.82326	24.2768	19.923428	95.46434	98.52738	238.41937	7.684959	58.26316945454546	Pyrobaculum aerophilum (strain ATCC 51768 / DSM 7523 / JCM 9630 / CIP 104966 / NBRC 100827 / IM2)	sp|Q8ZXV9|IF1A_PYRAE Translation initiation factor 1A OS=Pyrobaculum aerophilum (strain ATCC 51768 / DSM 7523 / JCM 9630 / CIP 104966 / NBRC 100827 / IM2) OX=178306 GN=eIF1A PE=3 SV=2	sp|Q8ZXV9|IF1A_PYRAE-RLP14
ILSKWLARFMVRYFK	11.484593	29.28122	18.34628	14.467151	132.44272	68.950165	48.444168	51.187313	71.29741	191.11801	4.4196086	58.312603509090906	Thermococcus hydrothermalis	sp|Q9HH05|DPOL_THEHY DNA polymerase (Fragment) OS=Thermococcus hydrothermalis OX=46539 GN=pol PE=1 SV=1	sp|Q9HH05|DPOL_THEHY-ILS15
ILFAGLLKGLLKSL	13.878365	41.651924	40.96007	23.358366	81.677765	185.10783	126.02961	6.64745	8.837785	97.89731	15.689289	58.33961490909092	Methanothermobacter thermautotrophicus (strain ATCC 29096 / DSM 1053 / JCM 10044 / NBRC 100330 / Delta H) (Methanobacterium thermoautotrophicum); Methanothermobacter marburgensis (strain ATCC BAA-927 / DSM 2133 / JCM 14651 / NBRC 100331 / OCM 82 / Marburg) (Methanobacterium thermoautotrophicum)	sp|Q50774|MTRG_METTM Tetrahydromethanopterin S-methyltransferase subunit G OS=Methanothermobacter marburgensis (strain ATCC BAA-927 / DSM 2133 / JCM 14651 / NBRC 100331 / OCM 82 / Marburg) OX=79929 GN=mtrG PE=1 SV=2, sp|O27225|MTRG_METTH Tetrahydromethanopterin S-methyltransferase subunit G OS=Methanothermobacter thermautotrophicus (strain ATCC 29096 / DSM 1053 / JCM 10044 / NBRC 100330 / Delta H…	sp|O27225|MTRG_METTH-ILF14
IFGALAKIRRLL	17.950506	45.73037	27.273663	26.87985	62.498955	114.170494	90.17873	37.433155	52.70821	153.98491	14.285868	58.46315554545456	Pyrobaculum islandicum (strain DSM 4184 / JCM 9189 / GEO3)	sp|A1RV38|RFCS2_PYRIL Replication factor C small subunit 2 OS=Pyrobaculum islandicum (strain DSM 4184 / JCM 9189 / GEO3) OX=384616 GN=rfcS2 PE=3 SV=1	sp|A1RV38|RFCS2_PYRIL-IFG12
FGGLAILKGSL	35.709835	38.451736	48.56442	25.91295	39.931	118.68988	136.94473	22.417112	35.344387	107.13192	38.338783	58.85788663636363	Ignicoccus hospitalis (strain KIN4/I / DSM 18386 / JCM 14125)	sp|A8AB39|ILVD_IGNH4 Dihydroxy-acid dehydratase OS=Ignicoccus hospitalis (strain KIN4/I / DSM 18386 / JCM 14125) OX=453591 GN=ilvD PE=3 SV=1	sp|A8AB39|ILVD_IGNH4-FGG11
TWFIKVSLIRKKLLENNEKINW	5.2230673	25.001156	5.79616	4.863211	82.142494	28.667263	34.34423	54.15648	44.104004	359.6996	6.267065	59.11497548181817	Picrophilus torridus (strain ATCC 700027 / DSM 9790 / JCM 10055 / NBRC 100828)	sp|Q6L206|SYI_PICTO Isoleucine--tRNA ligase OS=Picrophilus torridus (strain ATCC 700027 / DSM 9790 / JCM 10055 / NBRC 100828) OX=263820 GN=ileS PE=3 SV=1	sp|Q6L206|SYI_PICTO-TWF22
IRKNTLKILRRIL	8.927757	25.740456	10.962346	11.545994	108.33478	64.24067	52.15595	79.81032	95.70077	188.28554	7.9944797	59.42718751818182	Methanothermobacter thermautotrophicus (strain ATCC 29096 / DSM 1053 / JCM 10044 / NBRC 100330 / Delta H) (Methanobacterium thermoautotrophicum)	sp|O26708|SYP_METTH Proline--tRNA ligase OS=Methanothermobacter thermautotrophicus (strain ATCC 29096 / DSM 1053 / JCM 10044 / NBRC 100330 / Delta H) OX=187420 GN=proS PE=1 SV=1	sp|O26708|SYP_METTH-IRK13
ILSNIIAYKLGLKKVW	14.535492	30.935064	37.34734	30.541216	66.69306	102.71669	95.71666	51.39341	49.844315	157.90797	18.902035	59.68484109090909	Methanococcus vannielii (strain ATCC 35089 / DSM 1224 / JCM 13029 / OCM 148 / SB)	sp|A6UQY1|CDPAS_METVS CDP-archaeol synthase OS=Methanococcus vannielii (strain ATCC 35089 / DSM 1224 / JCM 13029 / OCM 148 / SB) OX=406327 GN=carS PE=3 SV=1	sp|A6UQY1|CDPAS_METVS-ILS16
LKIEGLKLSKSILKKLNL	17.737629	24.54431	17.76437	21.988308	42.294147	57.566067	52.821175	97.1019	102.84766	203.3284	24.806288	60.25456854545455	Caldivirga maquilingensis (strain ATCC 700844 / DSM 13496 / JCM 10307 / IC-167)	sp|A8M9D7|SYE_CALMQ Glutamate--tRNA ligase OS=Caldivirga maquilingensis (strain ATCC 700844 / DSM 13496 / JCM 10307 / IC-167) OX=397948 GN=gltX PE=3 SV=1	sp|A8M9D7|SYE_CALMQ-LKI18
ILGRLSSKIAKRLL	13.481309	29.26868	24.49164	21.002588	80.246284	57.591385	57.923985	77.892685	67.304146	219.00821	14.8022	60.27391927272727	Archaeoglobus fulgidus (strain ATCC 49558 / DSM 4304 / JCM 9628 / NBRC 100126 / VC-16)	sp|O29137|RL13_ARCFU Large ribosomal subunit protein uL13 OS=Archaeoglobus fulgidus (strain ATCC 49558 / DSM 4304 / JCM 9628 / NBRC 100126 / VC-16) OX=224325 GN=rpl13 PE=3 SV=1	sp|O29137|RL13_ARCFU-ILG14
ILNLIGLKILRL	11.110363	30.105692	19.591902	10.534911	194.78923	138.83969	112.58813	20.609983	25.908157	99.39253	6.499477	60.90636954545453	Methanocaldococcus jannaschii (strain ATCC 43067 / DSM 2661 / JAL-1 / JCM 10045 / NBRC 100440) (Methanococcus jannaschii)	sp|Q58019|Y602_METJA Uncharacterized protein MJ0602 OS=Methanocaldococcus jannaschii (strain ATCC 43067 / DSM 2661 / JAL-1 / JCM 10045 / NBRC 100440) OX=243232 GN=MJ0602 PE=4 SV=1	sp|Q58019|Y602_METJA-ILN12
LRNKKELWLARARLKWIVRRARALLSMT	3.8866963	9.726617	9.440301	7.3061275	95.758514	21.248098	28.241388	81.7823	81.08378	324.07455	8.385415	60.993980618181816	Pyrobaculum calidifontis (strain DSM 21063 / JCM 11548 / VA1)	sp|A3MUS9|RS4_PYRCJ Small ribosomal subunit protein uS4 OS=Pyrobaculum calidifontis (strain DSM 21063 / JCM 11548 / VA1) OX=410359 GN=rps4 PE=3 SV=1	sp|A3MUS9|RS4_PYRCJ-LRN28
IKMGLKNIKRFMRFMGRLPVKNFW	9.303556	26.703617	15.117857	16.793648	89.14201	48.34347	44.878407	55.047646	82.80674	279.4419	5.476392	61.18684027272728	Picrophilus torridus (strain ATCC 700027 / DSM 9790 / JCM 10055 / NBRC 100828)	sp|Q6L032|Y1085_PICTO Putative adenine deaminase PTO1085 OS=Picrophilus torridus (strain ATCC 700027 / DSM 9790 / JCM 10055 / NBRC 100828) OX=263820 GN=PTO1085 PE=3 SV=1	sp|Q6L032|Y1085_PICTO-IKM24
LRRRIKKYQRIIFGLPRFKLRGVRKDLRRASPLWF	14.841098	20.608326	23.192627	28.452044	75.871155	28.58491	34.482018	120.34109	113.149826	194.58293	19.304453	61.21913427272728	Pyrococcus furiosus (strain ATCC 43587 / DSM 3638 / JCM 8422 / Vc1)	sp|Q8U1S5|CMR1A_PYRFU CRISPR system Cmr subunit Cmr1-1 OS=Pyrococcus furiosus (strain ATCC 43587 / DSM 3638 / JCM 8422 / Vc1) OX=186497 GN=cmr1-1 PE=1 SV=1	sp|Q8U1S5|CMR1A_PYRFU-LRR35
IIRHKVDKILRIKF	10.870266	25.02662	29.733547	32.288826	106.787834	25.87305	58.803955	108.96594	93.80638	175.08728	11.092437	61.66692136363636	Methanocaldococcus jannaschii (strain ATCC 43067 / DSM 2661 / JAL-1 / JCM 10045 / NBRC 100440) (Methanococcus jannaschii)	sp|Q58817|RFCS_METJA Replication factor C small subunit OS=Methanocaldococcus jannaschii (strain ATCC 43067 / DSM 2661 / JAL-1 / JCM 10045 / NBRC 100440) OX=243232 GN=rfcS PE=3 SV=1	sp|Q58817|RFCS_METJA-IIR14
LRRVGITNLRTVAKINWK	7.635518	23.823456	9.090466	9.219491	83.26921	29.0875	46.212982	62.787846	63.563244	337.45493	7.3937497	61.77621751818181	Thermococcus kodakarensis (strain ATCC BAA-918 / JCM 12380 / KOD1) (Pyrococcus kodakaraensis (strain KOD1))	sp|Q5JH75|MPTA_THEKO GTP cyclohydrolase MptA OS=Thermococcus kodakarensis (strain ATCC BAA-918 / JCM 12380 / KOD1) OX=69014 GN=mptA PE=3 SV=1	sp|Q5JH75|MPTA_THEKO-LRR18
LIKMLRFYVVLRRF	11.955124	25.642694	17.03059	16.973885	123.971695	105.52903	81.45532	59.850624	54.76116	179.31496	4.437679	61.902069181818185	Saccharolobus solfataricus (strain ATCC 35092 / DSM 1617 / JCM 11322 / P2) (Sulfolobus solfataricus)	sp|Q97YC8|CSA5A_SACS2 CRISPR type I-A cluster 1/Apern-associated protein Csa5-1 OS=Saccharolobus solfataricus (strain ATCC 35092 / DSM 1617 / JCM 11322 / P2) OX=273057 GN=csa5 PE=1 SV=1	sp|Q97YC8|CSA5A_SACS2-LIK14
KMSKKFIIWRLKQIF	5.3496995	24.443125	6.9956603	6.6883235	116.53421	14.981495	54.852085	64.634186	88.596344	286.71265	12.174845	61.99660211818181	Methanocaldococcus jannaschii (strain ATCC 43067 / DSM 2661 / JAL-1 / JCM 10045 / NBRC 100440) (Methanococcus jannaschii)	sp|Q58112|PRIL_METJA DNA primase large subunit PriL OS=Methanocaldococcus jannaschii (strain ATCC 43067 / DSM 2661 / JAL-1 / JCM 10045 / NBRC 100440) OX=243232 GN=priL PE=3 SV=1	sp|Q58112|PRIL_METJA-KMS15
GIFIPFKRLLRFF	20.259626	29.129438	24.727667	20.29884	53.773785	124.190094	92.37433	58.40486	68.61938	166.3287	25.411058	62.13797981818182	Methanothermobacter thermautotrophicus (strain ATCC 29096 / DSM 1053 / JCM 10044 / NBRC 100330 / Delta H) (Methanobacterium thermoautotrophicum)	sp|O27874|SYG_METTH Glycine--tRNA ligase OS=Methanothermobacter thermautotrophicus (strain ATCC 29096 / DSM 1053 / JCM 10044 / NBRC 100330 / Delta H) OX=187420 GN=glyS PE=3 SV=1	sp|O27874|SYG_METTH-GIF13
FALRFPRIVRIRF	22.229399	44.38633	22.510962	30.593527	69.64403	108.055695	114.19594	39.191273	65.3701	156.66245	11.400689	62.20367227272728	Nanoarchaeum equitans (strain Kin4-M)	sp|Q74M64|DNLI_NANEQ DNA ligase OS=Nanoarchaeum equitans (strain Kin4-M) OX=228908 GN=lig PE=3 SV=1	sp|Q74M64|DNLI_NANEQ-FAL13
KRFWTLIKMLRF	6.5147142	7.0722694	5.913375	7.7117543	98.24667	123.76734	39.280037	83.70903	85.227455	221.83466	5.115163	62.21749708181819	Saccharolobus solfataricus (strain ATCC 35092 / DSM 1617 / JCM 11322 / P2) (Sulfolobus solfataricus)	sp|Q97YC8|CSA5A_SACS2 CRISPR type I-A cluster 1/Apern-associated protein Csa5-1 OS=Saccharolobus solfataricus (strain ATCC 35092 / DSM 1617 / JCM 11322 / P2) OX=273057 GN=csa5 PE=1 SV=1	sp|Q97YC8|CSA5A_SACS2-KRF12
FIAALFKANKKLLW	14.236599	34.308098	45.796562	23.210342	87.265625	82.18638	86.32646	40.027237	75.81123	178.96127	16.464514	62.23584700000001	Methanococcoides burtonii (strain DSM 6242 / NBRC 107633 / OCM 468 / ACE-M)	sp|Q12YW2|GGR1_METBU Digeranylgeranylglycerophospholipid reductase 1 OS=Methanococcoides burtonii (strain DSM 6242 / NBRC 107633 / OCM 468 / ACE-M) OX=259564 GN=Mbur_0369 PE=3 SV=1	sp|Q12YW2|GGR1_METBU-FIA14
LWYVIARAVRLASNVRK	5.9197946	33.465286	18.254896	16.91874	170.7215	79.99814	62.37552	26.022533	28.213066	240.24033	4.338406	62.406201054545456	Picrophilus torridus (strain ATCC 700027 / DSM 9790 / JCM 10055 / NBRC 100828)	sp|Q6L1P9|ENDA_PICTO tRNA-splicing endonuclease OS=Picrophilus torridus (strain ATCC 700027 / DSM 9790 / JCM 10055 / NBRC 100828) OX=263820 GN=endA PE=3 SV=1	sp|Q6L1P9|ENDA_PICTO-LWY17
YLGRLVIRRALKVLRLLKS	6.258512	12.642961	7.1603985	10.763778	96.60782	27.967113	30.00555	37.47268	99.15039	354.6982	7.1270313	62.71403943636363	Sulfolobus islandicus (strain Y.G.57.14 / Yellowstone #1); Sulfolobus islandicus (strain M.14.25 / Kamchatka #1); Sulfolobus islandicus (strain M.16.27); Sulfolobus islandicus (strain L.S.2.15 / Lassen #1); Sulfolobus islandicus (strain Y.N.15.51 / Yellowstone #2); Sulfolobus islandicus (strain M.16.4 / Kamchatka #3); Saccharolobus solfataricus (strain ATCC 35092 / DSM 1617 / JCM 11322 / P2) (Sul…	sp|C3MR87|SYA_SULIL Alanine--tRNA ligase OS=Sulfolobus islandicus (strain L.S.2.15 / Lassen #1) OX=429572 GN=alaS PE=3 SV=1, sp|C4KIK1|SYA_SULIK Alanine--tRNA ligase OS=Sulfolobus islandicus (strain M.16.4 / Kamchatka #3) OX=426118 GN=alaS PE=3 SV=1, sp|C3MZC2|SYA_SULIA Alanine--tRNA ligase OS=Sulfolobus islandicus (strain M.16.27) OX=427318 GN=alaS PE=3 SV=1, sp|C3N7E3|SYA_SULIY Alanine--tRNA li…	sp|P96041|SYA_SACS2-YLG19
LIWAVRWNTFLKGANIN	10.262338	42.431374	18.422153	12.851113	79.5482	161.01857	71.62337	23.723991	28.139402	229.33362	12.642112	62.72693118181819	Pyrococcus horikoshii (strain ATCC 700860 / DSM 12428 / JCM 9974 / NBRC 100139 / OT-3)	sp|O57713|Y1989_PYRHO UPF0104 membrane protein PH1989 OS=Pyrococcus horikoshii (strain ATCC 700860 / DSM 12428 / JCM 9974 / NBRC 100139 / OT-3) OX=70601 GN=PH1989 PE=3 SV=1	sp|O57713|Y1989_PYRHO-LIW17
LRKWRRVFTYL	25.297258	17.40963	12.192391	12.126741	170.28764	31.66282	35.953697	197.31921	72.31848	109.85214	6.387448	62.80067772727272	Methanocaldococcus jannaschii (strain ATCC 43067 / DSM 2661 / JAL-1 / JCM 10045 / NBRC 100440) (Methanococcus jannaschii)	sp|Q60261|Y3506_METJA Uncharacterized protein MJECL06 OS=Methanocaldococcus jannaschii (strain ATCC 43067 / DSM 2661 / JAL-1 / JCM 10045 / NBRC 100440) OX=243232 GN=MJECL06 PE=4 SV=1	sp|Q60261|Y3506_METJA-LRK11
FGIFALSAALVKW	43.68337	39.51807	54.372837	28.488537	60.89534	116.87195	123.253365	33.491726	56.998085	102.87622	32.02806	62.95250545454546	Haloferax volcanii (strain ATCC 29605 / DSM 3757 / JCM 8879 / NBRC 14742 / NCIMB 2012 / VKM B-1768 / DS2) (Halobacterium volcanii)	sp|D4GYG8|AGLR_HALVD Probable flippase AglR OS=Haloferax volcanii (strain ATCC 29605 / DSM 3757 / JCM 8879 / NBRC 14742 / NCIMB 2012 / VKM B-1768 / DS2) OX=309800 GN=aglR PE=1 SV=1	sp|D4GYG8|AGLR_HALVD-FGI13
IFGMKIAKGLRIL	15.417118	50.068184	19.67666	23.645943	72.502884	84.06071	107.70531	57.077374	71.44103	183.11003	9.983521	63.153524	Methanocaldococcus jannaschii (strain ATCC 43067 / DSM 2661 / JAL-1 / JCM 10045 / NBRC 100440) (Methanococcus jannaschii)	sp|Q58632|RBL_METJA Ribulose bisphosphate carboxylase OS=Methanocaldococcus jannaschii (strain ATCC 43067 / DSM 2661 / JAL-1 / JCM 10045 / NBRC 100440) OX=243232 GN=rbcL PE=1 SV=2	sp|Q58632|RBL_METJA-IFG13
LFAVIIILGKRIKW	19.144901	36.84805	30.142677	27.119637	98.348465	85.028854	108.35321	47.47155	43.359318	187.67575	12.971653	63.31491499999999	Archaeoglobus fulgidus (strain ATCC 49558 / DSM 4304 / JCM 9628 / NBRC 100126 / VC-16)	sp|O29973|Y266_ARCFU Uncharacterized transporter AF_0266 OS=Archaeoglobus fulgidus (strain ATCC 49558 / DSM 4304 / JCM 9628 / NBRC 100126 / VC-16) OX=224325 GN=AF_0266 PE=3 SV=1	sp|O29973|Y266_ARCFU-LFA14
FIGINVAVGLKLIGK	53.626156	60.23639	48.89276	47.34201	45.69116	79.20943	98.96442	58.0624	78.20115	93.76367	32.74276	63.33930054545456	Sulfolobus acidocaldarius (strain ATCC 33909 / DSM 639 / JCM 8929 / NBRC 15157 / NCIMB 11770)	sp|Q4J8X7|TRPD_SULAC Anthranilate phosphoribosyltransferase OS=Sulfolobus acidocaldarius (strain ATCC 33909 / DSM 639 / JCM 8929 / NBRC 15157 / NCIMB 11770) OX=330779 GN=trpD PE=3 SV=1	sp|Q4J8X7|TRPD_SULAC-FIG15
LRHLKRIAWIARLLARN	4.705421	19.842371	11.841637	13.020575	105.21642	59.226418	52.355682	127.954994	111.50819	184.27313	7.3682103	63.3920953	Aeropyrum pernix (strain ATCC 700893 / DSM 11879 / JCM 9820 / NBRC 100138 / K1)	sp|Q9YCR6|CYSC_AERPE Probable adenylyl-sulfate kinase OS=Aeropyrum pernix (strain ATCC 700893 / DSM 11879 / JCM 9820 / NBRC 100138 / K1) OX=272557 GN=cysC PE=1 SV=2	sp|Q9YCR6|CYSC_AERPE-LRH17
IAKKGNLRLLIKIL	12.376009	29.681221	23.19705	16.803802	81.7613	63.560577	76.50232	90.57038	100.013306	192.7791	13.794408	63.73086118181818	Methanococcus maripaludis (strain S2 / LL)	sp|Q6LZF1|Y678_METMP Putative HTH-type transcriptional regulatory protein MMP0678 OS=Methanococcus maripaludis (strain S2 / LL) OX=267377 GN=MMP0678 PE=3 SV=2	sp|Q6LZF1|Y678_METMP-IAK14
YLARLVIRRTLRALKKLK	3.7452128	17.188303	6.974645	8.3468075	120.515755	19.057281	23.558685	77.67278	117.454666	302.54935	4.062259	63.73870402727273	Ignicoccus hospitalis (strain KIN4/I / DSM 18386 / JCM 14125)	sp|A8A8X8|SYA_IGNH4 Alanine--tRNA ligase OS=Ignicoccus hospitalis (strain KIN4/I / DSM 18386 / JCM 14125) OX=453591 GN=alaS PE=3 SV=1	sp|A8A8X8|SYA_IGNH4-YLA18
GKIRYIMFKWLKM	11.593965	13.439066	15.05956	15.192692	93.56176	49.57622	52.26752	79.02167	111.29043	245.05154	15.1841345	63.74895977272728	Sulfurisphaera tokodaii (strain DSM 16993 / JCM 10545 / NBRC 100140 / 7) (Sulfolobus tokodaii)	sp|Q975R3|ENDA_SULTO tRNA-splicing endonuclease OS=Sulfurisphaera tokodaii (strain DSM 16993 / JCM 10545 / NBRC 100140 / 7) OX=273063 GN=endA PE=1 SV=1	sp|Q975R3|ENDA_SULTO-GKI13
LFGELIIKLKSF	12.034145	30.427296	53.815147	26.803381	65.46869	138.2832	121.99393	68.37152	49.25485	105.23848	33.636562	64.12065463636364	Methanocaldococcus jannaschii (strain ATCC 43067 / DSM 2661 / JAL-1 / JCM 10045 / NBRC 100440) (Methanococcus jannaschii)	sp|Q58534|Y1134_METJA Uncharacterized protein MJ1134 OS=Methanocaldococcus jannaschii (strain ATCC 43067 / DSM 2661 / JAL-1 / JCM 10045 / NBRC 100440) OX=243232 GN=MJ1134 PE=4 SV=1	sp|Q58534|Y1134_METJA-LFG12
FRIRVFKEVMRIKW	12.610445	23.048067	19.594698	17.728714	115.58364	54.594757	75.94699	84.792	71.398384	224.15532	6.349071	64.16382599999999	Sulfurisphaera tokodaii (strain DSM 16993 / JCM 10545 / NBRC 100140 / 7) (Sulfolobus tokodaii)	sp|Q973C7|OGT_SULTO Methylated-DNA--protein-cysteine methyltransferase OS=Sulfurisphaera tokodaii (strain DSM 16993 / JCM 10545 / NBRC 100140 / 7) OX=273063 GN=ogt PE=1 SV=1	sp|Q973C7|OGT_SULTO-FRI14
KLILKKIKMLKIEF	3.4621537	9.8621645	27.133224	21.916296	159.17099	41.631363	12.561959	153.866	48.25689	218.03737	10.482887	64.21648156363636	Methanosphaera stadtmanae (strain ATCC 43021 / DSM 3091 / JCM 11832 / MCB-3)	sp|Q2NE45|PUS10_METST tRNA pseudouridine synthase Pus10 OS=Methanosphaera stadtmanae (strain ATCC 43021 / DSM 3091 / JCM 11832 / MCB-3) OX=339860 GN=pus10 PE=3 SV=1	sp|Q2NE45|PUS10_METST-KLI14
IQTPLNIARRRFQSWLRRRIRGSSRSQISKLLARLRRLKWA	6.215842	19.409708	19.760338	16.794136	133.36775	33.675518	31.283554	104.64259	93.52884	240.40558	9.350557	64.40312845454545	Haloquadratum walsbyi (strain DSM 16790 / HBSQ001)	sp|Q18DN4|HMU_HALWD Halomucin OS=Haloquadratum walsbyi (strain DSM 16790 / HBSQ001) OX=362976 GN=hmu PE=3 SV=1	sp|Q18DN4|HMU_HALWD-IQT41
LWRRRRVFAAAVL	18.752213	40.229565	21.906914	20.995481	87.84956	56.243008	74.26231	162.33258	101.67716	115.53929	10.275225	64.55120963636362	Halobacterium salinarum (strain ATCC 700922 / JCM 11081 / NRC-1) (Halobacterium halobium); Halobacterium salinarum (strain ATCC 29341 / DSM 671 / R1)	sp|Q9HNE5|CRTY_HALSA Lycopene beta-cyclase OS=Halobacterium salinarum (strain ATCC 700922 / JCM 11081 / NRC-1) OX=64091 GN=crtY PE=3 SV=2	sp|Q9HNE5|CRTY_HALSA-LWR13
LPLAKIAAKLMLGKKL	10.669513	35.52331	39.467373	21.378525	49.889572	83.37888	53.246513	74.3201	119.255104	191.98492	32.242577	64.66876245454546	Methanocorpusculum labreanum (strain ATCC 43576 / DSM 4855 / Z)	sp|A2SQ53|CARB_METLZ Carbamoyl-phosphate synthase large chain OS=Methanocorpusculum labreanum (strain ATCC 43576 / DSM 4855 / Z) OX=410358 GN=carB PE=3 SV=1	sp|A2SQ53|CARB_METLZ-LPL16
IISIAKVKILSLKL	49.084503	46.79563	51.54985	29.740498	62.926804	93.47473	87.33065	79.74272	68.47192	99.73525	45.28488	64.921585	Methanocaldococcus jannaschii (strain ATCC 43067 / DSM 2661 / JAL-1 / JCM 10045 / NBRC 100440) (Methanococcus jannaschii)	sp|Q57676|Y223_METJA Uncharacterized protein MJ0223 OS=Methanocaldococcus jannaschii (strain ATCC 43067 / DSM 2661 / JAL-1 / JCM 10045 / NBRC 100440) OX=243232 GN=MJ0223 PE=1 SV=1	sp|Q57676|Y223_METJA-IIS14
FIPTLSGIRSILKF	21.972475	43.35372	70.30594	38.092426	65.81625	97.464554	107.65883	48.446045	55.169968	117.613914	51.32592	65.201822	Methanothermobacter thermautotrophicus (strain ATCC 29096 / DSM 1053 / JCM 10044 / NBRC 100330 / Delta H) (Methanobacterium thermoautotrophicum)	sp|O27216|Y1148_METTH UPF0254 protein MTH_1148 OS=Methanothermobacter thermautotrophicus (strain ATCC 29096 / DSM 1053 / JCM 10044 / NBRC 100330 / Delta H) OX=187420 GN=MTH_1148 PE=3 SV=1	sp|O27216|Y1148_METTH-FIP14
GIILRPLLHSRGSRRIRLL	5.595654	29.955788	11.50989	18.09774	87.78422	43.08193	67.95603	79.634735	70.667595	296.84915	7.100003	65.293885	Methanosarcina acetivorans (strain ATCC 35395 / DSM 2834 / JCM 12185 / C2A)	sp|Q8TPX2|RNP3_METAC Ribonuclease P protein component 3 OS=Methanosarcina acetivorans (strain ATCC 35395 / DSM 2834 / JCM 12185 / C2A) OX=188937 GN=rnp3 PE=3 SV=1	sp|Q8TPX2|RNP3_METAC-GII19
LFAARKLRLKRLKF	8.498278	15.690639	22.21139	16.558487	100.16382	21.338217	36.31646	115.56334	138.19016	242.19246	8.253955	65.90701872727273	Sulfolobus acidocaldarius (strain ATCC 33909 / DSM 639 / JCM 8929 / NBRC 15157 / NCIMB 11770)	sp|P11524|RS12_SULAC Small ribosomal subunit protein uS12 OS=Sulfolobus acidocaldarius (strain ATCC 33909 / DSM 639 / JCM 8929 / NBRC 15157 / NCIMB 11770) OX=330779 GN=rps12 PE=3 SV=3	sp|P11524|RS12_SULAC-LFA14
ILQNKKIREIVKKLGKLRLL	5.3148537	15.274087	14.244614	8.922654	67.07772	15.760564	20.028662	64.53848	146.81842	361.57648	7.813368	66.12453660909091	Methanocaldococcus jannaschii (strain ATCC 43067 / DSM 2661 / JAL-1 / JCM 10045 / NBRC 100440) (Methanococcus jannaschii)	sp|Q58221|Y811_METJA Uncharacterized protein MJ0811 OS=Methanocaldococcus jannaschii (strain ATCC 43067 / DSM 2661 / JAL-1 / JCM 10045 / NBRC 100440) OX=243232 GN=MJ0811 PE=4 SV=1	sp|Q58221|Y811_METJA-ILQ20
RRLSTWKLKLRMF	6.454155	7.2354536	8.866395	9.894329	116.82822	34.478504	30.82161	120.784805	94.66713	295.11197	6.861004	66.5457796	Methanothermobacter thermautotrophicus (strain ATCC 29096 / DSM 1053 / JCM 10044 / NBRC 100330 / Delta H) (Methanobacterium thermoautotrophicum)	sp|O26669|HTPX_METTH Protease HtpX homolog OS=Methanothermobacter thermautotrophicus (strain ATCC 29096 / DSM 1053 / JCM 10044 / NBRC 100330 / Delta H) OX=187420 GN=htpX PE=3 SV=1	sp|O26669|HTPX_METTH-RRL13
FFKGMLRTLKWIF	13.686633	38.98279	38.860188	32.003456	129.40993	81.066986	82.88068	46.51089	65.50524	193.84949	12.557344	66.84669336363636	Thermococcus aggregans	sp|O33845|DPOL_THEAG DNA polymerase OS=Thermococcus aggregans OX=110163 GN=pol PE=3 SV=1	sp|O33845|DPOL_THEAG-FFK13
GRGLQLAKKWVWLKIRGQLENLKRWRRRLGK	6.071224	17.612097	7.6586466	6.9018474	73.37575	16.670958	24.138124	76.03346	104.106705	400.0298	4.4030857	67.00015433636364	Pyrobaculum aerophilum (strain ATCC 51768 / DSM 7523 / JCM 9630 / CIP 104966 / NBRC 100827 / IM2)	sp|Q8ZZL8|CAS1B_PYRAE CRISPR-associated endonuclease Cas1 2 OS=Pyrobaculum aerophilum (strain ATCC 51768 / DSM 7523 / JCM 9630 / CIP 104966 / NBRC 100827 / IM2) OX=178306 GN=cas1-2 PE=3 SV=1	sp|Q8ZZL8|CAS1B_PYRAE-GRG31
KIINAPYVWKLKHKGKMIKVKLKNW	5.436808	35.316628	11.893696	11.140056	72.05896	41.982357	32.99989	92.45541	116.2052	306.7353	12.346666	67.14281554545454	Methanocaldococcus jannaschii (strain ATCC 43067 / DSM 2661 / JAL-1 / JCM 10045 / NBRC 100440) (Methanococcus jannaschii)	sp|Q57710|IF2P_METJA Probable translation initiation factor IF-2 OS=Methanocaldococcus jannaschii (strain ATCC 43067 / DSM 2661 / JAL-1 / JCM 10045 / NBRC 100440) OX=243232 GN=infB PE=3 SV=1	sp|Q57710|IF2P_METJA-KII25
IWINKIRKIRRYIRW	11.763239	25.337553	14.767378	21.89335	251.89883	34.473827	64.11381	55.522102	41.36021	214.74802	2.7002263	67.14350411818182	Sulfolobus acidocaldarius (strain ATCC 33909 / DSM 639 / JCM 8929 / NBRC 15157 / NCIMB 11770)	sp|O05639|RL19E_SULAC Large ribosomal subunit protein eL19 OS=Sulfolobus acidocaldarius (strain ATCC 33909 / DSM 639 / JCM 8929 / NBRC 15157 / NCIMB 11770) OX=330779 GN=rpl19e PE=3 SV=1	sp|O05639|RL19E_SULAC-IWI15
WRELKVFWRRLKM	14.975095	16.38271	20.156792	15.018993	125.74426	51.890896	46.301464	87.51666	77.41713	273.11832	10.429302	67.17742018181819	Pyrococcus horikoshii (strain ATCC 700860 / DSM 12428 / JCM 9974 / NBRC 100139 / OT-3)	sp|O59008|Y1297_PYRHO UPF0332 protein PH1297 OS=Pyrococcus horikoshii (strain ATCC 700860 / DSM 12428 / JCM 9974 / NBRC 100139 / OT-3) OX=70601 GN=PH1297 PE=3 SV=1	sp|O59008|Y1297_PYRHO-WRE13
FLSSRIGKLKLIIL	10.524836	38.1494	34.304276	16.197437	149.90974	113.80812	86.65906	67.79024	41.055084	174.60925	6.236804	67.20402245454545	Archaeoglobus fulgidus (strain ATCC 49558 / DSM 4304 / JCM 9628 / NBRC 100126 / VC-16)	sp|O29072|RFCL_ARCFU Replication factor C large subunit OS=Archaeoglobus fulgidus (strain ATCC 49558 / DSM 4304 / JCM 9628 / NBRC 100126 / VC-16) OX=224325 GN=rfcL PE=1 SV=1	sp|O29072|RFCL_ARCFU-FLS14
PKWKKIKRIMKKIGL	10.189789	55.214985	12.045841	16.67766	110.61547	22.987614	26.486044	80.45629	109.51412	283.3717	13.05358	67.328463	Staphylothermus marinus (strain ATCC 43588 / DSM 3639 / JCM 9404 / F1)	sp|A3DN28|G1PDH_STAMF Glycerol-1-phosphate dehydrogenase [NAD(P)+] OS=Staphylothermus marinus (strain ATCC 43588 / DSM 3639 / JCM 9404 / F1) OX=399550 GN=egsA PE=3 SV=1	sp|A3DN28|G1PDH_STAMF-PKW15
VKKMVIGGKLKIF	15.651817	25.37082	43.47215	42.804066	107.380585	35.867184	70.03003	82.19471	81.53522	215.01115	22.113527	67.40284172727273	Methanococcus maripaludis (strain C6 / ATCC BAA-1332); Methanococcus maripaludis (strain S2 / LL); Methanococcus maripaludis (strain C5 / ATCC BAA-1333)	sp|A4FX27|UPPP_METM5 Undecaprenyl-diphosphatase OS=Methanococcus maripaludis (strain C5 / ATCC BAA-1333) OX=402880 GN=uppP PE=3 SV=1, sp|A9AAG5|UPPP_METM6 Undecaprenyl-diphosphatase OS=Methanococcus maripaludis (strain C6 / ATCC BAA-1332) OX=444158 GN=uppP PE=3 SV=1, sp|P60942|UPPP_METMP Undecaprenyl-diphosphatase OS=Methanococcus maripaludis (strain S2 / LL) OX=267377 GN=uppP PE=3 SV=1	sp|P60942|UPPP_METMP-VKK13
FVGWIAFKLLKNVNF	12.968078	41.462635	45.62465	30.293274	53.982365	181.8102	151.20233	29.131796	46.53006	127.349976	21.21729	67.41569581818182	Archaeoglobus fulgidus (strain ATCC 49558 / DSM 4304 / JCM 9628 / NBRC 100126 / VC-16)	sp|O29530|CBIM_ARCFU Putative cobalt transport protein CbiM OS=Archaeoglobus fulgidus (strain ATCC 49558 / DSM 4304 / JCM 9628 / NBRC 100126 / VC-16) OX=224325 GN=cbiM PE=3 SV=2	sp|O29530|CBIM_ARCFU-FVG15
IGGVLMKKKKIRFL	21.110716	30.6514	19.729223	30.961357	118.78293	60.954	51.39512	66.67618	83.36784	248.9948	10.45296	67.55241145454545	Methanosphaera stadtmanae (strain ATCC 43021 / DSM 3091 / JCM 11832 / MCB-3)	sp|Q2NEI6|RNH2_METST Ribonuclease HII OS=Methanosphaera stadtmanae (strain ATCC 43021 / DSM 3091 / JCM 11832 / MCB-3) OX=339860 GN=rnhB PE=3 SV=1	sp|Q2NEI6|RNH2_METST-IGG14
FGALLGDIVKSFF	23.804045	41.75376	51.947998	32.009403	51.792717	127.25151	129.74156	44.395454	73.3462	131.20749	36.3859	67.60327609090909	Methanocella arvoryzae (strain DSM 22066 / NBRC 105507 / MRE50)	sp|Q0W6Q1|CDPAS_METAR CDP-archaeol synthase OS=Methanocella arvoryzae (strain DSM 22066 / NBRC 105507 / MRE50) OX=351160 GN=carS PE=3 SV=1	sp|Q0W6Q1|CDPAS_METAR-FGA13
GAGYLARLLIRRSLRLLRRL	5.0747237	18.82853	8.680955	10.556562	60.49163	32.204456	39.470917	47.117306	109.381836	403.87427	8.249528	67.63006488181819	Thermofilum pendens (strain DSM 2475 / Hrk 5)	sp|A1RWQ1|SYA_THEPD Alanine--tRNA ligase OS=Thermofilum pendens (strain DSM 2475 / Hrk 5) OX=368408 GN=alaS PE=3 SV=1	sp|A1RWQ1|SYA_THEPD-GAG20
WTLKRLRMAVRASKNLK	7.423199	26.57953	12.038846	11.8214855	119.35877	27.17729	27.35596	92.61374	86.22017	329.09503	8.443205	68.01156595454546	Methanothermobacter thermautotrophicus (strain ATCC 29096 / DSM 1053 / JCM 10044 / NBRC 100330 / Delta H) (Methanobacterium thermoautotrophicum)	sp|O27679|PELO_METTH Protein pelota homolog OS=Methanothermobacter thermautotrophicus (strain ATCC 29096 / DSM 1053 / JCM 10044 / NBRC 100330 / Delta H) OX=187420 GN=pelA PE=3 SV=2	sp|O27679|PELO_METTH-WTL17
KWIIKNILKGNFKKVK	11.318101	44.409897	4.567133	11.493303	98.04207	14.520924	31.10377	117.0374	93.29437	308.51367	15.365651	68.15148081818181	Methanocaldococcus jannaschii (strain ATCC 43067 / DSM 2661 / JAL-1 / JCM 10045 / NBRC 100440) (Methanococcus jannaschii)	sp|Q58648|Y1252_METJA Uncharacterized protein MJ1252 OS=Methanocaldococcus jannaschii (strain ATCC 43067 / DSM 2661 / JAL-1 / JCM 10045 / NBRC 100440) OX=243232 GN=MJ1252 PE=4 SV=1	sp|Q58648|Y1252_METJA-KWI16
IGEDLIKLGLKSIF	20.925213	29.08489	50.003807	30.84127	55.153244	125.91476	135.09752	76.22	58.49043	128.66658	41.05494	68.31387763636366	Sulfurisphaera tokodaii (strain DSM 16993 / JCM 10545 / NBRC 100140 / 7) (Sulfolobus tokodaii)	sp|Q971T2|TOP6B_SULTO Type 2 DNA topoisomerase 6 subunit B OS=Sulfurisphaera tokodaii (strain DSM 16993 / JCM 10545 / NBRC 100140 / 7) OX=273063 GN=top6B PE=3 SV=1	sp|Q971T2|TOP6B_SULTO-IGE14
KLTWIRGLLKVLLAG	22.134445	36.499165	22.946316	23.277582	77.833466	93.72906	76.16131	88.571045	72.242455	224.24385	14.2816515	68.35639504545453	Methanocaldococcus jannaschii (strain ATCC 43067 / DSM 2661 / JAL-1 / JCM 10045 / NBRC 100440) (Methanococcus jannaschii)	sp|Q57753|Y305_METJA Uncharacterized protein MJ0305 OS=Methanocaldococcus jannaschii (strain ATCC 43067 / DSM 2661 / JAL-1 / JCM 10045 / NBRC 100440) OX=243232 GN=MJ0305 PE=3 SV=1	sp|Q57753|Y305_METJA-KLT15
WRVEWAARWKILNIT	12.149155	22.870039	10.365322	9.687731	120.90205	137.549	80.66922	74.640274	47.68185	219.62643	16.372921	68.4103629090909	Methanosphaera stadtmanae (strain ATCC 43021 / DSM 3091 / JCM 11832 / MCB-3)	sp|Q2NHG8|SYK_METST Lysine--tRNA ligase OS=Methanosphaera stadtmanae (strain ATCC 43021 / DSM 3091 / JCM 11832 / MCB-3) OX=339860 GN=lysS PE=3 SV=1	sp|Q2NHG8|SYK_METST-WRV15
WLGDKALAKLLKFLKGIK	9.492422	27.707624	23.737864	34.365902	41.31316	110.65143	45.687202	117.06192	119.72546	214.74478	9.574226	68.55108999999999	Methanocaldococcus jannaschii (strain ATCC 43067 / DSM 2661 / JAL-1 / JCM 10045 / NBRC 100440) (Methanococcus jannaschii)	sp|Q58306|FLAE_METJA Putative flagella-related protein E OS=Methanocaldococcus jannaschii (strain ATCC 43067 / DSM 2661 / JAL-1 / JCM 10045 / NBRC 100440) OX=243232 GN=flaE PE=4 SV=1	sp|Q58306|FLAE_METJA-WLG18
RLWWRVRRRIVVL	35.151596	34.421265	9.090858	19.767488	211.29008	55.513172	62.829983	113.03428	58.881664	151.52948	4.1791997	68.69900597272728	Aeropyrum pernix (strain ATCC 700893 / DSM 11879 / JCM 9820 / NBRC 100138 / K1)	sp|Q9YDZ7|SRP19_AERPE Signal recognition particle 19 kDa protein OS=Aeropyrum pernix (strain ATCC 700893 / DSM 11879 / JCM 9820 / NBRC 100138 / K1) OX=272557 GN=srp19 PE=3 SV=1	sp|Q9YDZ7|SRP19_AERPE-RLW13
WYFGINLSRALMNAIRAVNRWK	17.4701	40.97231	16.417938	19.328495	143.55518	67.455505	52.433327	26.144226	38.0339	330.00906	6.2400155	68.91455059090909	Methanocaldococcus jannaschii (strain ATCC 43067 / DSM 2661 / JAL-1 / JCM 10045 / NBRC 100440) (Methanococcus jannaschii)	sp|Q59046|TOP1_METJA DNA topoisomerase 1 OS=Methanocaldococcus jannaschii (strain ATCC 43067 / DSM 2661 / JAL-1 / JCM 10045 / NBRC 100440) OX=243232 GN=topA PE=3 SV=1	sp|Q59046|TOP1_METJA-WYF22
IKTILGKFLKSL	30.76638	38.415344	56.006634	31.160772	81.2669	80.94212	96.699066	74.45987	67.32683	154.88222	46.243973	68.92455536363636	Staphylothermus marinus (strain ATCC 43588 / DSM 3639 / JCM 9404 / F1)	sp|A3DMQ1|EF1A_STAMF Elongation factor 1-alpha OS=Staphylothermus marinus (strain ATCC 43588 / DSM 3639 / JCM 9404 / F1) OX=399550 GN=tuf PE=3 SV=1	sp|A3DMQ1|EF1A_STAMF-IKT12
VKLRINLARNWVKKYA	4.709601	14.030356	6.3774047	7.7518835	97.349144	22.190645	27.352842	111.67064	97.567825	359.90115	11.494639	69.12692092727274	Pyrococcus horikoshii (strain ATCC 700860 / DSM 12428 / JCM 9974 / NBRC 100139 / OT-3)	sp|O57963|SYK_PYRHO Lysine--tRNA ligase OS=Pyrococcus horikoshii (strain ATCC 700860 / DSM 12428 / JCM 9974 / NBRC 100139 / OT-3) OX=70601 GN=lysS PE=1 SV=1	sp|O57963|SYK_PYRHO-VKL16
RHRFLRYLSWRFW	18.358154	16.634186	10.100574	15.884104	87.1624	78.86623	59.581573	130.76587	107.976234	230.8731	5.207443	69.21907890909091	Aeropyrum pernix (strain ATCC 700893 / DSM 11879 / JCM 9820 / NBRC 100138 / K1)	sp|Q9YF92|RL32_AERPE Large ribosomal subunit protein eL32 OS=Aeropyrum pernix (strain ATCC 700893 / DSM 11879 / JCM 9820 / NBRC 100138 / K1) OX=272557 GN=rpl32e PE=3 SV=1	sp|Q9YF92|RL32_AERPE-RHR13
LHGINWKIIRNRLKKIGF	6.1965528	44.9519	12.202174	22.199774	104.037796	42.220016	73.665825	86.58612	67.251144	292.24115	11.149944	69.33658143636363	Saccharolobus solfataricus (strain ATCC 35092 / DSM 1617 / JCM 11322 / P2) (Sulfolobus solfataricus)	sp|Q9UXE7|G1PDH_SACS2 Glycerol-1-phosphate dehydrogenase [NAD(P)+] OS=Saccharolobus solfataricus (strain ATCC 35092 / DSM 1617 / JCM 11322 / P2) OX=273057 GN=egsA PE=3 SV=1	sp|Q9UXE7|G1PDH_SACS2-LHG18
ILAVYGLRKLLFKRF	13.677795	32.110954	26.788656	30.79089	117.91268	107.934105	81.7371	62.241837	70.41775	208.57722	10.818663	69.36433181818182	Methanocaldococcus jannaschii (strain ATCC 43067 / DSM 2661 / JAL-1 / JCM 10045 / NBRC 100440) (Methanococcus jannaschii)	sp|Q58458|Y1058_METJA Uncharacterized protein MJ1058 OS=Methanocaldococcus jannaschii (strain ATCC 43067 / DSM 2661 / JAL-1 / JCM 10045 / NBRC 100440) OX=243232 GN=MJ1058 PE=3 SV=1	sp|Q58458|Y1058_METJA-ILA15
LARMYIKLALLYSRKLKFK	6.243247	45.95951	18.598291	14.325994	131.43459	34.694088	39.50419	84.31126	124.903404	258.6165	5.536272	69.46612236363636	Sulfurisphaera tokodaii (strain DSM 16993 / JCM 10545 / NBRC 100140 / 7) (Sulfolobus tokodaii)	sp|Q96YP3|RNP4_SULTO Ribonuclease P protein component 4 OS=Sulfurisphaera tokodaii (strain DSM 16993 / JCM 10545 / NBRC 100140 / 7) OX=273063 GN=rnp4 PE=3 SV=1	sp|Q96YP3|RNP4_SULTO-LAR19
IVRTLGVSGTIKRLKMKFLK	8.579914	35.05381	20.90903	16.731201	85.31265	30.423054	40.85112	72.7701	95.342285	343.0772	15.280091	69.48458681818182	Thermococcus sibiricus (strain DSM 12597 / MM 739)	sp|C6A460|RNP2_THESM Ribonuclease P protein component 2 OS=Thermococcus sibiricus (strain DSM 12597 / MM 739) OX=604354 GN=rnp2 PE=3 SV=1	sp|C6A460|RNP2_THESM-IVR20
IGFKIFYRLLMLKM	20.199839	33.046516	31.857431	26.495016	105.941574	112.200935	83.38558	54.029167	80.72727	199.7833	17.772268	69.58535418181818	Methanococcus voltae	sp|B3VA58|AGLK_METVO UDP-N-acetylglucosamine--dolichyl-phosphate N-acetylglucosaminyltransferase OS=Methanococcus voltae OX=2188 GN=aglK PE=1 SV=1	sp|B3VA58|AGLK_METVO-IGF14
KPILIIKVIKKLKIKGLK	10.067253	41.93691	17.022541	32.91575	48.440186	35.043613	33.526684	79.45651	206.62196	246.7901	14.505682	69.66610809090908	Methanocaldococcus jannaschii (strain ATCC 43067 / DSM 2661 / JAL-1 / JCM 10045 / NBRC 100440) (Methanococcus jannaschii)	sp|Q57881|Y439_METJA Uncharacterized ATP-binding protein MJ0439 OS=Methanocaldococcus jannaschii (strain ATCC 43067 / DSM 2661 / JAL-1 / JCM 10045 / NBRC 100440) OX=243232 GN=MJ0439 PE=3 SV=1	sp|Q57881|Y439_METJA-KPI18
KWIVNRIRLYFKK	9.559996	25.280642	5.2672935	5.416735	131.44397	24.249453	24.500729	107.970024	107.96594	317.12497	8.809779	69.7808665	Nanoarchaeum equitans (strain Kin4-M)	sp|P61760|SYL_NANEQ Leucine--tRNA ligase OS=Nanoarchaeum equitans (strain Kin4-M) OX=228908 GN=leuS PE=3 SV=1	sp|P61760|SYL_NANEQ-KWI13
LHQLILLKALIRALNKTK	9.688887	47.856617	46.31108	34.138252	70.47821	74.574974	45.491924	93.67498	125.893684	198.97037	21.050993	69.82999736363637	Saccharolobus solfataricus (strain ATCC 35092 / DSM 1617 / JCM 11322 / P2) (Sulfolobus solfataricus)	sp|Q9UXF8|CDC62_SACS2 ORC1-type DNA replication protein 2 OS=Saccharolobus solfataricus (strain ATCC 35092 / DSM 1617 / JCM 11322 / P2) OX=273057 GN=cdc6-2 PE=1 SV=1	sp|Q9UXF8|CDC62_SACS2-LHQ18
IIMAYLHGINWRRVKKIAK	11.134347	70.33463	30.398039	37.031857	148.56267	78.27945	111.72336	47.931496	46.93599	176.63902	9.537378	69.86438518181818	Pyrobaculum islandicum (strain DSM 4184 / JCM 9189 / GEO3)	sp|A1RV58|G1PDH_PYRIL Glycerol-1-phosphate dehydrogenase [NAD(P)+] OS=Pyrobaculum islandicum (strain DSM 4184 / JCM 9189 / GEO3) OX=384616 GN=egsA PE=3 SV=1	sp|A1RV58|G1PDH_PYRIL-IIM19
FIGIIILFKRF	26.996614	41.155952	39.597965	31.31942	67.9264	102.030754	111.218834	61.347755	92.69801	163.74467	31.188475	69.92953172727273	Pyrococcus horikoshii (strain ATCC 700860 / DSM 12428 / JCM 9974 / NBRC 100139 / OT-3)	sp|O58981|AGLB2_PYRHO Dolichyl-phosphooligosaccharide-protein glycotransferase 2 OS=Pyrococcus horikoshii (strain ATCC 700860 / DSM 12428 / JCM 9974 / NBRC 100139 / OT-3) OX=70601 GN=aglB2 PE=3 SV=1	sp|O58981|AGLB2_PYRHO-FIG11
LMYAKKMNLGLKISSLRILK	10.141574	54.772007	41.03897	19.402544	121.3491	51.765625	48.425606	68.59313	89.81841	254.16711	10.167309	69.96739863636364	Methanocaldococcus jannaschii (strain ATCC 43067 / DSM 2661 / JAL-1 / JCM 10045 / NBRC 100440) (Methanococcus jannaschii)	sp|Q59019|Y1626_METJA Uncharacterized protein MJ1626 OS=Methanocaldococcus jannaschii (strain ATCC 43067 / DSM 2661 / JAL-1 / JCM 10045 / NBRC 100440) OX=243232 GN=MJ1626 PE=4 SV=1	sp|Q59019|Y1626_METJA-LMY20
RVGNLKIRKNVWLLK	8.150904	14.0078335	9.093701	15.407488	80.95972	16.719423	27.200794	134.39719	93.79586	362.16046	10.297106	70.1991345	Sulfolobus islandicus (strain Y.G.57.14 / Yellowstone #1); Sulfolobus islandicus (strain M.14.25 / Kamchatka #1); Sulfolobus islandicus (strain M.16.27); Sulfolobus islandicus (strain L.S.2.15 / Lassen #1); Sulfolobus islandicus (strain Y.N.15.51 / Yellowstone #2); Sulfolobus islandicus (strain M.16.4 / Kamchatka #3)	sp|C3NH14|PURL_SULIN Phosphoribosylformylglycinamidine synthase subunit PurL OS=Sulfolobus islandicus (strain Y.N.15.51 / Yellowstone #2) OX=419942 GN=purL PE=3 SV=1, sp|C3MW31|PURL_SULIM Phosphoribosylformylglycinamidine synthase subunit PurL OS=Sulfolobus islandicus (strain M.14.25 / Kamchatka #1) OX=427317 GN=purL PE=3 SV=1, sp|C3N674|PURL_SULIA Phosphoribosylformylglycinamidine synthase subun…	sp|C4KHN7|PURL_SULIK-RVG15
IKAIALKINTLLSGLLAK	31.278587	45.854893	38.442043	31.461775	60.45057	100.20999	94.62357	63.21753	61.94804	195.59573	49.249424	70.21201381818182	Methanoregula boonei (strain DSM 21154 / JCM 14090 / 6A8)	sp|A7IAF5|PUR7_METB6 Phosphoribosylaminoimidazole-succinocarboxamide synthase OS=Methanoregula boonei (strain DSM 21154 / JCM 14090 / 6A8) OX=456442 GN=purC PE=3 SV=1	sp|A7IAF5|PUR7_METB6-IKA18
IRKLSHHMIKLLGLAKK	7.8852987	41.45102	17.497454	21.842314	109.26359	33.209538	46.409534	81.550835	126.13448	278.09094	11.332995	70.42436351818182	Methanoculleus marisnigri (strain ATCC 35101 / DSM 1498 / JR1)	sp|A3CXI2|RADB_METMJ DNA repair and recombination protein RadB OS=Methanoculleus marisnigri (strain ATCC 35101 / DSM 1498 / JR1) OX=368407 GN=radB PE=3 SV=1	sp|A3CXI2|RADB_METMJ-IRK17
GKPKKIWNKQLLLEELQLMGEYGLRNKKELWLARARLKWIVRRARALLS	9.750427	22.382616	25.477894	20.943115	103.42686	30.347776	36.017815	84.729774	129.84453	296.7977	20.980364	70.97262463636365	Pyrobaculum calidifontis (strain DSM 21063 / JCM 11548 / VA1)	sp|A3MUS9|RS4_PYRCJ Small ribosomal subunit protein uS4 OS=Pyrobaculum calidifontis (strain DSM 21063 / JCM 11548 / VA1) OX=410359 GN=rps4 PE=3 SV=1	sp|A3MUS9|RS4_PYRCJ-GKP49
GNPLLKINRTVKFLKALKK	10.597521	26.775066	36.42452	45.709522	57.152824	30.467228	43.202053	78.547806	208.43323	225.84926	17.8315	70.9991390909091	Methanocaldococcus jannaschii (strain ATCC 43067 / DSM 2661 / JAL-1 / JCM 10045 / NBRC 100440) (Methanococcus jannaschii)	sp|Q60332|Y021_METJA Putative glycyl-radical enzyme activating enzyme MJ0021 OS=Methanocaldococcus jannaschii (strain ATCC 43067 / DSM 2661 / JAL-1 / JCM 10045 / NBRC 100440) OX=243232 GN=MJ0021 PE=3 SV=1	sp|Q60332|Y021_METJA-GNP19
LRNKSWRRPRGLFNKLRKRYGGKWSGRIPVNVGFGS	26.257982	36.169872	15.900213	24.57693	139.96729	33.23719	38.10627	52.66527	87.752525	319.23062	10.493064	71.30520236363635	Archaeoglobus fulgidus (strain ATCC 49558 / DSM 4304 / JCM 9628 / NBRC 100126 / VC-16)	sp|O28371|RL32_ARCFU Large ribosomal subunit protein eL32 OS=Archaeoglobus fulgidus (strain ATCC 49558 / DSM 4304 / JCM 9628 / NBRC 100126 / VC-16) OX=224325 GN=rpl32e PE=3 SV=1	sp|O28371|RL32_ARCFU-LRN36
FRKIMHLSLKRII	10.819366	22.319447	11.487658	13.73662	225.23592	61.776276	89.228676	82.509705	58.96607	204.48372	8.552903	71.73785099999999	Thermoplasma acidophilum (strain ATCC 25905 / DSM 1728 / JCM 9062 / NBRC 15155 / AMRC-C165)	sp|Q9HLK5|DP2S_THEAC DNA polymerase II small subunit OS=Thermoplasma acidophilum (strain ATCC 25905 / DSM 1728 / JCM 9062 / NBRC 15155 / AMRC-C165) OX=273075 GN=polB PE=3 SV=1	sp|Q9HLK5|DP2S_THEAC-FRK13
GKGLKVIEILKLGKL	23.23733	18.698868	17.46688	14.327657	38.75597	71.448524	79.984024	116.937195	178.70749	212.53116	17.914328	71.81903872727273	Pyrococcus abyssi (strain GE5 / Orsay)	sp|P77919|PYRI_PYRAB Aspartate carbamoyltransferase regulatory chain OS=Pyrococcus abyssi (strain GE5 / Orsay) OX=272844 GN=pyrI PE=3 SV=1	sp|P77919|PYRI_PYRAB-GKG15
ISKWKLIKTLYKVLKLK	7.3415856	36.543983	11.631712	37.834976	54.033348	51.8072	25.930357	180.25217	98.31584	280.7407	6.6158266	71.9134271090909	Methanocaldococcus jannaschii (strain ATCC 43067 / DSM 2661 / JAL-1 / JCM 10045 / NBRC 100440) (Methanococcus jannaschii)	sp|Q58979|Y1584_METJA Uncharacterized protein MJ1584 OS=Methanocaldococcus jannaschii (strain ATCC 43067 / DSM 2661 / JAL-1 / JCM 10045 / NBRC 100440) OX=243232 GN=MJ1584 PE=4 SV=1	sp|Q58979|Y1584_METJA-ISK17
LGKLKLLWIRNGKRLHRNYNWRVSVF	4.9857917	13.61258	6.2175913	8.61738	89.798096	30.13171	33.22284	83.68245	86.36466	430.58115	4.0533957	71.93342224545455	Aeropyrum pernix (strain ATCC 700893 / DSM 11879 / JCM 9820 / NBRC 100138 / K1)	sp|P56816|Y1276_AERPE Uncharacterized protein APE_1276 OS=Aeropyrum pernix (strain ATCC 700893 / DSM 11879 / JCM 9820 / NBRC 100138 / K1) OX=272557 GN=APE_1276 PE=4 SV=1, sp|Q9YAZ1|Y1804_AERPE Uncharacterized protein APE_1804 OS=Aeropyrum pernix (strain ATCC 700893 / DSM 11879 / JCM 9820 / NBRC 100138 / K1) OX=272557 GN=APE_1804 PE=4 SV=1	sp|Q9YAZ1|Y1804_AERPE-LGK26
GWSKIKSLPLRQIPKLEKGQRLRVKEVKQWRAPKVSLYTQG	29.621681	58.60118	34.060898	43.176376	90.61597	31.009235	28.20139	81.29005	125.96093	239.51869	29.408058	71.95131436363636	Pyrococcus horikoshii (strain ATCC 700860 / DSM 12428 / JCM 9974 / NBRC 100139 / OT-3)	sp|O58530|RGYR_PYRHO Reverse gyrase OS=Pyrococcus horikoshii (strain ATCC 700860 / DSM 12428 / JCM 9974 / NBRC 100139 / OT-3) OX=70601 GN=rgy PE=3 SV=1	sp|O58530|RGYR_PYRHO-GWS41
LTFKHLLGILKRF	12.677128	33.547554	24.244013	42.067394	140.94409	119.27114	93.904305	91.356094	63.048237	159.95113	10.539799	71.95917127272727	Thermococcus sibiricus (strain DSM 12597 / MM 739)	sp|C6A236|SYFA_THESM Phenylalanine--tRNA ligase alpha subunit OS=Thermococcus sibiricus (strain DSM 12597 / MM 739) OX=604354 GN=pheS PE=3 SV=1	sp|C6A236|SYFA_THESM-LTF13
TIWLARVYIRLGRK	11.0300455	47.99898	12.33448	15.384274	216.1472	82.390816	62.058823	57.637814	47.816257	231.3672	8.460317	72.05692786363636	Sulfolobus acidocaldarius (strain ATCC 33909 / DSM 639 / JCM 8929 / NBRC 15157 / NCIMB 11770)	sp|Q4J7W0|TREH1_SULAC Trehalase 1 OS=Sulfolobus acidocaldarius (strain ATCC 33909 / DSM 639 / JCM 8929 / NBRC 15157 / NCIMB 11770) OX=330779 GN=treH1 PE=1 SV=1	sp|Q4J7W0|TREH1_SULAC-TIW14
RNKPLGLKIRLMKAVK	7.987211	32.07632	19.773136	26.925308	79.16825	22.330147	34.232224	79.55676	166.54535	308.77887	17.004086	72.2161510909091	Picrophilus torridus (strain ATCC 700027 / DSM 9790 / JCM 10055 / NBRC 100828)	sp|Q6L2L2|RL39_PICTO Large ribosomal subunit protein eL39 OS=Picrophilus torridus (strain ATCC 700027 / DSM 9790 / JCM 10055 / NBRC 100828) OX=263820 GN=rpl39e PE=3 SV=1	sp|Q6L2L2|RL39_PICTO-RNK16
GLIKNIQASWVKLGKK	23.404354	44.256104	17.462152	42.752445	59.990185	32.012066	57.70223	114.91077	139.13945	237.78954	24.996134	72.21958454545455	Methanocaldococcus jannaschii (strain ATCC 43067 / DSM 2661 / JAL-1 / JCM 10045 / NBRC 100440) (Methanococcus jannaschii)	sp|Q58826|COFH_METJA 5-amino-6-(D-ribitylamino)uracil--L-tyrosine 4-hydroxyphenyl transferase OS=Methanocaldococcus jannaschii (strain ATCC 43067 / DSM 2661 / JAL-1 / JCM 10045 / NBRC 100440) OX=243232 GN=cofH PE=1 SV=1	sp|Q58826|COFH_METJA-GLI16
LKLIRVIKRLL	28.173695	30.26256	15.2772255	15.668693	345.79562	67.05344	58.03907	76.396706	76.09802	73.2088	8.856659	72.25731713636365	Metallosphaera sedula (strain ATCC 51363 / DSM 5348 / JCM 9185 / NBRC 15509 / TH2)	sp|A4YI07|VATD_METS5 V-type ATP synthase subunit D OS=Metallosphaera sedula (strain ATCC 51363 / DSM 5348 / JCM 9185 / NBRC 15509 / TH2) OX=399549 GN=atpD PE=3 SV=1	sp|A4YI07|VATD_METS5-LKL11
GLQLIESKIRRLVKYYKRKGKLPKNW	10.552225	24.14782	11.970527	24.307756	80.02017	30.298615	36.275208	110.05862	133.85516	324.7107	10.442967	72.4217970909091	Pyrococcus furiosus (strain ATCC 43587 / DSM 3638 / JCM 8422 / Vc1)	sp|Q8TZD9|RS15_PYRFU Small ribosomal subunit protein uS15 OS=Pyrococcus furiosus (strain ATCC 43587 / DSM 3638 / JCM 8422 / Vc1) OX=186497 GN=rps15 PE=1 SV=1	sp|Q8TZD9|RS15_PYRFU-GLQ26
ISPRKLFKLRKILL	6.733939	29.365807	41.78005	16.140186	85.50963	77.43631	46.27849	88.95175	133.95753	263.79672	8.354878	72.57320818181817	Methanosphaera stadtmanae (strain ATCC 43021 / DSM 3091 / JCM 11832 / MCB-3)	sp|Q2NER9|GGR3_METST Digeranylgeranylglycerophospholipid reductase 3 OS=Methanosphaera stadtmanae (strain ATCC 43021 / DSM 3091 / JCM 11832 / MCB-3) OX=339860 GN=Msp_1307 PE=3 SV=1	sp|Q2NER9|GGR3_METST-ISP14
GWFITLSSLIKKRKLPLKLF	8.106045	37.6234	26.386215	19.461073	75.51706	58.996357	72.11995	86.84772	127.88861	273.9915	13.598547	72.77604336363636	Methanocaldococcus jannaschii (strain ATCC 43067 / DSM 2661 / JAL-1 / JCM 10045 / NBRC 100440) (Methanococcus jannaschii)	sp|Q59054|SEPS_METJA O-phosphoserine--tRNA(Cys) ligase OS=Methanocaldococcus jannaschii (strain ATCC 43067 / DSM 2661 / JAL-1 / JCM 10045 / NBRC 100440) OX=243232 GN=sepS PE=1 SV=2	sp|Q59054|SEPS_METJA-GWF20
LSHRYIRLLRRRVW	9.997284	22.06554	8.481002	14.474007	151.02228	63.754635	56.774937	115.24862	99.20834	254.40758	5.5371585	72.81558031818182	Pyrobaculum aerophilum (strain ATCC 51768 / DSM 7523 / JCM 9630 / CIP 104966 / NBRC 100827 / IM2)	sp|Q8ZWU4|SYI_PYRAE Isoleucine--tRNA ligase OS=Pyrobaculum aerophilum (strain ATCC 51768 / DSM 7523 / JCM 9630 / CIP 104966 / NBRC 100827 / IM2) OX=178306 GN=ileS PE=3 SV=1	sp|Q8ZWU4|SYI_PYRAE-LSH14
ALLWALNALKNFKRNKIIL	5.394905	38.055355	25.819405	20.797878	91.13344	87.07604	59.914604	47.016216	76.55156	344.01144	5.723992	72.86316681818181	Methanocaldococcus jannaschii (strain ATCC 43067 / DSM 2661 / JAL-1 / JCM 10045 / NBRC 100440) (Methanococcus jannaschii)	sp|Q57821|CAS3_METJA Putative CRISPR-associated nuclease/helicase Cas3 OS=Methanocaldococcus jannaschii (strain ATCC 43067 / DSM 2661 / JAL-1 / JCM 10045 / NBRC 100440) OX=243232 GN=cas3 PE=3 SV=2	sp|Q57821|CAS3_METJA-ALL19
GFKILFKLIMQKIF	16.077106	34.586315	40.91562	37.041405	73.97266	84.05241	100.65426	106.21184	94.199936	182.20422	32.86722	72.980272	Methanocaldococcus jannaschii (strain ATCC 43067 / DSM 2661 / JAL-1 / JCM 10045 / NBRC 100440) (Methanococcus jannaschii)	sp|Q58619|Y1222_METJA Uncharacterized protein MJ1222 OS=Methanocaldococcus jannaschii (strain ATCC 43067 / DSM 2661 / JAL-1 / JCM 10045 / NBRC 100440) OX=243232 GN=MJ1222 PE=4 SV=1	sp|Q58619|Y1222_METJA-GFK14
LIMAKMLRLVRYYK	13.964922	54.320507	18.715391	21.10337	150.9115	48.146236	39.076714	89.55996	107.24003	254.34897	5.7192926	73.0097175090909	Thermoplasma volcanium (strain ATCC 51530 / DSM 4299 / JCM 9571 / NBRC 15438 / GSS1)	sp|Q979D0|RS15_THEVO Small ribosomal subunit protein uS15 OS=Thermoplasma volcanium (strain ATCC 51530 / DSM 4299 / JCM 9571 / NBRC 15438 / GSS1) OX=273116 GN=rps15 PE=3 SV=1	sp|Q979D0|RS15_THEVO-LIM14
VKIDVQKNEGKIVKKIKHPNPKRWRGTRIELEVKNVKYVRSKQGVYWYLK	24.308094	46.168667	34.129883	43.89135	87.76605	29.918617	33.226124	92.83727	159.79417	222.42883	29.699947	73.1062729090909	Pyrococcus furiosus (strain ATCC 43587 / DSM 3638 / JCM 8422 / Vc1)	sp|Q8U0K8|TOP6B_PYRFU Type 2 DNA topoisomerase 6 subunit B OS=Pyrococcus furiosus (strain ATCC 43587 / DSM 3638 / JCM 8422 / Vc1) OX=186497 GN=top6B PE=3 SV=1	sp|Q8U0K8|TOP6B_PYRFU-VKI50
FVLNNIYRPFIWEILAVYGLRKLLFKRFNNIYNKLGNLAIKRELKKIFRK	11.234046	46.904724	36.97335	34.37488	114.83217	49.899464	41.503525	72.01826	129.87898	251.29198	15.738811	73.15001727272728	Methanocaldococcus jannaschii (strain ATCC 43067 / DSM 2661 / JAL-1 / JCM 10045 / NBRC 100440) (Methanococcus jannaschii)	sp|Q58458|Y1058_METJA Uncharacterized protein MJ1058 OS=Methanocaldococcus jannaschii (strain ATCC 43067 / DSM 2661 / JAL-1 / JCM 10045 / NBRC 100440) OX=243232 GN=MJ1058 PE=3 SV=1	sp|Q58458|Y1058_METJA-FVL50
LRMMLRRINATISKLNLKL	5.8420124	41.697	19.977354	17.404482	141.83374	61.18435	57.179825	80.73837	86.408	282.87347	10.725553	73.26037785454547	Nitrosopumilus maritimus (strain SCM1)	sp|A9A565|SYA_NITMS Alanine--tRNA ligase OS=Nitrosopumilus maritimus (strain SCM1) OX=436308 GN=alaS PE=3 SV=1	sp|A9A565|SYA_NITMS-LRM19
MSRNKELGRKIRLMKKIKQNRRVPGWVMMRTARKVTQNPLRRNW	14.456846	38.31139	34.94215	37.830284	148.76328	27.095621	46.77987	79.14393	91.4198	265.06784	24.803886	73.51044518181818	Thermoplasma acidophilum (strain ATCC 25905 / DSM 1728 / JCM 9062 / NBRC 15155 / AMRC-C165)	sp|Q9HM18|RL39_THEAC Large ribosomal subunit protein eL39 OS=Thermoplasma acidophilum (strain ATCC 25905 / DSM 1728 / JCM 9062 / NBRC 15155 / AMRC-C165) OX=273075 GN=rpl39e PE=3 SV=1	sp|Q9HM18|RL39_THEAC-MSR44
RDKFKLKKRDVWLFKKLSYKFKARPFLVT	12.3056965	23.384678	20.239487	15.547886	68.11349	29.88671	38.487083	90.95125	152.07191	344.17007	13.777118	73.53957986363638	Methanothermobacter thermautotrophicus (Methanobacterium thermoformicicum)	sp|P29580|YPV6_METTF Uncharacterized protein ORF6 OS=Methanothermobacter thermautotrophicus OX=145262 PE=4 SV=1	sp|P29580|YPV6_METTF-RDK29
LGKLIRRIIL	23.91849	24.195986	13.218382	16.072742	205.91621	73.07913	63.68021	134.6622	97.60162	145.2194	11.511462	73.55234836363637	Pyrococcus horikoshii (strain ATCC 700860 / DSM 12428 / JCM 9974 / NBRC 100139 / OT-3)	sp|O59366|KTHY_PYRHO Probable thymidylate kinase OS=Pyrococcus horikoshii (strain ATCC 700860 / DSM 12428 / JCM 9974 / NBRC 100139 / OT-3) OX=70601 GN=tmk PE=3 SV=1	sp|O59366|KTHY_PYRHO-LGK10
VIGPLVIGGVLMKKKKIRFLNRIGVKDSKQLNMKKRTIISRKIKKIAQFK	15.718271	61.856846	35.40677	64.15389	89.24713	35.480194	51.33622	102.990295	131.65013	204.1564	17.380472	73.57969254545456	Methanosphaera stadtmanae (strain ATCC 43021 / DSM 3091 / JCM 11832 / MCB-3)	sp|Q2NEI6|RNH2_METST Ribonuclease HII OS=Methanosphaera stadtmanae (strain ATCC 43021 / DSM 3091 / JCM 11832 / MCB-3) OX=339860 GN=rnhB PE=3 SV=1	sp|Q2NEI6|RNH2_METST-VIG50
IIARILKKGGKVLAIKLPKFK	14.796345	38.590965	16.56118	33.751404	56.925385	34.41615	52.880234	107.246574	159.39343	281.31372	13.516851	73.58111254545453	Pyrococcus furiosus (strain ATCC 43587 / DSM 3638 / JCM 8422 / Vc1)	sp|Q8U0W9|GATE_PYRFU Glutamyl-tRNA(Gln) amidotransferase subunit E OS=Pyrococcus furiosus (strain ATCC 43587 / DSM 3638 / JCM 8422 / Vc1) OX=186497 GN=gatE PE=3 SV=1	sp|Q8U0W9|GATE_PYRFU-IIA21
LINLKNGNHKRLKLKNLPLLFIALKK	6.198929	32.410767	26.090557	26.98946	77.654465	42.954525	31.28777	120.62472	131.75606	302.41943	11.7253065	73.64654449999999	Methanocaldococcus jannaschii (strain ATCC 43067 / DSM 2661 / JAL-1 / JCM 10045 / NBRC 100440) (Methanococcus jannaschii)	sp|P81318|YC8A_METJA Uncharacterized protein MJ1282.1 OS=Methanocaldococcus jannaschii (strain ATCC 43067 / DSM 2661 / JAL-1 / JCM 10045 / NBRC 100440) OX=243232 GN=MJ1282.1 PE=4 SV=1	sp|P81318|YC8A_METJA-LIN26
IFLGRVRRRQFYRLWK	22.688139	36.13056	19.601284	24.96234	158.45148	28.96023	79.95647	81.3136	73.76926	280.5478	6.4308414	73.8920004	Archaeoglobus fulgidus (strain ATCC 49558 / DSM 4304 / JCM 9628 / NBRC 100126 / VC-16)	sp|O29072|RFCL_ARCFU Replication factor C large subunit OS=Archaeoglobus fulgidus (strain ATCC 49558 / DSM 4304 / JCM 9628 / NBRC 100126 / VC-16) OX=224325 GN=rfcL PE=1 SV=1	sp|O29072|RFCL_ARCFU-IFL16
LSLAIRLLNILRKNNI	11.261769	35.57832	33.998814	24.746325	94.369514	125.34284	145.12604	43.810394	49.068405	232.08173	17.58331	73.90613281818182	Sulfolobus acidocaldarius (strain ATCC 33909 / DSM 639 / JCM 8929 / NBRC 15157 / NCIMB 11770)	sp|Q4JAY2|SYH_SULAC Histidine--tRNA ligase OS=Sulfolobus acidocaldarius (strain ATCC 33909 / DSM 639 / JCM 8929 / NBRC 15157 / NCIMB 11770) OX=330779 GN=hisS PE=3 SV=1	sp|Q4JAY2|SYH_SULAC-LSL16
WPLPKIFRLTKGGKLNKKIF	10.648264	39.368244	22.865261	24.027073	111.83475	35.412533	48.222298	94.73321	108.32243	306.46756	11.138369	73.91272654545455	Methanosarcina barkeri (strain Fusaro / DSM 804)	sp|P52878|SERC_METBF Phosphoserine aminotransferase OS=Methanosarcina barkeri (strain Fusaro / DSM 804) OX=269797 GN=serC PE=1 SV=1	sp|P52878|SERC_METBF-WPL20
YLARRIAMKMRIRFPKKWK	7.2069855	51.016705	11.559672	15.015101	131.93616	31.595219	77.00284	78.41781	89.729935	316.5732	3.1889436	73.93114282727272	Methanocaldococcus jannaschii (strain ATCC 43067 / DSM 2661 / JAL-1 / JCM 10045 / NBRC 100440) (Methanococcus jannaschii)	sp|Q58372|RNP4_METJA Ribonuclease P protein component 4 OS=Methanocaldococcus jannaschii (strain ATCC 43067 / DSM 2661 / JAL-1 / JCM 10045 / NBRC 100440) OX=243232 GN=rnp4 PE=1 SV=1	sp|Q58372|RNP4_METJA-YLA19
LGSISLRRNKLKVWF	10.352435	22.50224	23.631203	21.954723	127.01631	50.06366	77.01899	98.82833	89.928314	280.01056	13.1071415	74.03762786363637	Saccharolobus solfataricus (strain ATCC 35092 / DSM 1617 / JCM 11322 / P2) (Sulfolobus solfataricus)	sp|Q9P999|XYLS_SACS2 Alpha-xylosidase OS=Saccharolobus solfataricus (strain ATCC 35092 / DSM 1617 / JCM 11322 / P2) OX=273057 GN=xylS PE=1 SV=1	sp|Q9P999|XYLS_SACS2-LGS15
LLIPLVRSGKIWEIAAKLRKLGW	8.626036	39.260746	32.94188	18.009487	121.92327	51.260746	57.448032	58.27462	108.323044	309.45343	12.48617	74.36431463636364	Methanopyrus kandleri (strain AV19 / DSM 6324 / JCM 9639 / NBRC 100938)	sp|Q8TV61|SYH_METKA Histidine--tRNA ligase OS=Methanopyrus kandleri (strain AV19 / DSM 6324 / JCM 9639 / NBRC 100938) OX=190192 GN=hisS PE=3 SV=1	sp|Q8TV61|SYH_METKA-LLI23
LGFKRDKVRIKRFVPLKPLLR	19.095633	24.544743	23.764578	28.386036	71.57369	43.193565	46.301037	92.26213	164.30531	292.13446	12.682867	74.38582263636364	Thermococcus kodakarensis (strain ATCC BAA-918 / JCM 12380 / KOD1) (Pyrococcus kodakaraensis (strain KOD1))	sp|Q5JET0|DP2L_THEKO DNA polymerase II large subunit OS=Thermococcus kodakarensis (strain ATCC BAA-918 / JCM 12380 / KOD1) OX=69014 GN=polC PE=1 SV=1	sp|Q5JET0|DP2L_THEKO-LGF21
LTGFPTNQLQKLRKKLSKKVLFRVSKNKLILRALRNA	12.193805	27.977804	28.151836	35.077873	94.14319	37.14424	41.847343	118.60037	163.92508	229.04846	31.05259	74.46932645454545	Staphylothermus marinus (strain ATCC 43588 / DSM 3639 / JCM 9404 / F1)	sp|A3DNI2|RL10_STAMF Large ribosomal subunit protein uL10 OS=Staphylothermus marinus (strain ATCC 43588 / DSM 3639 / JCM 9404 / F1) OX=399550 GN=rpl10 PE=3 SV=1	sp|A3DNI2|RL10_STAMF-LTG37
LFNFLIKLRLWRW	10.394162	23.258354	35.701447	19.082018	155.4183	220.1741	99.83707	50.239086	45.765892	151.88213	7.932905	74.51686036363637	Methanocaldococcus jannaschii (strain ATCC 43067 / DSM 2661 / JAL-1 / JCM 10045 / NBRC 100440) (Methanococcus jannaschii)	sp|Q57734|Y286_METJA Uncharacterized protein MJ0286 OS=Methanocaldococcus jannaschii (strain ATCC 43067 / DSM 2661 / JAL-1 / JCM 10045 / NBRC 100440) OX=243232 GN=MJ0286 PE=4 SV=1	sp|Q57734|Y286_METJA-LFN13
INKFIKKRILAISKLLLNKPKKVGVVLS	11.8511305	39.35136	29.70745	29.79652	80.28569	41.179848	50.504826	89.776794	179.19167	247.8094	20.671082	74.55688822727272	Methanocaldococcus jannaschii (strain ATCC 43067 / DSM 2661 / JAL-1 / JCM 10045 / NBRC 100440) (Methanococcus jannaschii)	sp|Q57907|DPH2_METJA 2-(3-amino-3-carboxypropyl)histidine synthase OS=Methanocaldococcus jannaschii (strain ATCC 43067 / DSM 2661 / JAL-1 / JCM 10045 / NBRC 100440) OX=243232 GN=dph2 PE=3 SV=1	sp|Q57907|DPH2_METJA-INK28
LFIAAKKIAPLRKVEFAKIKVLK	4.629392	32.85048	39.949318	32.719784	81.05902	62.081238	52.819386	107.76704	182.81232	215.50714	8.335908	74.59372963636365	Pyrobaculum arsenaticum (strain DSM 13514 / JCM 11321 / PZ6)	sp|A4WLY6|RS3A_PYRAR Small ribosomal subunit protein eS1 OS=Pyrobaculum arsenaticum (strain DSM 13514 / JCM 11321 / PZ6) OX=340102 GN=rps3ae PE=3 SV=1	sp|A4WLY6|RS3A_PYRAR-LFI23
LMARRKLLLLLLKVL	11.151736	28.523674	27.076408	20.162502	106.14971	56.803314	38.81748	137.95049	132.77979	249.9022	11.371215	74.60804718181818	Methanothermobacter thermautotrophicus (strain ATCC 29096 / DSM 1053 / JCM 10044 / NBRC 100330 / Delta H) (Methanobacterium thermoautotrophicum)	sp|O27048|Y967_METTH Putative HTH-type transcriptional regulatory protein MTH_967 OS=Methanothermobacter thermautotrophicus (strain ATCC 29096 / DSM 1053 / JCM 10044 / NBRC 100330 / Delta H) OX=187420 GN=MTH_967 PE=3 SV=1	sp|O27048|Y967_METTH-LMA15
PIYIKMGLKNIKRFMRF	16.129204	34.887024	29.81156	37.32394	123.928	48.3229	45.234512	83.80313	116.37295	269.8912	15.6585865	74.66936422727272	Picrophilus torridus (strain ATCC 700027 / DSM 9790 / JCM 10055 / NBRC 100828)	sp|Q6L032|Y1085_PICTO Putative adenine deaminase PTO1085 OS=Picrophilus torridus (strain ATCC 700027 / DSM 9790 / JCM 10055 / NBRC 100828) OX=263820 GN=PTO1085 PE=3 SV=1	sp|Q6L032|Y1085_PICTO-PIY17
IRALALSKLRLIK	29.01008	64.50174	39.37618	56.36424	85.02343	66.76661	77.97254	95.235275	88.43065	191.69113	27.312622	74.69859063636365	Pyrobaculum aerophilum (strain ATCC 51768 / DSM 7523 / JCM 9630 / CIP 104966 / NBRC 100827 / IM2)	sp|Q8ZZA9|CBIT_PYRAE Probable cobalt-precorrin-6B C(15)-methyltransferase (decarboxylating) OS=Pyrobaculum aerophilum (strain ATCC 51768 / DSM 7523 / JCM 9630 / CIP 104966 / NBRC 100827 / IM2) OX=178306 GN=cbiT PE=3 SV=1	sp|Q8ZZA9|CBIT_PYRAE-IRA13
LKKLALRLTIAKAVK	9.537546	22.505533	10.137241	21.81559	53.07573	66.99007	31.57472	166.94553	161.24435	258.49326	19.46661	74.70783454545453	Sulfurisphaera tokodaii (strain DSM 16993 / JCM 10545 / NBRC 100140 / 7) (Sulfolobus tokodaii)	sp|Q972S7|PCKG_SULTO Phosphoenolpyruvate carboxykinase [GTP] OS=Sulfurisphaera tokodaii (strain DSM 16993 / JCM 10545 / NBRC 100140 / 7) OX=273063 GN=pckG PE=3 SV=1	sp|Q972S7|PCKG_SULTO-LKK15
LWIKTIRALRRELRKL	7.6980057	9.19086	10.986026	11.255908	129.92932	21.81174	26.352482	163.28159	191.05502	245.0618	5.28494	74.71888106363636	Pyrococcus horikoshii (strain ATCC 700860 / DSM 12428 / JCM 9974 / NBRC 100139 / OT-3)	sp|O59437|RL19E_PYRHO Large ribosomal subunit protein eL19 OS=Pyrococcus horikoshii (strain ATCC 700860 / DSM 12428 / JCM 9974 / NBRC 100139 / OT-3) OX=70601 GN=rpl19e PE=3 SV=1	sp|O59437|RL19E_PYRHO-LWI16
FFANLKLRYYKLAMKLFK	7.514488	40.660122	21.783419	14.934716	79.52594	49.839554	60.776886	71.43639	151.8972	316.47153	7.7591853	74.78176639090908	Methanocaldococcus jannaschii (strain ATCC 43067 / DSM 2661 / JAL-1 / JCM 10045 / NBRC 100440) (Methanococcus jannaschii)	sp|Q58682|Y1286_METJA Uncharacterized protein MJ1286 OS=Methanocaldococcus jannaschii (strain ATCC 43067 / DSM 2661 / JAL-1 / JCM 10045 / NBRC 100440) OX=243232 GN=MJ1286 PE=4 SV=1	sp|Q58682|Y1286_METJA-FFA18
LGGKRVAFLPRHGRGHRIPPHKINYRANIWALKMLGVKW	7.549806	33.58909	20.10322	35.194206	100.00528	53.311047	48.06198	133.02597	107.08829	275.95178	8.808355	74.78991127272728	Hyperthermus butylicus (strain DSM 5456 / JCM 9403 / PLM1-5)	sp|A2BIU4|MTAP_HYPBU S-methyl-5'-thioadenosine phosphorylase OS=Hyperthermus butylicus (strain DSM 5456 / JCM 9403 / PLM1-5) OX=415426 GN=mtnP PE=3 SV=1	sp|A2BIU4|MTAP_HYPBU-LGG39
KWQFKNVLRGLKGVKILRELREVTNF	10.881304	36.212692	16.283213	15.226593	70.196304	32.18425	41.950226	94.45106	158.48541	333.20828	15.557119	74.9669500909091	Methanocaldococcus jannaschii (strain ATCC 43067 / DSM 2661 / JAL-1 / JCM 10045 / NBRC 100440) (Methanococcus jannaschii)	sp|Q58051|Y634_METJA Uncharacterized KamA family protein MJ0634 OS=Methanocaldococcus jannaschii (strain ATCC 43067 / DSM 2661 / JAL-1 / JCM 10045 / NBRC 100440) OX=243232 GN=MJ0634 PE=3 SV=1	sp|Q58051|Y634_METJA-KWQ26
LIWPIFRIKNLPKKFALLK	8.401211	77.74059	40.704674	19.691574	106.04733	82.583015	73.75434	68.435196	90.302185	247.09232	11.424242	75.10697063636364	Nanoarchaeum equitans (strain Kin4-M)	sp|Q74MX2|AGOG_NANEQ N-glycosylase/DNA lyase OS=Nanoarchaeum equitans (strain Kin4-M) OX=228908 GN=NEQ515 PE=3 SV=1	sp|Q74MX2|AGOG_NANEQ-LIW19
FMPISLSRYLRNYLNFGKRLRK	9.047848	67.80246	37.665382	19.700575	127.99605	70.64457	29.047289	63.059517	111.21326	279.54556	11.072677	75.16319890909091	Saccharolobus solfataricus (strain ATCC 35092 / DSM 1617 / JCM 11322 / P2) (Sulfolobus solfataricus)	sp|Q97VS5|PCKG_SACS2 Phosphoenolpyruvate carboxykinase [GTP] OS=Saccharolobus solfataricus (strain ATCC 35092 / DSM 1617 / JCM 11322 / P2) OX=273057 GN=pckG PE=3 SV=1	sp|Q97VS5|PCKG_SACS2-FMP22
VKFVLSKLHKKFLGKFK	11.107595	29.914268	18.317036	33.71935	86.713776	44.50571	29.201643	185.18903	141.24123	237.89201	9.489926	75.2083249090909	Saccharolobus solfataricus (strain ATCC 35092 / DSM 1617 / JCM 11322 / P2) (Sulfolobus solfataricus)	sp|Q980N4|CDC61_SACS2 ORC1-type DNA replication protein 1 OS=Saccharolobus solfataricus (strain ATCC 35092 / DSM 1617 / JCM 11322 / P2) OX=273057 GN=cdc6-1 PE=1 SV=1	sp|Q980N4|CDC61_SACS2-VKF17
FLGLRVINLLRIL	21.629993	51.953724	28.167536	32.267452	88.64329	241.89085	134.5044	20.123796	26.672901	166.29861	16.189722	75.30384309090908	Methanocaldococcus jannaschii (strain ATCC 43067 / DSM 2661 / JAL-1 / JCM 10045 / NBRC 100440) (Methanococcus jannaschii)	sp|Q57603|MVP_METJA Hyperpolarization-activated voltage-gated potassium channel OS=Methanocaldococcus jannaschii (strain ATCC 43067 / DSM 2661 / JAL-1 / JCM 10045 / NBRC 100440) OX=243232 GN=mvp PE=1 SV=1	sp|Q57603|MVP_METJA-FLG13
LKLMVLLARISKLGL	19.941101	50.965942	41.75228	31.049103	107.806946	82.262535	90.27807	45.026344	57.52944	286.4167	16.132181	75.37824018181817	Sulfolobus acidocaldarius (strain ATCC 33909 / DSM 639 / JCM 8929 / NBRC 15157 / NCIMB 11770)	sp|P95690|DPOL1_SULAC DNA polymerase 1 OS=Sulfolobus acidocaldarius (strain ATCC 33909 / DSM 639 / JCM 8929 / NBRC 15157 / NCIMB 11770) OX=330779 GN=dpo1 PE=1 SV=2	sp|P95690|DPOL1_SULAC-LKL15
LKGIKIRIKEVKLKNKILKMG	8.216426	33.212193	8.453835	15.154431	67.72401	23.821222	29.43473	119.07707	169.62802	345.99084	8.893411	75.41874436363636	Methanocaldococcus jannaschii (strain ATCC 43067 / DSM 2661 / JAL-1 / JCM 10045 / NBRC 100440) (Methanococcus jannaschii)	sp|Q57572|KPYK_METJA Pyruvate kinase OS=Methanocaldococcus jannaschii (strain ATCC 43067 / DSM 2661 / JAL-1 / JCM 10045 / NBRC 100440) OX=243232 GN=MJ0108 PE=3 SV=1	sp|Q57572|KPYK_METJA-LKG21
FGEKYLPKRIVINGFVRVGGRKMSKSLRNIYTLSKAIK	19.459791	71.38793	47.892086	43.00337	123.14616	53.133564	45.17189	65.90396	121.70924	216.22842	22.851675	75.44437145454545	Saccharolobus solfataricus (strain ATCC 35092 / DSM 1617 / JCM 11322 / P2) (Sulfolobus solfataricus)	sp|P58176|SYL1_SACS2 Leucine--tRNA ligase 1 OS=Saccharolobus solfataricus (strain ATCC 35092 / DSM 1617 / JCM 11322 / P2) OX=273057 GN=leuS1 PE=3 SV=1	sp|P58176|SYL1_SACS2-FGE38
LHSRIASLAVKWRLNF	14.789665	38.475628	23.298208	30.231882	107.44066	96.3359	84.2024	99.921646	85.788216	227.48492	22.998144	75.542479	Hyperthermus butylicus (strain DSM 5456 / JCM 9403 / PLM1-5)	sp|A2BJ90|QUEE_HYPBU 7-carboxy-7-deazaguanine synthase OS=Hyperthermus butylicus (strain DSM 5456 / JCM 9403 / PLM1-5) OX=415426 GN=queE PE=3 SV=1	sp|A2BJ90|QUEE_HYPBU-LHS16
LSKEKVEMISKLKWGEALYRYRGKKKLMFNWYKLHPKKLAPTVK	16.549524	43.2851	35.562847	33.206234	100.427376	27.711393	32.656963	94.76842	142.59692	279.5027	24.813995	75.55286109090909	Methanocaldococcus jannaschii (strain ATCC 43067 / DSM 2661 / JAL-1 / JCM 10045 / NBRC 100440) (Methanococcus jannaschii)	sp|Q57983|MT51_METJA Putative type II methyltransferase M.MJ0563P OS=Methanocaldococcus jannaschii (strain ATCC 43067 / DSM 2661 / JAL-1 / JCM 10045 / NBRC 100440) OX=243232 GN=MJ0563 PE=3 SV=1	sp|Q57983|MT51_METJA-LSK44
LKIRAKIKRKKPKFLRQEWWRFPKFKNDPKWRKPKGTDS	36.381035	41.49068	29.343111	30.477219	110.387634	26.02137	42.40336	93.22718	141.6901	259.95517	20.424818	75.61833427272727	Thermococcus sibiricus (strain DSM 12597 / MM 739)	sp|C6A177|RL32_THESM Large ribosomal subunit protein eL32 OS=Thermococcus sibiricus (strain DSM 12597 / MM 739) OX=604354 GN=rpl32e PE=3 SV=1	sp|C6A177|RL32_THESM-LKI39
FFAKPLHKRIFRF	22.612167	36.45233	31.29017	38.592037	96.52103	71.76555	72.19401	98.368065	133.23026	214.70079	16.882082	75.691681	Pyrococcus horikoshii (strain ATCC 700860 / DSM 12428 / JCM 9974 / NBRC 100139 / OT-3)	sp|O59045|Y1321_PYRHO UPF0252 protein PH1321 OS=Pyrococcus horikoshii (strain ATCC 700860 / DSM 12428 / JCM 9974 / NBRC 100139 / OT-3) OX=70601 GN=PH1321 PE=3 SV=1	sp|O59045|Y1321_PYRHO-FFA13
PIKLKFQIHRVEGLKALTRFK	12.604486	52.839264	21.066463	25.132854	92.40905	35.004078	36.277187	97.791336	241.1592	201.91858	16.600481	75.70936172727272	Pyrobaculum aerophilum (strain ATCC 51768 / DSM 7523 / JCM 9630 / CIP 104966 / NBRC 100827 / IM2)	sp|Q8ZT21|RS3A_PYRAE Small ribosomal subunit protein eS1 OS=Pyrobaculum aerophilum (strain ATCC 51768 / DSM 7523 / JCM 9630 / CIP 104966 / NBRC 100827 / IM2) OX=178306 GN=rps3ae PE=3 SV=1	sp|Q8ZT21|RS3A_PYRAE-PIK21
LGAKLKGWKMHVSTFVRVSARIKDDKWRLVNRKLRNGW	10.99378	44.96319	10.226042	17.447592	131.00435	41.99531	38.178783	77.92941	83.965935	368.55356	8.0745945	75.75750422727273	Archaeoglobus fulgidus (strain ATCC 49558 / DSM 4304 / JCM 9628 / NBRC 100126 / VC-16)	sp|O29911|PRIL_ARCFU DNA primase large subunit PriL OS=Archaeoglobus fulgidus (strain ATCC 49558 / DSM 4304 / JCM 9628 / NBRC 100126 / VC-16) OX=224325 GN=priL PE=3 SV=1	sp|O29911|PRIL_ARCFU-LGA38
RMPRKRMWILRIR	12.237253	32.327915	9.347987	23.403597	249.42865	34.14153	56.468117	90.32696	46.534527	277.46768	2.4431279	75.82975853636364	Archaeoglobus fulgidus (strain ATCC 49558 / DSM 4304 / JCM 9628 / NBRC 100126 / VC-16)	sp|O28372|RL19E_ARCFU Large ribosomal subunit protein eL19 OS=Archaeoglobus fulgidus (strain ATCC 49558 / DSM 4304 / JCM 9628 / NBRC 100126 / VC-16) OX=224325 GN=rpl19e PE=3 SV=1	sp|O28372|RL19E_ARCFU-RMP13
IPFKRLLRFFRNRLPF	15.595083	25.883806	25.413074	12.977027	82.76134	112.15717	44.402134	103.56476	147.24283	248.4618	16.632702	75.91742963636365	Methanothermobacter thermautotrophicus (strain ATCC 29096 / DSM 1053 / JCM 10044 / NBRC 100330 / Delta H) (Methanobacterium thermoautotrophicum)	sp|O27874|SYG_METTH Glycine--tRNA ligase OS=Methanothermobacter thermautotrophicus (strain ATCC 29096 / DSM 1053 / JCM 10044 / NBRC 100330 / Delta H) OX=187420 GN=glyS PE=3 SV=1	sp|O27874|SYG_METTH-IPF16
LIGEYGLRNKKELWLARALLRSIK	7.065447	18.841097	19.607168	11.5801325	82.93008	54.218975	51.088123	88.892685	141.17961	347.71927	12.01308	75.92142431818182	Caldivirga maquilingensis (strain ATCC 700844 / DSM 13496 / JCM 10307 / IC-167)	sp|A8MDS5|RS4_CALMQ Small ribosomal subunit protein uS4 OS=Caldivirga maquilingensis (strain ATCC 700844 / DSM 13496 / JCM 10307 / IC-167) OX=397948 GN=rps4 PE=3 SV=1	sp|A8MDS5|RS4_CALMQ-LIG24
WSKYLWGYVLGKLLKVK	9.894976	33.631786	14.319485	30.969233	94.17707	61.56211	56.19003	72.41955	80.07861	371.11905	11.143098	75.95499981818182	Methanocaldococcus jannaschii (strain ATCC 43067 / DSM 2661 / JAL-1 / JCM 10045 / NBRC 100440) (Methanococcus jannaschii)	sp|Q58756|Y1361_METJA Uncharacterized protein MJ1361 OS=Methanocaldococcus jannaschii (strain ATCC 43067 / DSM 2661 / JAL-1 / JCM 10045 / NBRC 100440) OX=243232 GN=MJ1361 PE=4 SV=1	sp|Q58756|Y1361_METJA-WSK17
LVIRRLLRTLIRL	16.83205	35.428257	15.152865	16.26233	258.68057	127.81557	78.8064	70.63789	68.4629	141.21867	6.8877215	76.01683849999999	Staphylothermus marinus (strain ATCC 43588 / DSM 3639 / JCM 9404 / F1)	sp|A3DNI3|SYA_STAMF Alanine--tRNA ligase OS=Staphylothermus marinus (strain ATCC 43588 / DSM 3639 / JCM 9404 / F1) OX=399550 GN=alaS PE=3 SV=1	sp|A3DNI3|SYA_STAMF-LVI13
KWEFEKVVGKIISLLK	20.069368	36.006767	11.026068	37.63911	69.958206	57.80129	56.144444	167.97253	144.54008	211.31805	24.187473	76.06030781818181	Methanocaldococcus jannaschii (strain ATCC 43067 / DSM 2661 / JAL-1 / JCM 10045 / NBRC 100440) (Methanococcus jannaschii)	sp|Q58182|Y772_METJA Uncharacterized protein MJ0772 OS=Methanocaldococcus jannaschii (strain ATCC 43067 / DSM 2661 / JAL-1 / JCM 10045 / NBRC 100440) OX=243232 GN=MJ0772 PE=4 SV=2	sp|Q58182|Y772_METJA-KWE16
ILKYIRLRYKLL	13.908111	32.234642	16.227814	12.5022335	253.53667	94.24589	50.80816	89.9076	124.805855	143.51556	4.985335	76.06162459090908	Saccharolobus solfataricus (strain ATCC 35092 / DSM 1617 / JCM 11322 / P2) (Sulfolobus solfataricus)	sp|Q9P999|XYLS_SACS2 Alpha-xylosidase OS=Saccharolobus solfataricus (strain ATCC 35092 / DSM 1617 / JCM 11322 / P2) OX=273057 GN=xylS PE=1 SV=1	sp|Q9P999|XYLS_SACS2-ILK12
RPRRELPQPLKRLLKLRLLLKRKK	6.950902	16.959501	11.13574	16.176542	62.42829	35.214333	26.65052	69.02457	196.02147	383.8577	12.429976	76.07723127272727	Pyrobaculum aerophilum (strain ATCC 51768 / DSM 7523 / JCM 9630 / CIP 104966 / NBRC 100827 / IM2)	sp|Q8ZVV9|RL32_PYRAE Large ribosomal subunit protein eL32 OS=Pyrobaculum aerophilum (strain ATCC 51768 / DSM 7523 / JCM 9630 / CIP 104966 / NBRC 100827 / IM2) OX=178306 GN=rpl32e PE=3 SV=1	sp|Q8ZVV9|RL32_PYRAE-RPR24
LPGVRWKVIKVNGVSLK	20.039042	48.103195	33.75289	81.546005	80.43545	44.974113	41.33074	52.089832	148.3211	243.54498	42.79456	76.08471881818183	Thermofilum pendens (strain DSM 2475 / Hrk 5)	sp|A1RWW1|RS12_THEPD Small ribosomal subunit protein uS12 OS=Thermofilum pendens (strain DSM 2475 / Hrk 5) OX=368408 GN=rps12 PE=3 SV=1	sp|A1RWW1|RS12_THEPD-LPG17
IMMLYLHGSKLWRKVRKVLR	9.108256	35.727814	23.647104	13.329857	228.6531	29.395561	48.91613	53.576805	66.60135	323.8695	6.846128	76.33378227272728	Ignicoccus hospitalis (strain KIN4/I / DSM 18386 / JCM 14125)	sp|A8ABP9|G1PDH_IGNH4 Glycerol-1-phosphate dehydrogenase [NAD(P)+] OS=Ignicoccus hospitalis (strain KIN4/I / DSM 18386 / JCM 14125) OX=453591 GN=egsA PE=3 SV=1	sp|A8ABP9|G1PDH_IGNH4-IMM20
PLKRLLKLRLLLKRKKPEFVRIDQW	13.100906	24.515755	14.4795475	23.374563	82.37151	35.429207	40.154816	112.90838	122.19117	360.88464	10.358716	76.34265549999999	Pyrobaculum aerophilum (strain ATCC 51768 / DSM 7523 / JCM 9630 / CIP 104966 / NBRC 100827 / IM2)	sp|Q8ZVV9|RL32_PYRAE Large ribosomal subunit protein eL32 OS=Pyrobaculum aerophilum (strain ATCC 51768 / DSM 7523 / JCM 9630 / CIP 104966 / NBRC 100827 / IM2) OX=178306 GN=rpl32e PE=3 SV=1	sp|Q8ZVV9|RL32_PYRAE-PLK25
GYALKIINLLKKF	17.724056	35.598072	41.445656	30.029892	99.22537	74.817894	105.520775	96.81068	106.18191	197.23999	35.230053	76.34766800000001	Methanocaldococcus jannaschii (strain ATCC 43067 / DSM 2661 / JAL-1 / JCM 10045 / NBRC 100440) (Methanococcus jannaschii)	sp|Q60370|Y065_METJA Uncharacterized protein MJ0065 OS=Methanocaldococcus jannaschii (strain ATCC 43067 / DSM 2661 / JAL-1 / JCM 10045 / NBRC 100440) OX=243232 GN=MJ0065 PE=4 SV=1	sp|Q60370|Y065_METJA-GYA13
LFHPIEGWTRVDLTELHRIKEVYDRKIDFLKKLLKKFPLRAMRKINRLF	16.163551	49.339603	40.542336	37.5007	88.61923	58.566116	41.420025	87.4622	159.31474	231.10895	33.08218	76.64723918181818	Methanocaldococcus jannaschii (strain ATCC 43067 / DSM 2661 / JAL-1 / JCM 10045 / NBRC 100440) (Methanococcus jannaschii)	sp|Q59029|Y1635_METJA TnpB-like protein MJ1635 OS=Methanocaldococcus jannaschii (strain ATCC 43067 / DSM 2661 / JAL-1 / JCM 10045 / NBRC 100440) OX=243232 GN=MJ1635 PE=3 SV=1	sp|Q59029|Y1635_METJA-LFH49
FTSMSLINLLKALFKANKKLLW	15.043643	44.14557	58.105865	28.285774	106.689896	115.02989	115.26155	73.0132	92.25265	176.52773	19.236664	76.69022109090909	Methanococcoides burtonii (strain DSM 6242 / NBRC 107633 / OCM 468 / ACE-M)	sp|Q12WF0|GGR2_METBU Digeranylgeranylglycerophospholipid reductase 2 OS=Methanococcoides burtonii (strain DSM 6242 / NBRC 107633 / OCM 468 / ACE-M) OX=259564 GN=Mbur_1308 PE=3 SV=1	sp|Q12WF0|GGR2_METBU-FTS22
LRMEKIKKIMERTVEILRRW	10.497076	22.679777	21.776876	20.483315	104.942245	35.24267	47.28596	135.23575	138.66554	293.85434	13.456284	76.73816663636363	Desulfurococcus amylolyticus (strain DSM 18924 / JCM 16383 / VKM B-2413 / 1221n) (Desulfurococcus kamchatkensis)	sp|B8D687|DNAG_DESA1 DNA primase DnaG OS=Desulfurococcus amylolyticus (strain DSM 18924 / JCM 16383 / VKM B-2413 / 1221n) OX=490899 GN=dnaG PE=3 SV=1	sp|B8D687|DNAG_DESA1-LRM20
LLFKLIRHRL	35.35043	60.46127	37.39902	44.438046	178.21466	113.75284	86.444855	93.30434	93.11037	81.24443	20.453657	76.74308345454546	Pyrobaculum aerophilum (strain ATCC 51768 / DSM 7523 / JCM 9630 / CIP 104966 / NBRC 100827 / IM2)	sp|Q8ZTJ4|RSMA_PYRAE Probable ribosomal RNA small subunit methyltransferase A OS=Pyrobaculum aerophilum (strain ATCC 51768 / DSM 7523 / JCM 9630 / CIP 104966 / NBRC 100827 / IM2) OX=178306 GN=rsmA PE=3 SV=1	sp|Q8ZTJ4|RSMA_PYRAE-LLF10
RWSEREFKIRMLGLKKK	11.130987	47.135574	11.79992	18.268614	166.00394	18.194065	47.103947	73.852325	113.20811	328.63092	9.6256275	76.81400268181818	Hyperthermus butylicus (strain DSM 5456 / JCM 9403 / PLM1-5)	sp|A2BN38|RS12_HYPBU Small ribosomal subunit protein uS12 OS=Hyperthermus butylicus (strain DSM 5456 / JCM 9403 / PLM1-5) OX=415426 GN=rps12 PE=3 SV=1	sp|A2BN38|RS12_HYPBU-RWS17
ISSRWSALRKWLL	14.491285	24.506474	21.486368	15.826766	103.148155	111.94645	79.45575	103.02896	106.604904	256.03253	9.612072	76.92179218181819	Pyrococcus furiosus (strain ATCC 43587 / DSM 3638 / JCM 8422 / Vc1)	sp|Q8U260|SYFB_PYRFU Phenylalanine--tRNA ligase beta subunit OS=Pyrococcus furiosus (strain ATCC 43587 / DSM 3638 / JCM 8422 / Vc1) OX=186497 GN=pheT PE=3 SV=1	sp|Q8U260|SYFB_PYRFU-ISS13
LPPSFAMLLRKYLKNAKLIK	6.55306	66.437996	51.729477	38.90645	88.870926	60.58372	53.58786	65.49678	127.05876	261.8128	25.73395	76.97925263636363	Methanocaldococcus jannaschii (strain ATCC 43067 / DSM 2661 / JAL-1 / JCM 10045 / NBRC 100440) (Methanococcus jannaschii)	sp|Q59020|RQCH_METJA Archaeal Rqc2 homolog aRqcH OS=Methanocaldococcus jannaschii (strain ATCC 43067 / DSM 2661 / JAL-1 / JCM 10045 / NBRC 100440) OX=243232 GN=rqcH PE=3 SV=1	sp|Q59020|RQCH_METJA-LPP20
HIYLKPENPELLKKIEKWGKNERRYFIEYILGKNLNLRNMGSRWKNILIR	15.255289	52.776234	22.809988	26.418512	127.588264	36.323917	39.318306	75.11568	97.21259	337.90146	16.24808	76.99712000000001	Methanococcus maripaludis (strain C6 / ATCC BAA-1332)	sp|A9A8L9|PRIS_METM6 DNA primase small subunit PriS OS=Methanococcus maripaludis (strain C6 / ATCC BAA-1332) OX=444158 GN=priS PE=3 SV=1	sp|A9A8L9|PRIS_METM6-HIY50
KWKKLIKGFVINKF	15.725761	48.545113	14.963272	24.502344	68.339165	80.45175	100.005455	164.81245	105.41681	202.96855	21.313969	77.00405809090908	Methanococcus aeolicus (strain ATCC BAA-1280 / DSM 17508 / OCM 812 / Nankai-3)	sp|A6UWF6|COBQ_META3 Probable cobyric acid synthase OS=Methanococcus aeolicus (strain ATCC BAA-1280 / DSM 17508 / OCM 812 / Nankai-3) OX=419665 GN=cobQ PE=3 SV=1	sp|A6UWF6|COBQ_META3-KWK14
LMYKLRMKLFMKKKL	5.480262	18.636106	14.949054	12.459219	143.3976	43.096046	24.006735	101.51611	89.15253	390.94208	3.8204675	77.04147359090909	Methanocaldococcus jannaschii (strain ATCC 43067 / DSM 2661 / JAL-1 / JCM 10045 / NBRC 100440) (Methanococcus jannaschii)	sp|Q58160|Y750_METJA Uncharacterized protein MJ0750 OS=Methanocaldococcus jannaschii (strain ATCC 43067 / DSM 2661 / JAL-1 / JCM 10045 / NBRC 100440) OX=243232 GN=MJ0750 PE=4 SV=1	sp|Q58160|Y750_METJA-LMY15
VWKVRHKGKVIRVKLKN	14.50536	26.599836	14.835829	40.408333	119.473114	13.259285	23.592068	119.142876	105.07999	361.9485	9.339598	77.1077080909091	Pyrococcus abyssi (strain GE5 / Orsay)	sp|Q9UZK7|IF2P_PYRAB Probable translation initiation factor IF-2 OS=Pyrococcus abyssi (strain GE5 / Orsay) OX=272844 GN=infB PE=1 SV=1	sp|Q9UZK7|IF2P_PYRAB-VWK17
WWYVRAASILRKL	13.703102	44.546455	18.331556	18.651493	177.48793	95.78593	94.43302	81.78245	74.8721	220.82622	8.638464	77.18715636363638	Aeropyrum pernix (strain ATCC 700893 / DSM 11879 / JCM 9820 / NBRC 100138 / K1)	sp|Q9YD22|RS19E_AERPE Small ribosomal subunit protein eS19 OS=Aeropyrum pernix (strain ATCC 700893 / DSM 11879 / JCM 9820 / NBRC 100138 / K1) OX=272557 GN=rps19e PE=3 SV=1	sp|Q9YD22|RS19E_AERPE-WWY13
WLRRRIRGSSRSQISKLLARLRRLKWAKIRTQIAGVRK	7.5091496	22.743805	11.243006	19.432045	223.4726	27.429562	45.34221	109.464966	87.65294	290.48975	6.088775	77.35170987272728	Haloquadratum walsbyi (strain DSM 16790 / HBSQ001)	sp|Q18DN4|HMU_HALWD Halomucin OS=Haloquadratum walsbyi (strain DSM 16790 / HBSQ001) OX=362976 GN=hmu PE=3 SV=1	sp|Q18DN4|HMU_HALWD-WLR38
ILVGLYWSKKLRLRGLKK	9.676012	39.761955	25.776342	22.955986	141.76012	37.511887	43.44363	56.88729	96.01627	367.98444	11.146998	77.53826636363637	Pyrococcus abyssi (strain GE5 / Orsay)	sp|Q9UZC8|RAD50_PYRAB DNA double-strand break repair Rad50 ATPase OS=Pyrococcus abyssi (strain GE5 / Orsay) OX=272844 GN=rad50 PE=3 SV=1	sp|Q9UZC8|RAD50_PYRAB-ILV18
RWLLRMYRLR	35.690742	26.768997	19.86778	15.10202	197.41788	102.869934	47.352177	106.19672	80.69585	215.40413	5.628031	77.5449328181818	Pyrococcus horikoshii (strain ATCC 700860 / DSM 12428 / JCM 9974 / NBRC 100139 / OT-3)	sp|O58816|METE_PYRHO Methionine synthase OS=Pyrococcus horikoshii (strain ATCC 700860 / DSM 12428 / JCM 9974 / NBRC 100139 / OT-3) OX=70601 GN=metE PE=3 SV=1	sp|O58816|METE_PYRHO-RWL10
LGGIAALLRFKIK	27.349533	78.71728	44.526363	44.48057	68.75301	61.789528	109.62266	99.66508	106.809715	188.07498	23.979443	77.61528745454545	Pyrococcus furiosus (strain ATCC 43587 / DSM 3638 / JCM 8422 / Vc1)	sp|Q8U150|PELO_PYRFU Protein pelota homolog OS=Pyrococcus furiosus (strain ATCC 43587 / DSM 3638 / JCM 8422 / Vc1) OX=186497 GN=pelA PE=3 SV=1	sp|Q8U150|PELO_PYRFU-LGG13
LLGFIFAKLRFKKKKLI	6.876873	41.191822	26.65838	38.37023	109.00053	49.213013	106.36568	110.16972	118.14027	238.25151	10.409472	77.69522727272728	Methanocaldococcus jannaschii (strain ATCC 43067 / DSM 2661 / JAL-1 / JCM 10045 / NBRC 100440) (Methanococcus jannaschii)	sp|Q58469|Y1069_METJA Uncharacterized glycosyltransferase MJ1069 OS=Methanocaldococcus jannaschii (strain ATCC 43067 / DSM 2661 / JAL-1 / JCM 10045 / NBRC 100440) OX=243232 GN=MJ1069 PE=3 SV=1	sp|Q58469|Y1069_METJA-LLG17
RWMHRIRKIRRYL	15.933746	20.660126	6.6544266	14.255384	269.2473	19.558443	37.042835	123.17386	56.951523	289.43814	2.1189568	77.73043094545454	Aeropyrum pernix (strain ATCC 700893 / DSM 11879 / JCM 9820 / NBRC 100138 / K1)	sp|Q9YF93|RL19E_AERPE Large ribosomal subunit protein eL19 OS=Aeropyrum pernix (strain ATCC 700893 / DSM 11879 / JCM 9820 / NBRC 100138 / K1) OX=272557 GN=rpl19e PE=3 SV=1	sp|Q9YF93|RL19E_AERPE-RWM13
ILIGARLGKITFK	44.95754	50.621323	43.08888	45.97295	92.41872	53.936005	103.80277	110.17898	99.383606	185.20393	26.641644	77.83694072727273	Desulfurococcus amylolyticus (strain DSM 18924 / JCM 16383 / VKM B-2413 / 1221n) (Desulfurococcus kamchatkensis)	sp|B8D687|DNAG_DESA1 DNA primase DnaG OS=Desulfurococcus amylolyticus (strain DSM 18924 / JCM 16383 / VKM B-2413 / 1221n) OX=490899 GN=dnaG PE=3 SV=1	sp|B8D687|DNAG_DESA1-ILI13
IRRRAMILAAKLLAK	10.93886	53.923088	26.563421	30.392046	86.63683	76.179985	100.23504	125.50746	133.7801	186.05273	26.5118	77.88376	Pyrococcus horikoshii (strain ATCC 700860 / DSM 12428 / JCM 9974 / NBRC 100139 / OT-3)	sp|O59272|D89S1_PYRHO Damage-control phosphatase PH1575 OS=Pyrococcus horikoshii (strain ATCC 700860 / DSM 12428 / JCM 9974 / NBRC 100139 / OT-3) OX=70601 GN=PH1575 PE=1 SV=1	sp|O59272|D89S1_PYRHO-IRR15
IKNGLRVRKLFLKLG	23.256145	30.894108	21.9351	16.39474	118.1297	55.44848	48.486706	114.740036	133.88275	280.54572	13.208698	77.90201663636364	Methanocaldococcus jannaschii (strain ATCC 43067 / DSM 2661 / JAL-1 / JCM 10045 / NBRC 100440) (Methanococcus jannaschii)	sp|Q58915|Y1520_METJA Uncharacterized protein MJ1520 OS=Methanocaldococcus jannaschii (strain ATCC 43067 / DSM 2661 / JAL-1 / JCM 10045 / NBRC 100440) OX=243232 GN=MJ1520 PE=3 SV=1	sp|Q58915|Y1520_METJA-IKN15
FGYFILRIKLPHLINAGIRKSIAKSILKSK	12.02827	66.04368	38.394688	33.57785	184.6514	86.82995	72.42304	108.94851	78.30524	167.20613	10.530526	78.08538945454546	Pyrococcus horikoshii (strain ATCC 700860 / DSM 12428 / JCM 9974 / NBRC 100139 / OT-3)	sp|O57934|PRIS_PYRHO DNA primase small subunit PriS OS=Pyrococcus horikoshii (strain ATCC 700860 / DSM 12428 / JCM 9974 / NBRC 100139 / OT-3) OX=70601 GN=priS PE=1 SV=1	sp|O57934|PRIS_PYRHO-FGY30
FSRLKIIRRIL	16.160265	32.82435	15.51668	18.450079	170.96126	98.88971	57.22724	145.40611	122.64072	169.99214	10.878835	78.08612627272727	Sulfolobus islandicus (strain Y.G.57.14 / Yellowstone #1); Sulfolobus islandicus (strain M.14.25 / Kamchatka #1); Sulfolobus islandicus (strain M.16.27); Sulfolobus islandicus (strain L.S.2.15 / Lassen #1); Sulfolobus islandicus (strain Y.N.15.51 / Yellowstone #2); Sulfolobus islandicus (strain M.16.4 / Kamchatka #3); Saccharolobus solfataricus (strain ATCC 35092 / DSM 1617 / JCM 11322 / P2) (Sul…	sp|C4KHU8|VATD_SULIK V-type ATP synthase subunit D OS=Sulfolobus islandicus (strain M.16.4 / Kamchatka #3) OX=426118 GN=atpD PE=3 SV=1, sp|C3NGV3|VATD_SULIN V-type ATP synthase subunit D OS=Sulfolobus islandicus (strain Y.N.15.51 / Yellowstone #2) OX=419942 GN=atpD PE=3 SV=1, sp|Q9UWW9|VATD_SACS2 V-type ATP synthase subunit D OS=Saccharolobus solfataricus (strain ATCC 35092 / DSM 1617 / JCM 11322…	sp|Q9UWW9|VATD_SACS2-FSR11
IQSYRKKIYVIRQKLKAKKPRFLRYDSDKFFRLGRQEKWRRP	27.68897	47.139652	26.775806	38.03152	98.3524	26.159264	35.703724	93.11015	144.70241	290.90198	30.789038	78.123174	Sulfolobus islandicus (strain Y.G.57.14 / Yellowstone #1); Sulfolobus islandicus (strain M.14.25 / Kamchatka #1); Sulfolobus islandicus (strain M.16.27); Sulfolobus islandicus (strain L.S.2.15 / Lassen #1); Sulfolobus islandicus (strain Y.N.15.51 / Yellowstone #2); Sulfolobus islandicus (strain M.16.4 / Kamchatka #3)	sp|C4KHH3|RL32_SULIK Large ribosomal subunit protein eL32 OS=Sulfolobus islandicus (strain M.16.4 / Kamchatka #3) OX=426118 GN=rpl32e PE=3 SV=1	sp|C4KHH3|RL32_SULIK-IQS42
ILGVGLTKGIKTVRWKVLKNIIFW	8.855021	23.26064	15.595788	15.2838125	122.37393	66.47577	69.328896	82.784904	86.626854	360.3574	9.690522	78.2394125	Methanocaldococcus jannaschii (strain ATCC 43067 / DSM 2661 / JAL-1 / JCM 10045 / NBRC 100440) (Methanococcus jannaschii)	sp|Q58047|Y630_METJA Putative phosphate permease MJ0630 OS=Methanocaldococcus jannaschii (strain ATCC 43067 / DSM 2661 / JAL-1 / JCM 10045 / NBRC 100440) OX=243232 GN=MJ0630 PE=3 SV=1	sp|Q58047|Y630_METJA-ILG24
FVFLRWLIGRVR	33.826195	50.718407	26.57803	22.573643	186.50154	146.41264	119.55226	42.405506	39.807434	176.6022	15.870738	78.25896300000001	Pyrococcus horikoshii (strain ATCC 700860 / DSM 12428 / JCM 9974 / NBRC 100139 / OT-3)	sp|O57893|WTPB_PYRHO Molybdate/tungstate transport system permease protein WtpB OS=Pyrococcus horikoshii (strain ATCC 700860 / DSM 12428 / JCM 9974 / NBRC 100139 / OT-3) OX=70601 GN=wtpB PE=3 SV=1	sp|O57893|WTPB_PYRHO-FVF12
VKKYGLRNKRELWKSLSVLRRFRG	22.965681	26.05462	15.815301	11.612666	122.553444	26.512249	32.346935	96.96733	139.38417	355.2269	12.033784	78.31573454545455	Methanococcoides burtonii (strain DSM 6242 / NBRC 107633 / OCM 468 / ACE-M)	sp|Q12ZR5|RS4_METBU Small ribosomal subunit protein uS4 OS=Methanococcoides burtonii (strain DSM 6242 / NBRC 107633 / OCM 468 / ACE-M) OX=259564 GN=rps4 PE=3 SV=1	sp|Q12ZR5|RS4_METBU-VKK24
FGFGGIKALSVLF	35.96158	58.08674	67.59967	40.993702	55.83232	133.95865	140.16776	57.936165	94.31596	133.12585	43.586273	78.3240609090909	Methanosarcina mazei (strain ATCC BAA-159 / DSM 3647 / Goe1 / Go1 / JCM 11833 / OCM 88) (Methanosarcina frisia)	sp|Q8PV96|DGGGP_METMA Digeranylgeranylglyceryl phosphate synthase OS=Methanosarcina mazei (strain ATCC BAA-159 / DSM 3647 / Goe1 / Go1 / JCM 11833 / OCM 88) OX=192952 GN=MM_2075 PE=3 SV=2	sp|Q8PV96|DGGGP_METMA-FGF13
LKWLQDSVNRKRVFRGLTSAGQKSRGLTKSRGLKGTVQRKWKKKQK	30.09654	63.076973	30.236534	49.379395	97.922775	29.99015	35.49441	101.66934	116.66613	279.7656	27.514278	78.34655681818182	Sulfolobus acidocaldarius (strain ATCC 33909 / DSM 639 / JCM 8929 / NBRC 15157 / NCIMB 11770)	sp|Q4JB20|RL15E_SULAC Large ribosomal subunit protein eL15 OS=Sulfolobus acidocaldarius (strain ATCC 33909 / DSM 639 / JCM 8929 / NBRC 15157 / NCIMB 11770) OX=330779 GN=rpl15e PE=3 SV=1	sp|Q4JB20|RL15E_SULAC-LKW46
RLGIPLRMALLKLVLK	11.662009	71.29351	32.130806	35.35752	89.9427	65.12204	75.1293	84.29036	135.07019	240.50806	21.576433	78.37117527272727	Thermofilum pendens (strain DSM 2475 / Hrk 5)	sp|A1RZC5|PYRB_THEPD Aspartate carbamoyltransferase OS=Thermofilum pendens (strain DSM 2475 / Hrk 5) OX=368408 GN=pyrB PE=3 SV=1	sp|A1RZC5|PYRB_THEPD-RLG16
FIVLFGKKKKILGRKLYLLQRIYL	11.910067	46.900944	29.672937	26.010492	138.29883	66.20578	57.21903	74.12098	174.9163	225.74817	11.15824	78.37834272727272	Methanocaldococcus jannaschii (strain ATCC 43067 / DSM 2661 / JAL-1 / JCM 10045 / NBRC 100440) (Methanococcus jannaschii)	sp|Q58107|Y696_METJA Uncharacterized protein MJ0696 OS=Methanocaldococcus jannaschii (strain ATCC 43067 / DSM 2661 / JAL-1 / JCM 10045 / NBRC 100440) OX=243232 GN=MJ0696 PE=4 SV=1	sp|Q58107|Y696_METJA-FIV24
IIGRAWEVIKLKKQLAKLL	16.369413	40.016792	28.562284	24.44437	86.03395	48.030003	53.601883	110.43911	183.70935	245.77597	25.96707	78.45001772727272	Pyrococcus horikoshii (strain ATCC 700860 / DSM 12428 / JCM 9974 / NBRC 100139 / OT-3)	sp|O58530|RGYR_PYRHO Reverse gyrase OS=Pyrococcus horikoshii (strain ATCC 700860 / DSM 12428 / JCM 9974 / NBRC 100139 / OT-3) OX=70601 GN=rgy PE=3 SV=1	sp|O58530|RGYR_PYRHO-IIG19
LKNLKMRRPYWFLYAAKAFK	7.463426	29.980747	22.406763	17.876095	124.55678	55.79076	49.037716	93.28096	134.732	320.06754	8.062412	78.47774536363636	Sulfurisphaera tokodaii (strain DSM 16993 / JCM 10545 / NBRC 100140 / 7) (Sulfolobus tokodaii)	sp|Q970U7|CARB_SULTO Carbamoyl-phosphate synthase large chain OS=Sulfurisphaera tokodaii (strain DSM 16993 / JCM 10545 / NBRC 100140 / 7) OX=273063 GN=carB PE=3 SV=1	sp|Q970U7|CARB_SULTO-LKN20
FGGIYLPHLRRAIWSNLIK	16.059423	61.12921	42.64628	26.988028	119.94127	157.90033	100.8186	61.25405	58.980553	200.40309	17.367918	78.49897745454547	Pyrococcus abyssi (strain GE5 / Orsay)	sp|Q9V298|AMYA_PYRAB Alpha-amylase OS=Pyrococcus abyssi (strain GE5 / Orsay) OX=272844 GN=amyA PE=3 SV=1	sp|Q9V298|AMYA_PYRAB-FGG19
KMNKLPFKFLKIGRWW	6.2971334	24.638447	11.06559	7.546406	89.144356	44.475727	52.155125	112.99849	180.80382	323.48828	10.973436	78.50789185454545	Methanocaldococcus jannaschii (strain ATCC 43067 / DSM 2661 / JAL-1 / JCM 10045 / NBRC 100440) (Methanococcus jannaschii)	sp|Q60260|Y3504_METJA Uncharacterized protein MJECL04 OS=Methanocaldococcus jannaschii (strain ATCC 43067 / DSM 2661 / JAL-1 / JCM 10045 / NBRC 100440) OX=243232 GN=MJECL04 PE=4 SV=1	sp|Q60260|Y3504_METJA-KMN16
INFRKNLVRLGRIL	12.609686	43.929268	20.62104	19.226576	182.69873	69.57034	77.478874	134.73639	76.71395	221.2804	5.355021	78.56547954545454	Sulfolobus islandicus (strain Y.G.57.14 / Yellowstone #1); Sulfolobus islandicus (strain M.14.25 / Kamchatka #1); Sulfolobus islandicus (strain M.16.27); Sulfolobus islandicus (strain L.S.2.15 / Lassen #1); Sulfolobus islandicus (strain Y.N.15.51 / Yellowstone #2); Sulfolobus islandicus (strain M.16.4 / Kamchatka #3); Saccharolobus solfataricus (strain ATCC 35092 / DSM 1617 / JCM 11322 / P2) (Sul…	sp|Q980Q4|UPP_SACS2 Uracil phosphoribosyltransferase OS=Saccharolobus solfataricus (strain ATCC 35092 / DSM 1617 / JCM 11322 / P2) OX=273057 GN=upp PE=1 SV=1, sp|C3NFT0|UPP_SULIN Uracil phosphoribosyltransferase OS=Sulfolobus islandicus (strain Y.N.15.51 / Yellowstone #2) OX=419942 GN=upp PE=3 SV=1, sp|C4KIV1|UPP_SULIK Uracil phosphoribosyltransferase OS=Sulfolobus islandicus (strain M.16.4 / Kam…	sp|C4KIV1|UPP_SULIK-INF14
FGLILLRSRAIF	30.371357	51.011055	50.195183	39.890316	81.55122	130.7939	137.05817	56.55812	74.94495	187.93184	26.364725	78.78825781818183	Halobacterium salinarum (strain ATCC 700922 / JCM 11081 / NRC-1) (Halobacterium halobium)	sp|P02945|BACR_HALSA Bacteriorhodopsin OS=Halobacterium salinarum (strain ATCC 700922 / JCM 11081 / NRC-1) OX=64091 GN=bop PE=1 SV=2	sp|P02945|BACR_HALSA-FGL12
GKKMSKSLRNIIPLRKGLK	19.181303	54.523357	26.939323	42.205223	100.563446	30.236425	43.29309	69.42626	194.98708	262.9881	22.406412	78.79545627272728	Saccharolobus solfataricus (strain ATCC 35092 / DSM 1617 / JCM 11322 / P2) (Sulfolobus solfataricus)	sp|O33768|SYL2_SACS2 Leucine--tRNA ligase 2 OS=Saccharolobus solfataricus (strain ATCC 35092 / DSM 1617 / JCM 11322 / P2) OX=273057 GN=leuS2 PE=3 SV=2	sp|O33768|SYL2_SACS2-GKK19
FGLILGARNNIRL	27.16996	53.544315	36.993084	25.553146	63.963234	180.93323	149.21425	38.94903	39.46777	231.01476	20.903389	78.8823789090909	Methanothermobacter thermautotrophicus (strain ATCC 29096 / DSM 1053 / JCM 10044 / NBRC 100330 / Delta H) (Methanobacterium thermoautotrophicum)	sp|O27041|VATI_METTH V-type ATP synthase subunit I OS=Methanothermobacter thermautotrophicus (strain ATCC 29096 / DSM 1053 / JCM 10044 / NBRC 100330 / Delta H) OX=187420 GN=atpI PE=3 SV=1	sp|O27041|VATI_METTH-FGL13
FGMNIKGLIVKKL	40.24718	59.09058	53.730793	54.620975	89.25435	69.29246	103.99455	73.997986	93.573814	186.79715	43.76242	78.94202345454545	Pyrobaculum aerophilum (strain ATCC 51768 / DSM 7523 / JCM 9630 / CIP 104966 / NBRC 100827 / IM2)	sp|Q8ZVF3|SUCC_PYRAE Succinate--CoA ligase [ADP-forming] subunit beta OS=Pyrobaculum aerophilum (strain ATCC 51768 / DSM 7523 / JCM 9630 / CIP 104966 / NBRC 100827 / IM2) OX=178306 GN=sucC PE=3 SV=1	sp|Q8ZVF3|SUCC_PYRAE-FGM13
RNPNLSKEEERLLKLREELKRKKPKFRRQEWHRYKKLGEKWRRPKG	22.428804	49.787903	19.016735	33.783447	106.23746	31.109705	34.146927	99.09482	172.64812	276.8456	23.878317	78.99798527272728	Methanopyrus kandleri (strain AV19 / DSM 6324 / JCM 9639 / NBRC 100938)	sp|Q8TW13|RL32_METKA Large ribosomal subunit protein eL32 OS=Methanopyrus kandleri (strain AV19 / DSM 6324 / JCM 9639 / NBRC 100938) OX=190192 GN=rpl32 PE=3 SV=1	sp|Q8TW13|RL32_METKA-RNP46
QISKLLARLRRLKWAKIRTQIAGVRKYFTRSYWRELIAK	5.849895	14.927586	9.152084	12.670876	150.05098	29.877043	52.43061	89.19232	108.79166	385.68127	11.647492	79.11561963636363	Haloquadratum walsbyi (strain DSM 16790 / HBSQ001)	sp|Q18DN4|HMU_HALWD Halomucin OS=Haloquadratum walsbyi (strain DSM 16790 / HBSQ001) OX=362976 GN=hmu PE=3 SV=1	sp|Q18DN4|HMU_HALWD-QIS39
RTALELFKRYPDIWTKDFEKNKKLVQALLKKVSKKFRNQIAGYLVRLVKF	17.783968	39.256897	32.910496	34.180126	93.278885	49.5927	49.610622	94.80654	178.78958	242.79132	37.52689	79.13891127272727	Nanoarchaeum equitans (strain Kin4-M)	sp|Q74MA1|RS17E_NANEQ Small ribosomal subunit protein eS17 OS=Nanoarchaeum equitans (strain Kin4-M) OX=228908 GN=rps17e PE=3 SV=1	sp|Q74MA1|RS17E_NANEQ-RTA50
KHPWIKERLVRELELVGRYGLRNKRELWKLETLARYFRHRARS	17.625751	41.63889	17.307974	22.130066	139.98712	30.583406	35.11146	111.16158	142.07234	291.95258	21.370098	79.17647863636364	Hyperthermus butylicus (strain DSM 5456 / JCM 9403 / PLM1-5)	sp|A2BK77|RS4_HYPBU Small ribosomal subunit protein uS4 OS=Hyperthermus butylicus (strain DSM 5456 / JCM 9403 / PLM1-5) OX=415426 GN=rps4 PE=3 SV=1	sp|A2BK77|RS4_HYPBU-KHP43
FLFGVLAIKALIKSK	51.81933	81.464905	55.17615	59.078606	71.32741	88.01454	114.774994	103.352196	115.14257	104.478386	28.040802	79.33362627272727	Methanocaldococcus jannaschii (strain ATCC 43067 / DSM 2661 / JAL-1 / JCM 10045 / NBRC 100440) (Methanococcus jannaschii)	sp|Q58119|Y709_METJA Uncharacterized transporter MJ0709 OS=Methanocaldococcus jannaschii (strain ATCC 43067 / DSM 2661 / JAL-1 / JCM 10045 / NBRC 100440) OX=243232 GN=MJ0709 PE=3 SV=1	sp|Q58119|Y709_METJA-FLF15
WVVIRTSRRIRFNLLRRHW	7.8193293	29.27227	5.691642	10.66873	219.7039	80.7539	98.003494	89.69981	78.601494	248.68137	4.323514	79.38358666363636	Aeropyrum pernix (strain ATCC 700893 / DSM 11879 / JCM 9820 / NBRC 100138 / K1)	sp|P59472|RL39_AERPE Large ribosomal subunit protein eL39 OS=Aeropyrum pernix (strain ATCC 700893 / DSM 11879 / JCM 9820 / NBRC 100138 / K1) OX=272557 GN=rpl39e PE=3 SV=1	sp|P59472|RL39_AERPE-WVV19
FRFIARHLNLTPKKLFVK	21.122257	63.20078	29.973774	26.857029	120.63428	64.873695	70.97863	114.69327	130.68593	206.49677	23.884586	79.40009099999999	Thermococcus kodakarensis (strain ATCC BAA-918 / JCM 12380 / KOD1) (Pyrococcus kodakaraensis (strain KOD1))	sp|Q5JGN1|TF2B1_THEKO Transcription initiation factor IIB 1 OS=Thermococcus kodakarensis (strain ATCC BAA-918 / JCM 12380 / KOD1) OX=69014 GN=tfb1 PE=3 SV=1	sp|Q5JGN1|TF2B1_THEKO-FRF18
FALFSGTIKTLKIF	23.469639	58.192738	78.28003	48.821976	73.12347	92.753494	130.33754	79.649025	98.685196	151.1938	39.179356	79.426024	Pyrococcus furiosus (strain ATCC 43587 / DSM 3638 / JCM 8422 / Vc1)	sp|Q8U483|ARLY_PYRFU Argininosuccinate lyase OS=Pyrococcus furiosus (strain ATCC 43587 / DSM 3638 / JCM 8422 / Vc1) OX=186497 GN=argH PE=3 SV=1	sp|Q8U483|ARLY_PYRFU-FAL14
IYRAGARGWLWIKFK	19.812532	70.43514	27.095913	31.24746	180.12097	60.827168	112.151146	88.51395	86.84771	187.73395	9.417491	79.47303909090908	Picrophilus torridus (strain ATCC 700027 / DSM 9790 / JCM 10055 / NBRC 100828)	sp|Q6L195|DNLI_PICTO DNA ligase OS=Picrophilus torridus (strain ATCC 700027 / DSM 9790 / JCM 10055 / NBRC 100828) OX=263820 GN=lig PE=3 SV=2	sp|Q6L195|DNLI_PICTO-IYR15
GTFKPKIKRHLKRFMVPLRMRTLKM	15.666327	41.071224	14.203661	23.01664	94.63916	48.790226	46.66575	88.649994	163.31947	326.48453	12.264102	79.52464400000001	Methanothermobacter thermautotrophicus (strain ATCC 29096 / DSM 1053 / JCM 10044 / NBRC 100330 / Delta H) (Methanobacterium thermoautotrophicum)	sp|P12769|PHR_METTH Deoxyribodipyrimidine photo-lyase OS=Methanothermobacter thermautotrophicus (strain ATCC 29096 / DSM 1053 / JCM 10044 / NBRC 100330 / Delta H) OX=187420 GN=phr PE=3 SV=2	sp|P12769|PHR_METTH-GTF25
FQRRILKRSPIRWF	15.418971	32.78142	26.922707	28.822565	138.4337	63.224392	68.57242	140.97592	118.57045	223.5671	18.083971	79.57941963636362	Methanosarcina mazei (strain ATCC BAA-159 / DSM 3647 / Goe1 / Go1 / JCM 11833 / OCM 88) (Methanosarcina frisia)	sp|Q8PVW4|HDRE_METMA Dihydromethanophenazine:CoB--CoM heterodisulfide reductase subunit E OS=Methanosarcina mazei (strain ATCC BAA-159 / DSM 3647 / Goe1 / Go1 / JCM 11833 / OCM 88) OX=192952 GN=hdrE PE=1 SV=1	sp|Q8PVW4|HDRE_METMA-FQR14
WRSKLAAMILKGHRLKLRG	6.113261	26.858644	7.956823	11.510824	115.83861	27.345985	24.090899	118.73952	130.38351	401.33234	5.753247	79.6294239090909	Archaeoglobus fulgidus (strain ATCC 49558 / DSM 4304 / JCM 9628 / NBRC 100126 / VC-16)	sp|O28192|FLPA_ARCFU Fibrillarin-like rRNA/tRNA 2'-O-methyltransferase OS=Archaeoglobus fulgidus (strain ATCC 49558 / DSM 4304 / JCM 9628 / NBRC 100126 / VC-16) OX=224325 GN=flpA PE=1 SV=1	sp|O28192|FLPA_ARCFU-WRS19
LRDIPGWIKKERSRKLTDLMRKIGLENNKRFVGKKLRVLVTK	22.346329	46.762474	47.45769	47.55991	90.88962	31.407463	32.551826	88.91531	180.56752	258.5149	29.766087	79.70355718181817	Archaeoglobus fulgidus (strain ATCC 49558 / DSM 4304 / JCM 9628 / NBRC 100126 / VC-16)	sp|O29021|AMTAB_ARCFU Probable threonylcarbamoyladenosine tRNA methylthiotransferase OS=Archaeoglobus fulgidus (strain ATCC 49558 / DSM 4304 / JCM 9628 / NBRC 100126 / VC-16) OX=224325 GN=AF_1247 PE=3 SV=2	sp|O29021|AMTAB_ARCFU-LRD42
KLKPFRINNKRMVKGAKVQLNL	17.589273	77.626884	34.023632	43.920326	113.720985	31.834618	31.335142	70.37727	165.79692	264.33954	26.803316	79.76071872727272	Thermococcus kodakarensis (strain ATCC BAA-918 / JCM 12380 / KOD1) (Pyrococcus kodakaraensis (strain KOD1))	sp|Q5JJG0|RS4E_THEKO Small ribosomal subunit protein eS4 OS=Thermococcus kodakarensis (strain ATCC BAA-918 / JCM 12380 / KOD1) OX=69014 GN=rps4e PE=1 SV=1	sp|Q5JJG0|RS4E_THEKO-KLK22
LIKTYGLRNKRELWKAESILRKYRRVGRMLLASK	27.68231	38.36692	19.9815	26.320044	150.27809	27.224026	38.313183	79.72079	90.75238	364.76532	14.210356	79.78317445454546	Methanothrix thermoacetophila (strain DSM 6194 / JCM 14653 / NBRC 101360 / PT) (Methanosaeta thermophila)	sp|A0B9L2|RS4_METTP Small ribosomal subunit protein uS4 OS=Methanothrix thermoacetophila (strain DSM 6194 / JCM 14653 / NBRC 101360 / PT) OX=349307 GN=rps4 PE=3 SV=1	sp|A0B9L2|RS4_METTP-LIK34
FLSGRLNMRLVYKQLVSLRKMGPLRKILQMIPGLSLKIPL	19.602879	57.081566	47.951508	45.315777	96.06715	57.974518	43.678383	82.84554	148.8819	238.30328	40.08837	79.79917009090909	Staphylothermus marinus (strain ATCC 43588 / DSM 3639 / JCM 9404 / F1)	sp|A3DML3|SRP54_STAMF Signal recognition particle 54 kDa protein OS=Staphylothermus marinus (strain ATCC 43588 / DSM 3639 / JCM 9404 / F1) OX=399550 GN=srp54 PE=3 SV=1	sp|A3DML3|SRP54_STAMF-FLS40
PKLAIKLGKAGLKSLL	26.628044	36.160774	41.38164	31.56458	67.118195	67.2171	75.28137	50.354385	140.82608	288.73944	53.190052	79.86015090909092	Methanospirillum hungatei JF-1 (strain ATCC 27890 / DSM 864 / NBRC 100397 / JF-1)	sp|Q2FUA4|GGR_METHJ Digeranylgeranylglycerophospholipid reductase OS=Methanospirillum hungatei JF-1 (strain ATCC 27890 / DSM 864 / NBRC 100397 / JF-1) OX=323259 GN=Mhun_1123 PE=3 SV=1	sp|Q2FUA4|GGR_METHJ-PKL16
FRNPGWLRIGKVRYPNIF	19.120556	57.302032	40.874397	35.34568	124.05985	82.21048	74.39685	71.32585	96.47724	261.75528	16.460047	79.93893290909091	Saccharolobus solfataricus (strain ATCC 35092 / DSM 1617 / JCM 11322 / P2) (Sulfolobus solfataricus)	sp|Q9UXA5|RL2_SACS2 Large ribosomal subunit protein uL2 OS=Saccharolobus solfataricus (strain ATCC 35092 / DSM 1617 / JCM 11322 / P2) OX=273057 GN=rpl2 PE=3 SV=1	sp|Q9UXA5|RL2_SACS2-FRN18
