# Supplementary material for: Deep learning reveals antibiotics in the archaeal proteome
Source: Nat Microbiol. 2025 Aug 12;10(9):2153–67. doi: 10.1038/s41564-025-02061-0 (PMC12408343; doi:10.1038/s41564-025-02061-0)
Supplement: Supplementary file 5 — Amino acid percentage Mann–Whitney one-side greater P value table. [file 41564_2025_2061_MOESM5_ESM.csv]

	Archaeome EPs - DL > Human Proteome EPs - DL	Archaeome EPs - DL > Human Proteome EPs - SF	Archaeome EPs - DL > Databases	Human Proteome EPs - DL > Human Proteome EPs - SF	Human Proteome EPs - DL > Databases	Human Proteome EPs - SF > Databases
A	1.8780661730105067e-08	0.9980099989651267	1.0	1.0	1.0	1.0
C	1.0	1.0	1.0	1.0	1.0	1.0
D	5.787524171637233e-31	0.0	1.0	0.0	1.0	1.0
E	0.0	0.0	0.0	0.0	7.434297230597568e-23	1.0
F	0.9999999970933143	1.0	4.084714024783096e-26	1.0	6.914996644606636e-70	0.0
G	0.0001372805109398368	0.0	0.9999942029019061	0.0	1.0	1.0
H	9.658579727626136e-28	3.9003146743813465e-07	1.2571120209947297e-43	0.9999999999996079	1.562102924319722e-06	6.19540404121307e-29
I	0.9999998127462787	6.303718410883749e-07	7.885165810988228e-75	5.422554192781662e-41	1.4033501091060337e-132	6.005267922488417e-58
K	0.0	0.0	0.0	0.0	0.0	2.4277088786627914e-70
L	1.0	1.0	0.0	1.0	0.0	0.0
M	0.0	0.9999999999947954	0.0	1.0	0.009193399211499273	0.0
N	2.1903695103298272e-12	0.0	3.0949303726642227e-132	0.0	5.23653285792194e-99	1.0
P	0.0	2.269569538129686e-264	0.0	1.0	0.9999999999953263	7.812414247203913e-58
Q	1.0	0.9999882700540841	2.2946741988767158e-20	7.226549292124354e-30	3.542096560416805e-71	6.332129843588422e-40
R	0.0	1.0	2.4911420695625717e-217	1.0	1.0	0.0
S	1.0	2.7056579504370075e-09	1.3362842853549952e-06	0.0	2.1562333750336752e-216	0.8900101832786502
T	8.050464915390574e-13	1.0	0.9351447613651096	1.0	1.0	5.646184249852762e-07
V	0.5738816969273695	1.0	0.9999999700967352	1.0	1.0	2.5189435771722625e-16
W	3.094541581233289e-286	6.303077149854767e-253	6.430364008459233e-130	0.9999999999994035	1.0	0.7525701671327558
Y	3.3985061955912474e-199	0.24622079020223991	1.8628332393118867e-86	1.0	0.9999999999999091	4.704301504032995e-111
