# Supplementary material for: Deep learning reveals antibiotics in the archaeal proteome
Source: Nat Microbiol. 2025 Aug 12;10(9):2153–67. doi: 10.1038/s41564-025-02061-0 (PMC12408343; doi:10.1038/s41564-025-02061-0)
Supplement: Supplementary file 6 — Amino acid percentage Mann–Whitney one-side lower P value table. [file 41564_2025_2061_MOESM6_ESM.csv]

	Archaeome EPs - DL < Human Proteome EPs - DL	Archaeome EPs - DL < Human Proteome EPs - SF	Archaeome EPs - DL < Databases	Human Proteome EPs - DL < Human Proteome EPs - SF	Human Proteome EPs - DL < Databases	Human Proteome EPs - SF < Databases
A	0.9999999812193796	0.0019900050959934345	1.2281293908206636e-29	4.657248411558016e-29	8.095279367353477e-117	2.1809638692776686e-46
C	3.884340999952372e-290	0.0	0.0	0.0	0.0	7.520626910748435e-18
D	1.0	1.0	4.29350504272831e-38	1.0	9.904932118600601e-218	0.0
E	1.0	1.0	1.0	1.0	1.0	0.0
F	2.9066924772834155e-09	0.0	1.0	0.0	1.0	1.0
G	0.9998627196913452	1.0	5.7971310864619e-06	1.0	2.013226882896436e-37	0.0
H	1.0	0.9999996099699664	1.0	3.921187211609828e-13	0.9999984378997371	1.0
I	1.8725409039484383e-07	0.9999993696301671	1.0	1.0	1.0	1.0
K	1.0	1.0	1.0	1.0	1.0	1.0
L	0.0	0.0	1.0	3.024888768106771e-28	1.0	1.0
M	1.0	5.204692355893449e-12	1.0	0.0	0.9908066110381962	1.0
N	0.9999999999978096	1.0	1.0	1.0	1.0	2.008430749441838e-183
P	1.0	1.0	1.0	5.236818928578374e-224	4.673743762333771e-12	1.0
Q	2.40890203901271e-25	1.1729981647496253e-05	1.0	1.0	1.0	1.0
R	1.0	4.012914538900987e-149	1.0	0.0	7.047184814243386e-20	1.0
S	5.655822123421274e-185	0.9999999972943526	0.99999866372409	1.0	1.0	0.10998991046893009
T	0.999999999999195	1.7818723464268779e-19	0.06485540875784071	1.092267236721908e-94	1.3844928214553017e-24	0.9999994353830456
V	0.42611845211636906	2.7660212584616182e-74	2.99034715059928e-08	2.858322605637141e-133	1.0295784448917545e-18	0.9999999999999998
W	1.0	1.0	1.0	5.965295237922476e-13	2.2819893312922427e-17	0.2474299936025961
Y	1.0	0.7537794227159806	1.0	0.0	9.092518886599923e-14	1.0
