# Supplementary material for: Deep learning reveals antibiotics in the archaeal proteome
Source: Nat Microbiol. 2025 Aug 12;10(9):2153–67. doi: 10.1038/s41564-025-02061-0 (PMC12408343; doi:10.1038/s41564-025-02061-0)
Supplement: Supplementary file 8 — Statistical source data. [file 41564_2025_2061_MOESM8_ESM.xlsx]

## Sheet: Fig 2a
	A. baumannii ATCC 19606 (-)	E. coli ATCC 11775 (-)	E. coli AIC221 (-)	E. coli AIC222 - CRE (-)	K. pneumoniae ATCC 13883 (-)	P. aeruginosa PAO1 (-)	P. aeruginosa PA14 (-)	S. aureus ATCC 12600 (+)	S. aureus ATCC BAA-1556 - MRSA (+)	E. faecalis ATCC 700802 - VRE (+)	E. faecium ATCC 700221 - VRE (+)
Archaeasin-1	8	64	32	16	8			4	4	16	4
Archaeasin-2	4	16	2	4	16						4
Archaeasin-3			32								2
Archaeasin-4	8	32	8	8	16						4
Archaeasin-5	64	64	32	64		64					64
Archaeasin-6	64
Archaeasin-7	4
Archaeasin-8
Archaeasin-9	32	64	16	32	64						8
Archaeasin-10
Archaeasin-11	4	32	4	4	64	16	32	64			8
Archaeasin-12	2	8	8	16	64	16	32				4
Archaeasin-13	1		1	2
Archaeasin-14	16
Archaeasin-15	32
Archaeasin-16
Archaeasin-17	2	64		32	64	32	64	32	32	64	4
Archaeasin-18	32	64	64	32							16
Archaeasin-19	16	64	32	16	64	64	64	64	64		8
Archaeasin-20	2		4	8	32	32			64		64
Archaeasin-21	64			64							64
Archaeasin-22	1	16	2	4	16
Archaeasin-23	4	8	2	4	16	16	32
Archaeasin-24	4		16
Archaeasin-25	2	16	16	8	16		64
Archaeasin-26			16	16
Archaeasin-27	2	32	4	16	32	32	64				32
Archaeasin-28	4		16	16	64			64			8
Archaeasin-29	32		32	64
Archaeasin-30	2		16	16	64	64	64				32
Archaeasin-31	8	32	4	8	64	32	64				32
Archaeasin-32	1	8	2	2	1	16		1	1	2
Archaeasin-33				32
Archaeasin-34	4	64	8	8	64	32	64				32
Archaeasin-35
Archaeasin-36	16		16	16	64						64
Archaeasin-37	32		32	64
Archaeasin-38	4		16	4	32
Archaeasin-39	64			64
Archaeasin-40	32	64	32	64
Archaeasin-41	16
Archaeasin-42	32			64
Archaeasin-43
Archaeasin-44	32	64	32	64	64
Archaeasin-45	64		64	64	64
Archaeasin-46	16		32	32	32
Archaeasin-47	8	32	8	16			64
Archaeasin-48	8	32	32	16	64			16	32	64
Archaeasin-49	8			16				16		2	2
Archaeasin-50	2		8	8							8
Archaeasin-51	32	64	32	64	64						16
Archaeasin-52	8
Archaeasin-53	1	32	4	4	2		16
Archaeasin-54	1	16	4	4		8	16				4
Archaeasin-55											32
Archaeasin-56	1	64	8	8	16	32	32	32	32		4
Archaeasin-57	16		64	64							8
Archaeasin-58	2	32	32	8	16
Archaeasin-59	16	32	8	16	32	64					8
Archaeasin-60	8	32	8	16	32
Archaeasin-61	1		16	8							1
Archaeasin-62	64										32
Archaeasin-63	4	32	4	4	16	16	32
Archaeasin-64	4	16	4	4	16						1
Archaeasin-65	8	64	32	16	16	64					4
Archaeasin-66			32
Archaeasin-67	8		8	64
Archaeasin-68	1	8	1	1	8	32
Archaeasin-69	4	8	4	2	16	4	16	32	64		4
Archaeasin-70	8		64	64	32
Archaeasin-71	1	8	2	2	16	8	16	16	32		1
Archaeasin-72	64
Archaeasin-73	8	64	16	16	32	64					32
Archaeasin-74	4	4	4	2	4			8	8
Archaeasin-75	2	64	8	8	64				32
Archaeasin-76	64
Archaeasin-77	64			64
Archaeasin-78	1	32	1	4	4	8	16	8	8		1
Archaeasin-79	64										64
Archaeasin-80	16		64	32	64						16

## Sheet: Fig 2b
a	b	c	size	symbol	opacity	fill	stroke	title
0	51.9	48.1	40	circle	1	#d73027	#d73027
0	49.2	50.7	40	circle	1	#d73027	#d73027
0	48.5	51.4	40	circle	1	#d73027	#d73027
0	46.4	53.6	40	circle	1	#d73027	#d73027
0	51	49	40	circle	1	#d73027	#d73027
0	49.3	50.7	40	circle	1	#d73027	#d73027
0	49.6	50.2	40	circle	1	#d73027	#d73027
0	53.5	46.5	40	circle	1	#d73027	#d73027
0.7	48.6	50.7	40	circle	1	#d73027	#d73027
14.5	35.9	49.6	40	circle	1	#d73027	#d73027
5.2	44.2	50.6	40	circle	1	#d73027	#d73027
10.9	37.4	51.7	40	circle	1	#d73027	#d73027
8.3	37.3	54.4	40	circle	1	#d73027	#d73027
0	49.6	50.4	40	circle	1	#d73027	#d73027
0.7	47.9	51.4	40	circle	1	#d73027	#d73027
4.6	45.8	49.6	40	circle	1	#d73027	#d73027
0	49.9	50.1	40	circle	1	#d73027	#d73027
0	51.7	48.3	40	circle	1	#d73027	#d73027
4.2	43	52.8	40	circle	1	#d73027	#d73027
0.6	50.1	49.2	40	circle	1	#d73027	#d73027
6.5	44.6	48.9	40	circle	1	#d73027	#d73027
14.2	28.6	57.1	40	circle	1	#d73027	#d73027
7.5	46.3	46.3	40	circle	1	#d73027	#d73027
5	39.7	50.9	40	circle	1	#d73027	#d73027
4.4	44.9	50.8	40	circle	1	#d73027	#d73027
0	48.3	51.6	40	circle	1	#d73027	#d73027
0.9	46.3	52.8	40	circle	1	#d73027	#d73027
0	45.2	54.8	40	circle	1	#d73027	#d73027
5.9	44.5	49.5	40	circle	1	#d73027	#d73027
2.5	51.9	45.6	40	circle	1	#d73027	#d73027
0	49.8	50.3	40	circle	1	#d73027	#d73027
3.9	50.1	46	40	circle	1	#d73027	#d73027
0	50.4	49.6	40	circle	1	#d73027	#d73027
7.7	41.7	50.6	40	circle	1	#d73027	#d73027
3.7	46.2	50.1	40	circle	1	#d73027	#d73027
3.4	44.5	52.1	40	circle	1	#d73027	#d73027
0.1	48.5	51.4	40	circle	1	#d73027	#d73027
0	58.9	41.1	40	circle	1	#d73027	#d73027
0	55.7	44.3	40	circle	1	#d73027	#d73027
4.7	43.8	51.6	40	circle	1	#d73027	#d73027
0.7	50.3	49	40	circle	1	#d73027	#d73027
0	49.1	50.9	40	circle	1	#d73027	#d73027
1.9	46.7	51.4	40	circle	1	#d73027	#d73027
6	44.7	49.2	40	circle	1	#d73027	#d73027
3.1	44.2	52.7	40	circle	1	#d73027	#d73027
4.5	44.2	51.3	40	circle	1	#d73027	#d73027
2.3	46.7	50.9	40	circle	1	#d73027	#d73027
2.1	45.3	52.5	40	circle	1	#d73027	#d73027
7.4	39.4	53.2	40	circle	1	#d73027	#d73027
7.2	41.8	51.1	40	circle	1	#d73027	#d73027
8.4	42.6	49	40	circle	1	#d73027	#d73027
1.7	50.1	48.2	40	circle	1	#d73027	#d73027
7.4	38.2	54.4	40	circle	1	#d73027	#d73027
5	49.9	45.1	40	circle	1	#d73027	#d73027
3.5	46.5	50	40	circle	1	#d73027	#d73027
2	47.6	50.3	40	circle	1	#d73027	#d73027
0	47.8	52.2	40	circle	1	#d73027	#d73027
0	49.4	50.5	40	circle	1	#d73027	#d73027
4.6	46.5	48.9	40	circle	1	#d73027	#d73027
0	45.5	54.4	40	circle	1	#d73027	#d73027
1.8	54.7	43.5	40	circle	1	#d73027	#d73027
0	49.8	50.2	40	circle	1	#d73027	#d73027
0	48.3	51.6	40	circle	1	#d73027	#d73027
1.8	51.8	46.4	40	circle	1	#d73027	#d73027
6.5	47	46.6	40	circle	1	#d73027	#d73027
2.1	46	51.9	40	circle	1	#d73027	#d73027
5.8	51.4	42.8	40	circle	1	#d73027	#d73027
0	47.1	52.9	40	circle	1	#d73027	#d73027
0	50.7	49.3	40	circle	1	#d73027	#d73027
0	49.1	51	40	circle	1	#d73027	#d73027
4.4	46.7	48.9	40	circle	1	#d73027	#d73027
3.5	46.5	50	40	circle	1	#d73027	#d73027
7.2	40	52.8	40	circle	1	#d73027	#d73027
1.5	47.8	50.7	40	circle	1	#d73027	#d73027
0.2	55.2	44.6	40	circle	1	#d73027	#d73027
0	48.4	51.7	40	circle	1	#4575b4	#4575b4
0	53.2	46.8	40	circle	1	#4575b4	#4575b4
12.5	38.5	49	40	circle	1	#4575b4	#4575b4
1.4	53.3	45.2	40	circle	1	#4575b4	#4575b4
0	47.3	52.7	40	circle	1	#4575b4	#4575b4

## Sheet: Fig 2c
a	b	c	size	symbol	opacity	fill	stroke	title
31	27.1	41.9	40	circle	1	#d73027	#d73027
29.6	25.3	45.1	40	circle	1	#d73027	#d73027
16.4	42.9	40.8	40	circle	1	#d73027	#d73027
38.4	18.1	43.6	40	circle	1	#d73027	#d73027
7.7	40.5	51.8	40	circle	1	#d73027	#d73027
13.3	35.2	51.4	40	circle	1	#d73027	#d73027
26.6	31.3	42	40	circle	1	#d73027	#d73027
9.7	39.8	50.6	40	circle	1	#d73027	#d73027
11.5	38.4	50	40	circle	1	#d73027	#d73027
37.4	26	36.6	40	circle	1	#d73027	#d73027
27.6	33.9	38.5	40	circle	1	#d73027	#d73027
38.8	18.1	43.1	40	circle	1	#d73027	#d73027
31.2	26.2	42.6	40	circle	1	#d73027	#d73027
43.3	15.5	41.2	40	circle	1	#d73027	#d73027
27.7	24.5	47.8	40	circle	1	#d73027	#d73027
19.2	33.6	47.2	40	circle	1	#d73027	#d73027
23	27.3	49.7	40	circle	1	#d73027	#d73027
9.2	40.4	50.4	40	circle	1	#d73027	#d73027
30.5	24.8	44.7	40	circle	1	#d73027	#d73027
2.8	46.1	51.1	40	circle	1	#d73027	#d73027
32.9	17.5	49.6	40	circle	1	#d73027	#d73027
33.8	25.8	40.4	40	circle	1	#d73027	#d73027
17.9	34.7	47.3	40	circle	1	#d73027	#d73027
31.5	27.8	40.6	40	circle	1	#d73027	#d73027
37.9	21.8	40.3	40	circle	1	#d73027	#d73027
29.4	19.9	50.7	40	circle	1	#d73027	#d73027
35.7	23	41.3	40	circle	1	#d73027	#d73027
7.3	40.8	52	40	circle	1	#d73027	#d73027
18.9	30.7	50.5	40	circle	1	#d73027	#d73027
25.8	28.2	46	40	circle	1	#d73027	#d73027
35.1	22.3	42.6	40	circle	1	#d73027	#d73027
40.7	15.9	43.4	40	circle	1	#d73027	#d73027
15	39.3	45.7	40	circle	1	#d73027	#d73027
30.2	24	45.8	40	circle	1	#d73027	#d73027
32.3	29	38.7	40	circle	1	#d73027	#d73027
4.5	43.2	52.2	40	circle	1	#d73027	#d73027
13.9	39	47	40	circle	1	#d73027	#d73027
30.4	22.5	47.1	40	circle	1	#d73027	#d73027
15.8	33.9	50.3	40	circle	1	#d73027	#d73027
10.8	39.5	49.7	40	circle	1	#d73027	#d73027
25.2	24.8	50	40	circle	1	#d73027	#d73027
3.9	42.6	53.9	40	circle	1	#d73027	#d73027
39.9	18.3	41.8	40	circle	1	#d73027	#d73027
33.9	19.8	46.3	40	circle	1	#d73027	#d73027
30	27.7	42.3	40	circle	1	#d73027	#d73027
5.5	44.1	50.3	40	circle	1	#d73027	#d73027
32	26.8	41.3	40	circle	1	#d73027	#d73027
31.2	26.6	42.2	40	circle	1	#d73027	#d73027
48.2	16.1	35.7	40	circle	1	#d73027	#d73027
12.9	33.9	53.1	40	circle	1	#d73027	#d73027
63.9	11.5	24.6	40	circle	1	#d73027	#d73027
4.3	43.2	52.5	40	circle	1	#d73027	#d73027
45.2	20	34.8	40	circle	1	#d73027	#d73027
24.1	25.2	50.6	40	circle	1	#d73027	#d73027
29.1	22.1	9	40	circle	1	#d73027	#d73027
13.6	40.9	45.6	40	circle	1	#d73027	#d73027
29.4	20.4	50.2	40	circle	1	#d73027	#d73027
13.2	41.6	45.1	40	circle	1	#d73027	#d73027
15.1	33.5	51.4	40	circle	1	#d73027	#d73027
15	35.3	49.7	40	circle	1	#d73027	#d73027
25.8	24.2	50	40	circle	1	#d73027	#d73027
26.4	25.3	48.3	40	circle	1	#d73027	#d73027
33.4	18.8	47.8	40	circle	1	#d73027	#d73027
45	16.1	38.8	40	circle	1	#d73027	#d73027
40.4	19.5	40.1	40	circle	1	#d73027	#d73027
46.6	15.5	37.9	40	circle	1	#d73027	#d73027
31.4	28.2	40.5	40	circle	1	#d73027	#d73027
10.2	37.2	52.6	40	circle	1	#d73027	#d73027
13.2	35.4	51.4	40	circle	1	#d73027	#d73027
38	15.9	46.1	40	circle	1	#d73027	#d73027
24.1	30.4	45.5	40	circle	1	#d73027	#d73027
17.5	29.1	53.4	40	circle	1	#d73027	#d73027
47.6	19.6	32.9	40	circle	1	#d73027	#d73027
26.8	23.7	49.5	40	circle	1	#d73027	#d73027
27.2	24.5	48.3	40	circle	1	#d73027	#d73027
9.7	39.1	51.2	40	circle	1	#4575b4	#4575b4
21	35.3	43.6	40	circle	1	#4575b4	#4575b4
60.8	11.4	27.9	40	circle	1	#4575b4	#4575b4
44.3	17.1	38.6	40	circle	1	#4575b4	#4575b4
9.3	40.6	50.1	40	circle	1	#4575b4	#4575b4

## Sheet: Fig 2d
a	b	c	size	symbol	opacity	fill	stroke	title
15.8	41.9	42.3	40	circle	1	#d73027	#d73027
4.3	45.2	50.5	40	circle	1	#d73027	#d73027
6.4	44.9	48.6	40	circle	1	#d73027	#d73027
0	54.8	45.3	40	circle	1	#d73027	#d73027
21.8	24.3	53.9	40	circle	1	#d73027	#d73027
21.7	22.8	55.5	40	circle	1	#d73027	#d73027
4.6	39.8	55.5	40	circle	1	#d73027	#d73027
4.8	41.4	53.8	40	circle	1	#4575b4	#4575b4
0	56.2	43.9	40	circle	1	#d73027	#d73027
0	54.6	45.4	40	circle	1	#4575b4	#4575b4
20.2	19.8	60	40	circle	1	#d73027	#d73027
0	32.8	67.3	40	circle	1	#d73027	#d73027
0.4	39.2	60.4	40	circle	1	#d73027	#d73027
0.5	49.3	50.2	40	circle	1	#d73027	#d73027
1.9	54.8	43.3	40	circle	1	#d73027	#d73027
3	48.3	48.7	40	circle	1	#4575b4	#4575b4
27.5	27.6	44.8	40	circle	1	#d73027	#d73027
2	46	52.1	40	circle	1	#d73027	#d73027
46.9	19.1	34	40	circle	1	#d73027	#d73027
23.9	28.9	47.2	40	circle	1	#d73027	#d73027
23.5	26.2	50.2	40	circle	1	#d73027	#d73027
40	17.4	42.6	40	circle	1	#d73027	#d73027
9.3	34.5	56.1	40	circle	1	#d73027	#d73027
23.4	32.4	44.2	40	circle	1	#d73027	#d73027
18.2	51.6	30.1	40	circle	1	#d73027	#d73027
9.2	45.3	45.6	40	circle	1	#d73027	#d73027
5	47	48.1	40	circle	1	#d73027	#d73027
38.6	25.5	35.9	40	circle	1	#d73027	#d73027
0	59.2	40.7	40	circle	1	#d73027	#d73027
7.5	24.2	68.3	40	circle	1	#d73027	#d73027
0	33.8	66.3	40	circle	1	#d73027	#d73027
75.7	12.5	11.8	40	circle	1	#d73027	#d73027
9.3	25.2	65.5	40	circle	1	#d73027	#d73027
7.8	38.2	54	40	circle	1	#d73027	#d73027
0	58.6	41.3	40	circle	1	#4575b4	#4575b4
49	17.4	33.6	40	circle	1	#d73027	#d73027
22	26	52	40	circle	1	#d73027	#d73027
41.4	23	35.6	40	circle	1	#d73027	#d73027
1.6	39.2	59.2	40	circle	1	#d73027	#d73027
18.9	28.1	53.1	40	circle	1	#d73027	#d73027
9.4	38.1	52.5	40	circle	1	#d73027	#d73027
5.9	58.1	36	40	circle	1	#d73027	#d73027
1.5	56.7	41.8	40	circle	1	#4575b4	#4575b4
29	35.3	35.7	40	circle	1	#d73027	#d73027
7.9	32.8	59.3	40	circle	1	#d73027	#d73027
61	8.5	30.5	40	circle	1	#d73027	#d73027
0	59.4	40.6	40	circle	1	#d73027	#d73027
40	21	39	40	circle	1	#d73027	#d73027
5.8	56.6	37.7	40	circle	1	#d73027	#d73027
0.1	36.4	63.5	40	circle	1	#d73027	#d73027
7	41.3	51.7	40	circle	1	#d73027	#d73027
0	46.6	53.4	40	circle	1	#d73027	#d73027
11.4	31.6	57	40	circle	1	#d73027	#d73027
0.5	29	70.4	40	circle	1	#d73027	#d73027
22	27.4	50.6	40	circle	1	#d73027	#d73027
77	10.2	12.9	40	circle	1	#d73027	#d73027
33.4	44.3	22.4	40	circle	1	#d73027	#d73027
15.3	33.8	50.9	40	circle	1	#d73027	#d73027
17.4	30.3	52.2	40	circle	1	#d73027	#d73027
24.9	40.1	35	40	circle	1	#d73027	#d73027
26.4	27.3	46.3	40	circle	1	#d73027	#d73027
31.9	23.5	44.6	40	circle	1	#d73027	#d73027
10.1	36.2	53.7	40	circle	1	#d73027	#d73027
52.6	13.4	34	40	circle	1	#d73027	#d73027
34.8	20.9	44.2	40	circle	1	#d73027	#d73027
6.9	47.1	46	40	circle	1	#d73027	#d73027
4.7	50.7	44.6	40	circle	1	#d73027	#d73027
44.8	31	24.2	40	circle	1	#d73027	#d73027
2.3	56.3	41.4	40	circle	1	#d73027	#d73027
23.3	37.5	39.2	40	circle	1	#d73027	#d73027
44.9	28.8	26.3	40	circle	1	#d73027	#d73027
0	61.3	38.7	40	circle	1	#d73027	#d73027
6.5	44.6	48.9	40	circle	1	#d73027	#d73027
34.4	32.1	33.5	40	circle	1	#d73027	#d73027
9.2	43.3	47.4	40	circle	1	#d73027	#d73027
23.6	36.1	40.3	40	circle	1	#d73027	#d73027
8.6	38.2	53.2	40	circle	1	#d73027	#d73027
27.7	21.8	50.4	40	circle	1	#d73027	#d73027
43.5	11.6	44.9	40	circle	1	#d73027	#d73027
6.4	50.1	43.5	40	circle	1	#d73027	#d73027
