# Supplementary material for: Deep learning reveals antibiotics in the archaeal proteome
Source: Nat Microbiol. 2025 Aug 12;10(9):2153–67. doi: 10.1038/s41564-025-02061-0 (PMC12408343; doi:10.1038/s41564-025-02061-0)
Supplement: Supplementary file 9 — Statistical source data. [file 41564_2025_2061_MOESM9_ESM.xlsx]

## Sheet: Fig 3
Archaeasin-1 + Archaeasin-2	Archaeasin-1 + Archaeasin-17	Archaeasin-1 + Archaeasin-69	Archaeasin-2 + Archaeasin-17	Archaeasin-2 + Archaeasin-69	Archaeasin-4 + Archaeasin-5	Archaeasin-11 + Archaeasin-12	Archaeasin-11 + Archaeasin-13	Archaeasin-12 + Archaeasin-13	Archaeasin-14 + Archaeasin-15	Archaeasin-17 + Archaeasin-69	Archaeasin-21 + Archaeasin-22	Archaeasin-21 + Archaeasin-23	Archaeasin-21 + Archaeasin-24	Archaeasin-21 + Archaeasin-25	Archaeasin-21 + Archaeasin-27	Archaeasin-21 + Archaeasin-28	Archaeasin-22 + Archaeasin-23	Archaeasin-22 + Archaeasin-24	Archaeasin-22 + Archaeasin-25	Archaeasin-22 + Archaeasin-27	Archaeasin-22 + Archaeasin-28	Archaeasin-23 + Archaeasin-24	Archaeasin-23 + Archaeasin-25	Archaeasin-23 + Archaeasin-27	Archaeasin-23 + Archaeasin-28	Archaeasin-24 + Archaeasin-25	Archaeasin-24 + Archaeasin-27	Archaeasin-24 + Archaeasin-28	Archaeasin-25 + Archaeasin-27	Archaeasin-25 + Archaeasin-28	Archaeasin-27 + Archaeasin-28	Archaeasin-31 + Archaeasin-34	Archaeasin-36 + Archaeasin-44	Archaeasin-40 + Archaeasin-41	Archaeasin-40 + Archaeasin-42	Archaeasin-41 + Archaeasin-42	Archaeasin-45 + Archaeasin-46	Archaeasin-45 + Archaeasin-47	Archaeasin-45 + Archaeasin-48	Archaeasin-46 + Archaeasin-47	Archaeasin-46 + Archaeasin-48	Archaeasin-47 + Archaeasin-48	Archaeasin-54 + Archaeasin-56	Archaeasin-54 + Archaeasin-57	Archaeasin-54 + Archaeasin-58	Archaeasin-54 + Archaeasin-59	Archaeasin-56 + Archaeasin-57	Archaeasin-56 + Archaeasin-58	Archaeasin-56 + Archaeasin-59
0	-0.25	-0.469	-0.438	-0.375	-0.438	-0.25	-0.5	-0.375	1	-0.25	-0.25	-0.375	1	1	-0.625	-0.625	-0.5	-0.25	0	-0.5	-0.375	0.5	0	-0.375	-0.375	0	1	-0.625	-0.75	-0.438	-0.438	-0.25	-0.25	-0.438	-0.375	0.5	-0.625	-0.25	-0.625	-0.25	-0.719	0	-0.25	-0.25	0	-0.25	-0.5	-0.438	-0.375
[truncated: 29 more columns]
