# Supplementary material for: Deep learning reveals antibiotics in the archaeal proteome
Source: Nat Microbiol. 2025 Aug 12;10(9):2153–67. doi: 10.1038/s41564-025-02061-0 (PMC12408343; doi:10.1038/s41564-025-02061-0)
Supplement: Supplementary file 10 — Statistical source data. [file 41564_2025_2061_MOESM10_ESM.xlsx]

## Sheet: Fig 4a
Time (min)	Archaeasin-1	Archaeasin-1	Archaeasin-2	Archaeasin-2	Archaeasin-4	Archaeasin-4	Archaeasin-5	Archaeasin-5	Archaeasin-6	Archaeasin-6	Archaeasin-7	Archaeasin-7	Archaeasin-9	Archaeasin-9	Archaeasin-11	Archaeasin-11	Archaeasin-12	Archaeasin-12	Archaeasin-13	Archaeasin-13	Archaeasin-14	Archaeasin-14	Archaeasin-15	Archaeasin-15	Archaeasin-17	Archaeasin-17	Archaeasin-18	Archaeasin-18	Archaeasin-19	Archaeasin-19	Archaeasin-20	Archaeasin-20	Archaeasin-21	Archaeasin-21	Archaeasin-22	Archaeasin-22	Archaeasin-23	Archaeasin-23	Archaeasin-24	Archaeasin-24	Archaeasin-25	Archaeasin-25	Archaeasin-27	Archaeasin-27	Archaeasin-28	Archaeasin-28	Archaeasin-29	Archaeasin-29	Archaeasin-30
1	-29.412	6.103	-18.673	9.25	-15.685	5.075	-23.28	4.785	-10.232	7.753	-2.966	10.603	-23.072	6.148	-44.815	25.151	-12.48	5.994	-2.42	15.104	-10.039	6.754	-26.779	6.584	-9.705	6.409	-19.225	4.801	-10.938	6.099	-18.326	11.186	16.992	12.837	25.817	15.537	-11.774	8.411	-15.163	5.249	3.176	7.384	3.609	6.432	-3.073	6.408	-4.2	5.655	11.436
2	-31.587	6.486	-12.945	12.48	-17.404	4.758	-25.544	4.525	-12.398	7.206	-9.361	10.087	-27.556	5.552	-44.618	25.213	-13.452	6.046	-1.366	16.294	-15.479	6.001	-30.184	5.769	-12.467	6.371	-21.085	4.554	-11.66	5.804	-18.601	10.542	15.492	12.538	25.726	15.774	-11.466	7.979	-16.43	4.859	2.16	6.811	2.826	6.17	-4.131	6.62	-5.182	5.33	9.967
3	-32.039	8.014	-11.635	12.593	-18.556	5.116	-26.575	4.819	-13.655	7.58	-11.897	9.038	-32.993	4.639	-44.957	24.905	-15.377	6.285	-1.766	17.592	-21.394	5.921	-33.066	5.733	-14.643	7.224	-23.15	4.924	-11.825	6.456	-19.702	10.574	13.829	13.003	24.826	16.987	-11.835	8.25	-18.382	5.336	1.719	7.483	2.189	6.759	-5.247	6.73	-5.546	5.882	10.284
4	-32.99	6.686	-13.336	13.86	-20.585	4.955	-28.879	4.635	-15.765	7.402	-12.702	10.778	-39.589	4.329	-46.457	24.421	-16.227	5.871	-2.218	17.051	-27.322	5.084	-35.827	4.999	-20.342	5.708	-26.359	4.855	-13.092	6.176	-20.341	9.214	12.658	12.501	24.486	16.753	-15.114	8.45	-19.493	5.231	0.291	7.314	0.721	6.469	-5.418	6.376	-7.588	5.71	8.811
5	-33.405	8.284	-12.811	12.859	-21.559	4.775	-29.644	4.583	-16.279	7.328	-17.51	8.873	-46.58	3.472	-46.97	24.228	-18.005	5.72	-2.717	17.911	-31.459	4.716	-39.586	4.964	-22.939	5.481	-27.49	4.521	-13.893	6.038	-21.831	9.594	11.967	12.615	24.543	17.212	-11.546	7.279	-19.375	5.369	1.066	7.66	0.403	6.3	-7.203	6.635	-8.724	5.508	8.615
6	-31.618	6.365	-12.522	13.247	-22.909	4.869	-31.334	4.713	-17.438	7.316	-19.787	9.135	-51.783	3.328	-46.627	24.194	-18.158	6.412	-1.852	19.481	-37.69	4.593	-42.848	5.178	-26.058	5.529	-30.093	4.645	-15.27	6.219	-23.43	9.793	10.617	12.714	25.391	18.37	-15.259	8.173	-21.945	5.253	0.156	7.665	-0.796	6.634	-7.645	7.238	-9.274	5.724	7.57
7	-34.219	5.571	-15.286	12.673	-25.749	4.447	-34.043	4.122	-20.259	7.034	-22.133	10.225	-55.845	2.642	-48.407	23.393	-19.543	6.181	-4.686	18.831	-42.451	4.252	-46.873	4.731	-30.067	5.191	-34.162	4.252	-17.383	5.793	-25.1	8.481	8.412	12.641	21.588	17.598	-19.095	8.226	-23.313	5.011	-2.742	7.17	-3.007	6.084	-10.363	6.541	-11.562	5.207	4.255
8	-33.12	6.005	-14.867	12.425	-25.796	4.493	-34.768	4.183	-20.049	7.165	-24.425	8.65	-60.139	3.589	-49.462	23.295	-19.174	6.201	-0.286	22.906	-45.105	3.694	-49.341	4.526	-32.901	5.127	-35.853	4.397	-16.884	5.978	-24.922	7.741	8.629	12.472	24.434	18.718	-16.906	7.863	-22.698	4.796	-2.417	7.31	-1.394	6.497	-10.321	6.656	-11.227	5.321	5.832
9	-33.142	6.015	-14.956	12.473	-26.122	4.454	-35.068	4.242	-20.563	7.29	-25.824	9.026	-64.605	2.726	-50.498	22.809	-19.358	6.216	-2.964	20.612	-48.028	3.521	-50.902	4.8	-34.651	4.947	-38.127	4.497	-17.382	6.111	-27.675	9.095	8.807	12.522	23.753	18.517	-18.582	8.599	-24.396	4.627	-1.406	7.233	-2.209	6.423	-10.42	7.1	-12.027	5.308	5.88
10	-35.894	7.305	-15.046	12.73	-27.162	4.891	-36.247	4.681	-20.547	7.643	-29.539	8.67	-67.523	2.611	-50.585	23.012	-19.668	6.607	-0.822	22.076	-48.453	3.876	-54.237	4.819	-36.31	5.996	-40.028	4.538	-17.922	6.486	-28.602	9.163	8.795	12.684	24.475	19.509	-18.984	8.902	-24.822	5.483	-2.317	7.788	-2.785	7.031	-11.001	7.457	-12.44	5.894	5.897
11	-34.891	5.466	-15.097	12.611	-27.813	4.331	-37.214	4.156	-21.381	7.452	-28.815	9.87	-67.512	2.31	-47.056	23.466	-19.78	6.277	-0.621	23.846	-51.422	3.764	-55.237	4.783	-40.988	4.332	-43.058	4.423	-18.29	6.129	-29.054	8.268	7.518	12.246	24.222	19.756	-20.149	8.665	-26.473	4.76	-2.041	7.459	-3.082	6.32	-11.963	6.83	-13.139	5.191	5.455
12	-35.853	7.534	-15.996	12.694	-28.958	4.222	-38.799	4.019	-22.767	7.182	-35.603	7.148	-68.047	2.744	-52.019	22.378	-21.024	6.21	-4.32	20.798	-53.785	3.844	-57.909	4.068	-41.286	5.717	-45.737	4.533	-18.925	6.068	-30.94	8.604	5.99	11.983	24.071	20.537	-21.787	8.549	-27.239	4.884	-3.104	7.064	-3.705	6.239	-12.994	6.871	-14.61	5.056	3.97
13	-35.585	6.882	-16.679	12.872	-29.725	4.632	-39.372	4.335	-22.355	7.845	-36.458	7.778	-68.578	2.499	-50.759	22.393	-21.175	6.349	-3.377	22.185	-55.25	3.593	-58.667	3.614	-46.416	4.037	-47.499	4.867	-19.485	6.451	-30.961	7.99	4.814	12.269	24.748	21.046	-21.848	9.045	-28.146	4.957	-3.204	7.923	-3.948	6.775	-13.514	7.152	-15.408	5.717	4.629
14	-37.196	6.723	-16.607	12.943	-30.282	4.546	-39.578	4.449	-22.926	7.446	-34.922	8.419	-72.317	2.122	-52.677	22.424	-21.168	6.528	2.358	27.791	-54.003	3.426	-61.901	3.247	-48.327	3.88	-49.167	4.45	-19.594	6.556	-31.98	8.392	4.793	12.107	23.789	21.041	-19.168	7.656	-27.777	5.423	-2.604	7.71	-3.432	6.967	-14.154	7.21	-15.558	5.556	5.067
15	-36.739	7.014	-16.864	13.421	-30.848	4.344	-39.598	4.672	-23.354	7.561	-31.515	10.065	-69.86	3.68	-52.627	22.196	-21.09	6.633	-4.039	21.826	-57.978	2.687	-61.777	4.179	-49.481	3.859	-50.583	4.406	-20.499	6.437	-27.698	5.951	4.538	12.093	24.047	21.334	-22.585	8.661	-29.101	5.092	-3.347	7.691	-4.631	6.653	-14.587	6.981	-15.283	5.349	4.164
16	-36.077	6.917	-17.669	13.178	-32.095	4.83	-41.923	4.623	-24.56	7.916	-37.003	10.622	-73.393	3.608	-52.104	22.007	-22.232	6.821	-3.651	23.361	-60.357	3.564	-62.817	4.471	-50.276	4.057	-51.697	4.265	-21.484	7.004	-26.881	6.737	4.052	12.307	23.281	22.018	-23.513	8.711	-30.967	5.121	-4.23	8.298	-4.883	7.481	-15.526	7.875	-16.833	5.943	3.931
17	-36.413	8.309	-18.104	12.868	-32.74	4.71	-42.611	4.456	-24.299	7.775	-34.237	11.17	-76.593	2.636	-52.72	21.808	-21.775	7.015	-4.382	22.692	-59.69	4.094	-64.057	4.485	-51.479	4.29	-52.737	4.216	-21.679	6.863	-25.399	7.569	4.271	12.647	24.147	22.364	-23.224	8.664	-31.311	5.124	-2.3	8.361	-4.819	7.293	-15.129	7.7	-17.54	5.808	3.596
18	-35.785	6.287	-16.911	13.166	-32.714	4.677	-42.601	4.484	-24.439	7.889	-34.388	12.953	-78.316	2.623	-48.505	22.864	-21.254	7.388	0.124	25.738	-59.927	2.851	-66.2	4.144	-53.746	3.237	-54.408	4.075	-21.499	6.977	-37.866	10.246	5.904	13.148	25.517	23.046	-21.788	8.118	-29.905	5.567	-3.385	8.207	-4.398	7.24	-12.946	7.183	-17.234	5.783	4.257
19	-35.578	6.602	-15.798	13.51	-32.944	4.822	-42.846	4.695	-24.169	8.21	-33.379	14.066	-78.522	1.556	-54.404	21.696	-21.311	7.111	1.884	28.172	-59.704	3.132	-65.092	3.704	-55	3.746	-54.189	3.669	-21.478	7.138	-26.675	7.68	6.443	13.337	25.887	23.48	-24.635	9.057	-31.975	5.176	-2.613	8.667	-4.14	7.676	-15.054	8.056	-16.86	6.021	4.614
20	-37.899	5.809	-19.66	12.107	-36.717	4.299	-46.157	4.205	-27.342	7.646	-32.828	13.021	-80.872	1.323	-56.261	20.741	-24.263	6.495	0.86	28.226	-63.847	2.871	-68.302	4.155	-57.492	2.884	-56.97	3.591	-24.719	6.759	-33.013	6.326	5.412	14.295	21.952	22.804	-27.706	8.709	-33.854	5.114	-6.964	7.85	-7.939	6.984	-17.33	7.619	-20.796	5.42	1.664
21	-35.658	7.762	-17.209	12.868	-34.289	5.055	-43.743	4.905	-24.877	8.574	-33.877	15.475	-81.364	1.634	-48.917	22.874	-20.334	7.801	-2.191	24.802	-61.692	3.577	-68.986	3.618	-57.304	3.673	-56.81	4.468	-21.782	7.526	-38.574	9.723	10.18	15.714	28.415	25.245	-24.972	9.524	-32.127	5.632	-2.958	8.944	-4.545	8.141	-15.824	8.563	-17.692	6.382	5.412
22	-37.238	6.515	-18.769	13.059	-35.756	4.899	-46.151	4.719	-26.46	8.22	-33.003	15.597	-80.982	2.715	-56.22	20.922	-23.243	7.322	-3.587	24.318	-63.268	3.322	-68.982	3.476	-57.024	3.552	-58.402	4.225	-23.931	7.537	-41.002	10.156	10.983	16.729	25.232	24.213	-26.516	9.058	-34.394	5.221	-3.405	8.991	-5.934	7.912	-16.626	8.333	-19.669	6.137	3.34
23	-37.929	8.118	-17.723	12.457	-35.134	5.045	-45.546	4.777	-25.033	8.288	-30.453	17.445	-79.763	2.741	-55.165	21.378	-20.363	7.972	4.485	31.601	-64.185	2.864	-70.036	4.418	-57.486	3.79	-58.384	4.007	-22.791	7.848	-40.479	10.241	13.167	17.651	27.313	25.133	-26.223	9.293	-33.75	5.347	-2.985	9.061	-4.078	8.295	-16.025	8.531	-18.984	6.308	4.925
24	-34.831	7.542	-18.132	12.35	-36.614	4.783	-46.521	4.642	-26.524	8.039	-32.817	16.203	-81.889	1.393	-55.501	20.972	-22.749	7.413	1.411	30.344	-65.002	4.232	-70.811	3.723	-58.165	3.217	-60.293	4.361	-24.052	7.659	-33.682	6.902	11.392	17.181	27.162	25.958	-27.589	9.274	-35.287	5.126	-4.055	8.732	-6.069	7.901	-17.844	8.448	-20.849	6.06	3.102
25	-36.151	6.298	-17.842	12.034	-36.807	4.494	-46.73	4.406	-26.426	8.107	-37.101	16.061	-81.433	2.891	-56.563	20.858	-22.594	6.952	5.374	32.442	-65.964	3.212	-70.697	4.02	-60.154	3.009	-60.054	4.131	-23.103	7.577	-40.561	9.025	15.646	18.858	26.776	25.426	-26.755	8.786	-35.625	4.816	-3.389	8.309	-5.563	7.644	-16.011	8.464	-20.351	5.68	3.817
26	-35.645	8.234	-16.981	13.351	-37.251	5.422	-47.281	5.178	-26.023	8.906	-31.436	16.849	-81.796	1.863	-56.442	21.089	-21.329	8.152	-0.86	27.084	-65.415	3.249	-70.052	4.261	-58.693	3.692	-60.871	4.007	-23.282	8.41	-42.272	10.562	16.147	19.729	27.96	26.53	-26.63	9.739	-35.391	5.779	-3.063	9.805	-4.784	8.929	-16.984	8.925	-20.478	6.886	4.999
27	-35.942	7.637	-18.58	13.101	-37.906	5.429	-47.62	5.166	-26.27	8.809	-36.803	17.314	-79.735	3.869	-56.117	20.997	-21.893	8.306	-2.485	26.039	-67.029	3.13	-70.542	4.355	-60.568	4.016	-62.093	3.971	-23.885	8.514	-31.716	8.736	18.659	21.167	29.053	27.262	-27.609	9.602	-35.551	5.812	-2.458	9.745	-5.463	9.084	-17.458	9.457	-20.281	6.967	4.801
28	-36.325	7.643	-17.256	12.912	-37.64	5.113	-47.566	4.769	-25.99	8.486	-32.036	16.831	-80.257	2.175	-51.074	21.723	-21.932	7.787	5.639	34.241	-66.324	4.329	-71.373	4.027	-60.282	4.405	-61.106	3.722	-23.811	8.588	-41.329	8.868	18.969	21.442	29.048	27.404	-28.235	9.544	-36.261	5.484	-2.23	9.674	-5.248	8.513	-17.599	9.074	-20.983	6.533	4.775
29	-37.056	7.394	-17.142	12.855	-38.396	5.216	-48.361	4.951	-26.412	8.791	-36.13	16.769	-81.892	4.541	-55.924	20.674	-21.79	7.861	2.856	31.221	-65.612	3.241	-73.252	3.701	-60.298	3.651	-61.436	3.887	-23.824	8.735	-42.968	10.113	21.883	23.013	31.528	28.983	-27.365	9.431	-35.961	5.565	-2.643	9.714	-5.218	8.928	-17.72	9.212	-21.025	6.683	5.186
30	-34.253	8.221	-18.623	14.239	-39.319	5.128	-48.883	4.877	-26.562	8.948	-33.633	17.616	-82.732	1.936	-56.458	20.547	-21.897	8.238	1.195	29.614	-67.161	3.034	-71.942	3.842	-61.389	3.83	-63.719	4.068	-24.132	8.422	-41.851	8.859	21.354	23.077	29.812	28.16	-28.484	9.811	-36.175	5.766	-2.209	9.963	-5.458	9.062	-18.459	9.199	-21.514	6.687	4.752
31	-36.398	8.372	-21.542	14.293	-39.85	5.36	-50.218	5.078	-27.385	8.874	-35.083	17.679	-83.312	2.338	-56.061	20.405	-22.49	8.104	4.64	34.021	-67.434	3.391	-71.724	4.701	-61.856	3.914	-60.463	3.952	-25.07	8.953	-44.073	9.686	20.003	23.801	28.083	28.407	-29.327	9.859	-38.009	5.735	-4.045	10.138	-6.091	9.529	-18.922	9.265	-22.534	6.904	3.856
32	-35.254	7.893	-18.825	13.882	-40.079	5.256	-49.879	5.008	-26.228	8.886	-36.859	18.312	-82.423	2.655	-56.456	20.737	-21.019	8.725	-1.887	26.64	-66.988	3.777	-72.526	4.593	-61.809	3.751	-62.682	3.71	-23.937	8.905	-40.009	8.178	25.506	25.822	30.702	29.082	-28.968	9.79	-37.293	5.796	-1.569	10.198	-5.267	9.139	-18.101	9.434	-21.357	6.932	5.13
33	-33.94	8.018	-18.419	13.779	-39.465	5.53	-49.488	5.291	-25.802	8.871	-33.836	17.507	-83.102	3.109	-58.081	20.596	-21.049	8.678	3.8	31.096	-67.887	3.376	-74.272	3.967	-60.772	4.112	-61.287	3.817	-23.827	9.32	-45.136	11.001	27.681	26.519	33.553	30.929	-27.833	9.82	-36.836	6.085	-0.797	10.696	-4.767	9.608	-17.852	9.851	-21.204	7.171	7.055
34	-36.076	8.166	-21.106	13.571	-41.028	5.791	-51.071	5.312	-28.001	9.465	-34.858	19.398	-84.869	2.106	-57.316	20.455	-22.243	9.098	-4.501	25.616	-71.083	3.368	-74.238	4.183	-62.305	4.106	-64.706	3.885	-25.575	9.514	-45.644	10.515	26.104	26.83	30.311	29.955	-29.722	9.92	-38.044	6.33	-3.206	10.998	-6.091	10.157	-19.53	9.902	-23.1	7.514	5.436
35	-35.198	7.748	-19.638	13.862	-40.861	5.567	-50.905	5.223	-26.342	9.283	-35.814	19.704	-83.13	3.126	-56.701	20.503	-20.791	9.323	10.514	39.32	-67.087	3.367	-73.625	4.704	-61.647	3.869	-63.223	3.888	-25.087	9.213	-46.211	10.683	29.895	28.152	31.881	30.33	-30.013	10.135	-38.112	6	-1.45	10.859	-5.501	9.869	-18.367	10.174	-22.373	7.287	5.877
36	-37.201	7.77	-20.965	14.714	-42.099	5.722	-52.121	5.363	-27.742	9.384	-33.685	18.464	-83.306	4.027	-59.261	20.066	-21.963	9.332	8.538	38.192	-70.002	3.109	-75.907	3.643	-63.953	3.91	-63.944	4.304	-26.541	9.185	-46.339	10.387	27.766	28.298	30.148	30.468	-31.025	10.345	-38.882	6.408	-2.501	11.152	-7.601	10.028	-19.697	10.043	-23.464	7.58	4.681
37	-35.815	7.503	-20.199	13.498	-41.483	4.9	-51.822	4.701	-26.853	8.749	-32.93	18.963	-84.5	1.627	-58.945	20.267	-20.952	8.773	7.271	35.734	-70.571	3.277	-74.899	3.84	-63.156	3.953	-65.171	3.566	-25.314	8.757	-44.873	9.479	28.58	27.765	33.181	30.938	-29.136	9.463	-38.045	5.493	-1.347	10.066	-4.927	9.037	-18.801	9.537	-22.828	6.459	5.704
38	-36.023	7.742	-21.398	13.547	-43.678	5.458	-53.138	5.139	-28.776	9.247	-35.079	19.027	-82.144	2.302	-56.516	20.02	-23.3	9.069	7.374	37.846	-69.339	3.935	-76.625	4.091	-64.537	4.304	-65.275	4.215	-26.789	9.139	-48.658	10.676	26.76	29.157	30.356	30.779	-32.069	9.985	-40.254	5.93	-3.484	11.03	-7.202	10.063	-20.229	9.88	-25.08	7.254	5.079
39	-35.766	6.212	-22.182	12.415	-44.054	4.253	-53.573	4.427	-29.217	8.074	-35.955	19.973	-84.508	2.29	-59.982	19.395	-23.569	7.787	1.498	32.08	-70.602	2.946	-75.284	4.185	-65.041	3.256	-66.597	3.483	-27.44	8.074	-47.821	9.498	27.899	28.061	30.805	30.867	-32.74	8.889	-41.056	4.616	-4.134	9.285	-8.133	8.331	-21.691	8.752	-25.674	5.622	3.308
40	-35.187	8.595	-18.629	14.461	-41.797	6.12	-51.354	5.823	-25.766	9.889	-32.663	19.777	-82.334	2.559	-56.355	20.733	-19.494	10.078	-3.044	25.73	-69.045	4.407	-75.434	4.697	-62.713	4.467	-65.81	4.173	-23.96	10.278	-46.618	11.371	34.984	31.516	37.262	33.57	-29.16	10.603	-38.091	6.777	1.191	12.397	-3.208	11.082	-17.301	11.273	-21.684	8.226	8.901
41	-32.808	7.846	-19.678	14.012	-42.848	5.734	-52.596	5.477	-26.375	9.332	-33.9	20.534	-83.355	2.609	-59.349	20.014	-20.204	9.802	12.405	41.151	-70.77	3.781	-76.117	4.653	-65.324	4.355	-63.725	4.285	-25.608	9.667	-46.435	10.206	33.465	30.803	35.019	32.929	-30.154	10.274	-39.055	6.313	0.504	11.778	-4.75	10.617	-19.05	10.509	-23.444	7.648	7.948
42	-33.511	8.659	-20.894	14.67	-43.446	6.002	-53.043	5.598	-26.765	9.813	-33.329	20.196	-84.915	2.148	-59.588	20.057	-19.92	9.862	6.822	36.591	-71.287	3.605	-75.971	4.571	-65.279	4.137	-66.051	4.338	-25.721	9.898	-46.45	10.287	35.211	32.033	35.715	33.939	-31.139	10.554	-39.238	6.562	0.683	11.958	-4.849	11.126	-19.144	10.873	-23.81	8.029	7.391
43	-35.783	8.888	-22.046	14.088	-44.817	6.211	-54.363	5.673	-28.516	10.009	-34.047	21.438	-85.239	3.162	-60.449	19.837	-21.849	10.557	5.564	36.483	-72.068	3.592	-77.077	4.095	-64.998	4.252	-65.829	4.287	-27.707	10.097	-47.539	10.115	33.186	32.678	33.114	33.355	-32.777	10.752	-41.207	6.761	-2.32	12.272	-6.945	11.358	-20.52	11.113	-24.952	8.411	6.015
44	-34.051	8.232	-21.025	14.14	-44.366	5.649	-53.662	5.362	-27.338	9.501	-33.504	20.214	-86.611	1.446	-59.929	19.921	-20.835	9.666	11.763	41.943	-72.647	3.865	-77.099	4.045	-65.983	4.12	-66.626	4.362	-25.895	9.744	-47.717	10.247	36.35	33.242	35.864	33.777	-31.857	10.303	-41.018	6.123	-0.357	11.604	-5.357	10.704	-19.09	10.844	-24.335	7.652	8.336
45	-33.488	9.11	-21.247	14.883	-44.315	6.119	-53.279	5.799	-26.842	9.966	-34.205	21.207	-84.202	2.324	-60.171	19.965	-20.044	10.615	12.845	42.241	-73.053	3.634	-77.178	4.541	-64.519	4.299	-63.996	4.263	-26.136	10.213	-48.936	11.213	38.27	33.651	37.548	34.975	-31.363	10.687	-40.214	6.676	0.271	12.699	-5.353	11.428	-18.578	11.307	-24.104	8.289	7.781
46	-27.245	4.399	-21.343	4.206	-20.026	2.686	-28.452	3.02	-15.838	2.94	-30.52	3.201	-38.706	2.442	-41.336	23.304	-8.128	2.882	-3.598	6.786	-24.741	2.432	-30.548	7.415	-17.952	2.787	-19.357	2.665	-13.397	4.363	-15.531	7.676	6.278	8.168	14.458	10.091	-9.175	4.399	-12.884	2.61	-1.205	3.827	-0.203	3.117	-5.355	3.769	-3.471	2.951	3.333
47	-14.152	4.537	-4.544	8.718	-4.139	4.735	-8.735	4.648	-4.883	4.933	-4.791	5.131	-13.664	4.958	-36.251	25.417	-1.346	5.036	7.63	10.88	-3.99	4.847	-10.473	8.133	-2.836	4.836	-2.638	4.834	-6.499	6.123	-8.76	7.65	15.103	10.443	21.842	12.05	-2.657	5.522	-6.348	4.639	3.92	5.69	5.092	5.202	0.52	5.771	2.453	5.05	7.262
48	-12.321	5.071	-3.298	8.664	-2.842	5.388	-7.235	5.231	-3.256	5.6	-1.796	6.612	-9.037	5.533	-36.092	25.541	-1.446	5.433	8.099	11.426	-0.527	5.688	-8.798	8.898	0.199	5.518	-1.628	5.414	-5.929	6.438	-8.452	7.747	16.783	11.314	21.502	12.239	-2.169	6.073	-5.491	5.214	4.24	6.287	4.837	5.811	0.528	6.265	3.695	5.722	7.33
49	-11.573	4.78	-2.831	8.334	-2.65	5.055	-6.743	4.831	-2.308	5.194	-0.697	6.791	-7.108	5.251	-35.826	25.48	-1.241	5.047	9.358	12.342	0.054	5.275	-8.46	8.742	1.458	5.132	-1.771	4.987	-5.075	6.034	-8.785	7.498	16.923	11.188	21.839	12.163	-2.434	5.478	-4.941	4.84	3.879	5.745	4.8	5.317	0.813	5.907	3.85	5.259	7.364
50	-10.831	4.928	-2.236	8.178	-2.558	5.129	-6.102	5.082	-2.202	5.321	-0.467	6.904	-6.192	5.412	-35.901	25.632	-1.296	5.154	9.632	12.39	0.34	5.392	-8.697	8.755	1.806	5.377	-1.551	5.147	-4.689	5.975	-8.257	7.493	17.514	11.292	21.765	12.09	-1.875	5.656	-4.214	5.013	4.042	5.945	5.466	5.549	1.013	5.981	4.298	5.481	7.359
51	-10.26	5.046	-1.274	8.413	-1.974	5.28	-5.184	5.166	-1.048	5.526	0.456	7.368	-5.454	5.418	-35.424	25.771	-1.097	5.218	9.482	11.805	1.011	5.598	-7.985	8.604	2.845	5.624	-1.294	5.222	-3.681	5.908	-7.578	7.359	18.263	11.446	22.695	12.256	-1.167	5.814	-3.355	5.131	4.465	6.083	5.718	5.591	1.375	6.161	5.656	5.628	7.473
52	-9.874	5.047	-1.125	8.605	-1.767	5.389	-4.946	5.266	-1.059	5.591	0.555	7.455	-5.088	5.614	-35.592	25.716	-0.914	5.318	10.025	12.524	0.925	5.675	-8.254	8.854	3.296	5.745	-1.418	5.348	-3.418	5.849	-7.647	7.479	18.478	11.442	22.599	12.405	-1.169	5.736	-3.295	5.203	4.693	6.113	5.372	5.66	1.471	6.165	5.513	5.695	7.22
53	-8.762	5.04	0.193	8.788	-0.605	5.496	-4.354	5.308	-0.048	5.663	1.549	7.687	-4.517	5.584	-34.9	25.923	-0.078	5.441	10.74	12.682	2.035	5.755	-7.62	9.004	4.098	5.975	-0.734	5.381	-2.7	5.826	-7.1	7.436	19.451	11.641	23.082	12.297	-0.639	5.802	-2.647	5.366	5.354	6.143	6.43	5.804	2.366	6.239	6.341	5.76	8.182
54	-8.945	5.259	-0.682	8.698	-1.081	5.499	-4.506	5.436	0.139	5.65	1.561	7.853	-4.351	5.654	-35.02	25.814	-0.363	5.459	10.614	12.651	1.698	5.88	-7.865	8.92	4.533	6.074	-1.179	5.437	-2.427	5.871	-6.997	7.571	18.994	11.545	22.649	12.219	-0.55	5.931	-2.813	5.43	5.362	6.257	5.942	5.827	2.225	6.341	6.155	5.856	7.993
55	-8.785	5.331	0.401	9.032	-0.864	5.76	-3.904	5.624	0.226	5.933	1.733	8.179	-3.887	5.841	-35.023	25.911	-0.246	5.7	11.177	12.903	2.182	6.06	-7.346	9.023	4.564	6.349	-0.459	5.684	-1.816	6.081	-6.604	7.716	19.687	11.753	23.257	12.462	-0.348	6.106	-2.046	5.645	5.032	6.537	6.72	6.108	2.516	6.445	6.471	6.099	8.475
56	-7.965	5.801	0.96	9.237	-0.121	6.199	-3.418	6.04	0.743	6.354	2.463	8.291	-3.346	6.202	-34.551	26.131	0.679	6.14	11.699	13.204	2.641	6.579	-6.831	9.288	5.837	6.901	0.286	6.158	-1.101	6.448	-5.934	7.934	20.372	12.216	24.417	12.958	0.355	6.489	-1.595	6.06	6.002	6.958	7.144	6.573	3.446	6.968	7.345	6.595	8.837
57	-8.385	5.731	0.635	8.964	-0.116	6.058	-3.479	5.91	0.731	6.157	2.309	8.364	-3.747	6.011	-34.725	26.038	0.103	5.989	11.526	12.987	2.268	6.341	-7.192	9.142	5.683	6.84	-0.505	5.978	-0.739	6.347	-6.31	7.715	20.522	12.189	23.36	12.815	0.135	6.358	-2.027	5.936	5.85	6.848	6.739	6.4	2.552	6.833	6.872	6.391	8.419
58	-8.18	5.68	0.636	9.266	-0.347	6.046	-3.241	5.943	1.105	6.227	2.672	8.386	-3.432	6.151	-34.52	26.165	0.713	6.045	11.167	13.105	2.636	6.417	-7.117	9.225	5.54	6.898	-0.444	5.992	-1.015	6.231	-6.325	7.933	20.655	11.972	24.015	12.887	0.248	6.438	-2.01	5.98	5.906	6.813	6.961	6.427	2.983	6.862	7.626	6.48	9.21
59	-7.856	5.928	1.278	9.466	-0.02	6.282	-2.823	6.219	1.164	6.474	2.961	8.581	-2.708	6.441	-34.444	26.022	0.481	6.247	11.793	13.31	2.995	6.696	-6.498	9.341	5.838	7.147	0.246	6.274	-0.129	6.461	-5.885	8.031	21.375	12.096	23.87	12.88	0.747	6.739	-1.156	6.264	6.606	7.135	7.542	6.726	3.278	7.163	7.582	6.744	9.137
60	-7.441	6.188	1.737	9.537	0.042	6.498	-3.03	6.425	1.361	6.74	2.932	8.931	-2.776	6.582	-34.292	26.262	0.915	6.511	11.851	13.37	3.344	6.91	-6.75	9.639	6.349	7.434	0.225	6.468	0.02	6.589	-5.996	8.006	21.46	12.731	24.652	13.301	0.796	6.836	-1.297	6.41	6.519	7.378	7.303	6.948	3.498	7.374	7.582	6.984	9.278
[truncated: 95 more columns]

## Sheet: Fig 4b
Time (min)	Archaeasin-1	Archaeasin-1	Archaeasin-2	Archaeasin-2	Archaeasin-4	Archaeasin-4	Archaeasin-5	Archaeasin-5	Archaeasin-6	Archaeasin-6	Archaeasin-7	Archaeasin-7	Archaeasin-9	Archaeasin-9	Archaeasin-11	Archaeasin-11	Archaeasin-12	Archaeasin-12	Archaeasin-13	Archaeasin-13	Archaeasin-14	Archaeasin-14	Archaeasin-15	Archaeasin-15	Archaeasin-17	Archaeasin-17	Archaeasin-18	Archaeasin-18	Archaeasin-19	Archaeasin-19	Archaeasin-20	Archaeasin-20	Archaeasin-21	Archaeasin-21	Archaeasin-22	Archaeasin-22	Archaeasin-23	Archaeasin-23	Archaeasin-24	Archaeasin-24	Archaeasin-25	Archaeasin-25	Archaeasin-27	Archaeasin-27	Archaeasin-28	Archaeasin-28	Archaeasin-29	Archaeasin-29	Archaeasin-30
1	-21.886	4.584	-14.77	6.595	-37.984	3.667	-10.167	4.154	-27.252	8.77	-19.924	4	-30.74	6.212	-8.5	6.06	-34.397	3.799	-27.365	2.32	-35.484	4.482	-17.65	2.808	-37.955	2.786	-26.264	4.532	-29.483	6.206	-13.499	8.206	-37.758	4.256	-17.82	6.537	-35.301	4.556	-18.498	4.904	-34.976	6.15	-18.992	7.367	-29.257	5.867	-4.208	4.232	-36.896
2	-25.825	6.52	-7.593	6.357	-33.794	4.045	-7.218	4.558	-31.242	5.044	-16.432	6.418	-27.041	8.236	-9.919	4.573	-34.004	5.847	-23.094	3.494	-34.094	5.034	-16.417	3.814	-34.184	2.813	-19.073	6.046	-32.653	3.775	-12.605	7.632	-38.415	4.044	-16.432	6.119	-33.028	5.02	-12.29	8.333	-34.679	5.311	-22.119	7.11	-26.711	5.014	-2.311	6.151	-35.504
3	-26.903	5.924	-10.317	5.741	-36.647	4.103	-11.601	4.387	-29.97	5.056	-21.148	6.12	-31.541	7.451	-15.982	6.066	-36.073	2.511	-26.088	2.918	-36.027	3.258	-15.468	4.693	-36.344	2.844	-25.121	3.732	-32.81	3.708	-12.9	6.676	-37.9	4.32	-16.208	8.126	-35.483	4.502	-17.644	6.826	-32.613	3.945	-20.997	7.284	-29.23	5.765	-7.402	5.551	-36.722
4	-30.287	8.997	-8.92	3.784	-35.058	3.479	-11.779	2.696	-28.656	3.708	-19.58	3.147	-30.831	6.321	-12.945	5.549	-38.664	2.676	-24.491	3.272	-35.229	3.802	-15.851	3.159	-36.566	2.366	-24.009	2.997	-30.319	4.765	-14.53	6.142	-37.56	3.855	-15.789	7.196	-37.529	2.556	-19.549	6.55	-33.333	3.526	-19.223	5.456	-28.78	4.179	-4.802	3.455	-32.727
5	-29.797	9.375	-8.993	5.476	-33.708	4.004	-10.101	4.203	-26.916	5.977	-18.081	5.042	-29.164	7.42	-11.59	4.153	-33.518	4.548	-24.193	3.446	-34.199	3.45	-18.889	3.739	-36.099	3.142	-19.664	4.44	-31.507	5.492	-16.339	8.103	-37.365	3.259	-19.791	5.627	-37.27	4.387	-13.885	6.487	-36.51	3.668	-16.783	7.513	-25.633	6.791	-10.576	5.527	-34.785
6	-28.358	9.585	-9.699	5.092	-32.911	4.153	-12.985	3.917	-29.865	4.278	-16.88	5.707	-31.629	6.289	-16.64	3.796	-34.691	2.755	-19.333	3.585	-34.13	4.528	-14.332	4.146	-34.867	2.688	-21.802	5.908	-35.22	2.652	-17.265	6.962	-34.226	3.25	-18.131	5.451	-33.937	5.702	-20.391	6.848	-32.879	4.49	-16.512	6.456	-26.451	3.8	-9.138	6.051	-33.007
7	-29.191	9.841	-8.224	4.619	-33.08	4.262	-9.962	2.505	-26.924	6.673	-15.671	2.186	-28.281	4.639	-12.676	3.064	-31.474	3.041	-20.437	2.667	-32.782	5.289	-16.763	3.302	-36.025	3.055	-18.435	4.436	-30.217	3.589	-16.614	4.717	-33.94	3.915	-17.078	4.738	-33.808	3.411	-19.461	6.416	-32.484	2.925	-17.624	2.942	-27.288	3.429	-5.924	4.148	-34.536
8	-25.902	8.336	-5.642	3.272	-30.501	2.375	-8.942	3.31	-27.03	5.533	-12.464	5.282	-28.295	5.571	-13.079	3.22	-30.945	1.85	-16.687	3.854	-29.338	6.024	-15.011	1.945	-34.963	1.982	-18.687	3.29	-25.133	2.927	-13.148	5.341	-29.988	4.246	-14.31	6.725	-28.501	5.223	-14.054	4.333	-31.168	2.213	-11.147	2.951	-22.961	3.061	-6.651	6.76	-30.381
9	-25.644	9.198	-3.293	5.723	-28.149	3.963	-11.245	4.86	-24.715	4.906	-12.366	5.511	-25.819	5.203	-10.93	4.573	-29.865	3.757	-14.556	4.802	-29.182	6.933	-14.556	4.751	-28.779	4.921	-17.621	5.495	-26.467	6.135	-13.487	6.466	-30.11	6.072	-14.048	7.879	-29.76	5.596	-11.228	7.282	-27.01	7.182	-14.066	6.331	-22.876	4.675	-8.881	5.974	-30.688
10	-26.145	9.262	-9.174	1.876	-33.477	1.334	-9.914	1.453	-26.041	3.297	-14.148	2.265	-28.296	4.635	-13.597	0.853	-33.167	3.231	-17.108	1.548	-32.358	2.598	-17.642	1.536	-31.274	2.75	-20.241	3.162	-28.52	3.148	-17.263	5.517	-32.1	3.197	-15.663	5.422	-31.084	3.403	-14.131	5.414	-29.828	3.627	-11.876	6.941	-25.645	1.758	-13.373	2.54	-29.208
11	-23.253	9.559	-4.724	4.698	-32.631	3.846	-9.905	4.259	-25.465	4.018	-14.559	6.336	-26.484	4.913	-15.49	4.467	-32.982	4.271	-15.683	3.62	-29.61	3.992	-15.894	3.476	-31.999	2.915	-14.577	5.075	-28.908	5.515	-16.175	8.414	-33.421	4.454	-14.032	5.201	-31.279	3.617	-20.179	4.382	-27.081	4.437	-13.435	6.886	-27.239	4.487	-9.132	5.322	-31.524
12	-22.916	11.843	-0.845	6.995	-30.812	3.734	-5.288	4.646	-23.412	4.02	-10.723	6.387	-27.231	5.991	-13.698	4.259	-29.122	3.607	-14.745	4.656	-30.316	3.769	-13.221	4.33	-27.965	4.919	-14.781	5.629	-25.762	5.607	-14.8	5.625	-26.203	4.762	-12.082	6.757	-29.343	3.799	-12.486	8.119	-26.625	4.172	-11.844	6.684	-23.577	4.992	-6.133	4.81	-25.67
13	-26.841	9.128	-4.104	4.281	-28.032	1.852	-7.878	2.698	-20.319	5.996	-14.804	2.442	-25.889	4.744	-14.547	2.844	-26.072	2.543	-16.691	3.846	-21.473	5.569	-17.314	2.067	-29.168	2.32	-17.094	2.708	-25.412	3.46	-11.708	5.24	-28.325	2.801	-12.898	4.836	-28.82	4.1	-14.621	5.454	-27.757	5.269	-14.786	6.727	-22.481	3.664	-8.758	3.682	-24.789
14	-26.105	7.793	-3.069	5.729	-26.9	3.575	-7.321	4.285	-26.012	5.292	-13.108	5.162	-27.787	5.729	-10.852	4.266	-27.306	3.778	-15.252	3.983	-27.177	3.891	-16.066	4.887	-27.158	4.981	-17.526	4.717	-26.918	4.874	-15.807	8.789	-27.584	4.605	-14.291	5.227	-29.488	4.18	-14.328	5.493	-24.737	3.596	-10.298	5.37	-19.985	3.743	-7.081	4.58	-25.975
15	-26.865	8.035	-6.427	4.801	-30.992	4.009	-12.98	2.692	-27.679	2.382	-10.825	4.764	-27.245	3.406	-16.528	2.224	-28.313	2.367	-16.51	3.515	-29.327	5.106	-18.392	3.089	-28.965	2.004	-17.578	5.038	-32.585	3.794	-16.166	5.201	-33.4	3.523	-14.012	3.232	-30.304	3.532	-17.542	4.841	-29.616	3.264	-16.51	5.292	-23.407	4.011	-11.912	4.94	-26.72
16	-13.563	17.576	11.885	8.609	-32.852	7.482	20.673	3.283	-23.478	7.586	-2.382	8.183	-5.35	6.18	0.094	9.393	-13.645	4.115	-3.367	3.234	-44.398	4.214	23.572	5.908	-20.826	3.43	-3.391	7.15	-30.822	6.254	-3.989	5.233	-37.111	2.186	-10.067	8.371	-45.442	4.302	-12.519	5.197	-23.83	4.272	0.199	8.149	-27.42	6.226	5.057	5.767	-41.124
17	-10.482	18.179	17.577	8.946	-33.055	9.189	29.06	4.465	-23.766	6.873	5.02	14.043	-4.949	9.122	5.163	11.613	-14.441	3.627	4.996	4.54	-39.113	4.04	25.733	2.613	-18.591	4.798	0.668	6.47	-29.275	5.345	-1.836	7.345	-34.546	3.208	-7.87	11.558	-45.874	4.182	-6.964	7.626	-23.146	5.508	5.628	7.065	-22.907	5.376	14.882	5.857	-41.975
18	-9.286	20.519	15.94	10.992	-31.929	8.312	28.202	4.577	-20.738	8.43	4.476	11.043	-4.298	8.17	7.131	12.096	-15.988	4.362	6.952	6.362	-42	3.897	33.512	3.577	-19.155	5.114	-0.06	7.623	-31.024	4.175	0.702	7.562	-33.536	2.882	-5.024	10.52	-48.012	5.208	-9.167	5.479	-23.964	5.622	9.226	9.379	-25.738	7.1	20.286	6.906	-40.274
19	-10.18	20.276	20.492	9.693	-29.273	8.14	31.094	5.67	-19.165	8.905	6.658	11.168	0.205	7.952	9.323	13.312	-13.653	4.355	11.277	8.39	-40.273	3.156	33.301	3.889	-17.742	3.999	5.174	6.349	-30.901	6.229	4.39	8.3	-36.606	3.424	-0.796	11.733	-47.015	3.623	-2.81	10.185	-26.173	4.603	13.822	7.516	-25.642	8.7	27.198	6.437	-40.248
20	-10.225	22.346	22.288	12.648	-34.206	9.45	30.746	4.56	-21.29	8.901	6.176	9.652	0.577	7.17	6.512	13.811	-15.199	3.482	11.618	7.021	-37.871	4.176	37.859	3.465	-17.974	4.452	5.551	7.804	-29.34	7.778	2.727	10.405	-36.189	4.422	-2.739	12.62	-48.324	5.115	-3.172	8.02	-25.075	8.1	13.757	9.813	-26.012	8.288	29.184	3.498	-41.584
21	-5.475	23.878	23.087	12.809	-34.038	8.116	38.45	6.572	-22.33	9.272	7.932	11.215	2.396	9.84	11	15.979	-11.611	4.588	12.552	8.028	-37.13	5.283	41.64	4.458	-17.404	4.284	8.311	8.396	-30.604	5.142	5.451	7.265	-33.134	3.901	0.159	13.347	-45.527	4.939	-3.459	9.967	-24.725	5.15	17.306	9.531	-25.128	8.78	33.696	7.573	-40.944
22	-8.067	20.732	23.208	11.529	-30.547	10.95	36.37	5.146	-20.721	8.289	10.991	12.315	0.449	6.895	14.703	19.015	-15.043	6.079	13.211	5.235	-38.105	4.057	39.379	5.794	-19.095	3.157	6.066	9.019	-31.954	6.304	6.769	11.131	-35.982	2.286	0.764	11.077	-44.608	4.251	-0.376	10.546	-24.93	6.681	19.507	9	-27.805	6.631	36.504	6.643	-44.134
23	-1.026	22.654	25.544	13.166	-28.246	10.434	41.193	6.64	-21.641	9.266	15.924	10.616	3.102	7.966	13.873	16.81	-11.346	5.134	15.874	9.251	-36.49	5.715	45.221	7.024	-13.548	4.971	12.059	9.764	-29.71	5.243	11.271	8.078	-34.263	2.877	3.615	12.682	-46.372	4.54	1.063	9.939	-22.93	8.49	23.155	10.09	-24.268	9.605	38.204	6.332	-39.705
24	-5.865	21.484	25.37	11.934	-28.897	10.951	39.353	6.064	-22.273	11.694	12.612	13.165	1.873	9.593	11.363	15.01	-16.407	2.806	18.758	5.464	-37.958	5.204	47.055	5.97	-15.428	3.411	7.873	9.736	-33.635	5.561	7.824	11.474	-34.431	3.559	1.078	13.093	-45.549	4.612	-1.31	8.349	-22.615	8.266	25.958	7.456	-28.909	9.459	35.154	8.875	-41.215
25	-3.231	23.906	29.486	14.248	-29.511	10.77	43.056	5.791	-17.625	11.422	14.331	10.265	2.129	9.119	17.144	16.479	-11.036	4.665	20.476	8.852	-33.211	4.944	46.617	5.539	-18.031	4.973	13.127	10.303	-28.991	5.401	11.797	11.412	-33.401	5.35	5.258	13.119	-43.386	4.462	1.026	8.658	-20.324	8.118	29.84	7.543	-23.505	10.255	46.363	9.071	-37.988
26	2.494	25.01	37.652	14.321	-27.269	12.051	49.079	4.636	-15.058	12.132	26.747	14.739	6.791	8.54	18.61	15.51	-11.532	5.487	22.124	6.598	-29.698	5.737	55.244	6.051	-13.321	7.562	16.364	10.34	-27.426	6.232	17.592	9.058	-31.501	3.793	11.271	14.479	-43.372	6.22	3.8	9.239	-20.844	7.8	37.835	7.964	-22.359	10.78	49.576	10.207	-36.607
27	3.45	25.62	33.805	13.419	-30.059	12.524	48.275	7.138	-18.55	10.537	23.545	12.388	7.531	10.531	17.752	16.962	-10.543	4.727	22.309	10.337	-33.805	3.422	49.936	7.618	-15.255	6.722	20.031	12.105	-28.862	6.352	11.084	9.92	-35.453	3.698	10.723	13.841	-47.104	5.415	2.742	11.071	-22.477	6.624	37.461	7.457	-26.223	9.927	49.035	10.257	-40.203
28	-0.202	21.898	29.217	13.19	-26.856	12.031	43.346	6.401	-13.144	12.969	19.659	12.955	5.429	10.353	14.949	16.951	-11.023	7.044	19.71	9.502	-32.866	5.459	47.614	5.699	-11.376	4.124	13.586	11.517	-31.035	6.96	10.391	9.204	-33.182	3.625	2.626	13.256	-45.972	5.341	1.124	10.48	-20.644	8.012	33.333	9.766	-27.361	10.104	51.061	10.842	-39.179
29	3.108	26.397	32.247	13.133	-30.483	10.745	42.649	6.842	-17.925	11.437	20.233	12.295	7.332	9.236	14.246	15.378	-11.557	4.568	22.872	9.89	-34.847	5.099	47.964	6.023	-13.294	5.717	18.305	12.539	-31.016	7.504	11.658	9.02	-34.581	4.241	6.85	12.598	-45.059	4.475	0.063	8.989	-22.466	7.063	35.266	5.813	-26.335	10.551	50.019	10.563	-38.907
30	2.623	26.795	34.429	15.896	-28.545	12.628	46.779	7.104	-17.377	11.278	23.792	10.576	9.26	12.23	14.87	16.035	-6.961	6.332	24.675	9.137	-30.584	4.902	50.714	8.004	-10.026	7.577	19.506	10.954	-27.234	7.74	12.662	7.949	-34.805	2.699	9.468	15.813	-43.013	5.308	4.273	10.958	-22.532	7.731	41.818	11.19	-26.636	9.619	48.416	10.6	-42.364
31	3.649	23.455	37.261	14.308	-25.805	13.389	50.749	5.552	-15.092	12.081	24.554	10.712	12.85	11.214	16.056	15.006	-10.635	6.455	30.106	8.713	-29.298	5.591	50.593	8.646	-9.488	6.302	23.394	11.853	-28.112	7.706	11.599	7.293	-35.41	3.332	9.201	15.522	-40.662	6.18	4.77	10.704	-18.467	8.871	40.31	8.407	-26.17	11.642	49.694	10.101	-37.964
32	7.656	25.828	38.872	13.361	-25.444	13.057	50.78	5.188	-11.572	12.251	30.355	13.12	17.465	9.704	20.681	18.763	-10.953	5.476	32.562	8.893	-28.175	4.255	57.495	6.296	-10.28	6.029	25.242	13.706	-24.852	7.379	18.757	10.718	-34.943	3.902	10.67	15.214	-38.536	5.797	4.871	10.865	-16.981	7.568	52.758	6.302	-19.08	11.919	54.185	8.064	-36.921
33	10.299	26.289	41.007	19.49	-27.419	13.363	54.27	9.131	-10.272	14.162	31.479	11.42	14.481	11.043	17.431	17.628	-8.77	5.588	27.446	8.588	-27.446	5.489	58.506	5.638	-7.471	7.462	23.251	13.871	-26.188	6.012	19.245	12.718	-32.887	3.421	10.759	15.568	-41.846	6.466	6.117	10.899	-17.499	9.923	51.455	10.829	-21.37	11.825	58.628	12.385	-35.187
34	12.997	26.636	43.63	12.259	-25.465	12.297	52.476	7.42	-15.887	12.561	32.234	12.907	16.796	11.284	20.676	15.981	-7.896	7.013	31.678	9.335	-28.558	6.208	51.228	4.535	-8.357	6.742	25.627	11.267	-25.044	7.412	16.497	12.491	-30.132	4.075	18.112	16.956	-38.882	6.859	4.721	8.965	-18.478	6.626	48.921	7.025	-22.005	9.679	57.184	9.806	-35.192
35	12.276	29.118	43.455	17.262	-22.328	14.418	59.086	8.947	-11.958	13.374	35.777	11.429	22.314	9.555	25.808	16.53	-5.012	5.953	32.615	10.479	-24.606	5.55	62.082	8.729	-5.689	5.911	27.534	14.575	-26.871	4.521	19.622	9.208	-29.95	2.937	12.441	11.428	-41.19	7.21	5.661	10.935	-11.806	11.313	60.039	7.683	-22.439	10.492	59.5	11.234	-34.756
36	11.431	27.985	42.761	14.942	-24.972	14.194	59.542	6.044	-12.824	13.449	34.528	12.379	18.409	11.929	22.973	16.904	-7.391	7.197	33.784	10.142	-22.683	4.786	58.825	6.032	-7.253	5.498	26.862	12.917	-23.4	7.23	16.395	10.36	-33.618	3.55	16.492	15.398	-39.534	4.702	4.992	11.959	-12.576	10.034	58.315	5.137	-20.188	10.423	62.548	10.14	-34.294
37	13.689	28.577	45.589	15.069	-24.05	14.816	60.707	4.879	-10.527	11.775	34.258	13.763	24.577	10.924	26.491	16.79	-6.63	4.645	37.309	11.07	-25.617	4.752	57.087	3.913	-3.648	5.972	25.95	12.746	-23.939	7.041	19.473	10.33	-32.455	4.227	18.863	16.391	-39.834	6.64	8.793	11.255	-12.732	9.854	59.237	7.186	-23.176	10.999	64.119	10.339	-35.673
38	12.282	30.274	44.343	15.523	-24.633	14.445	57.925	7.903	-11.95	15.136	38.935	11.871	18.741	10.954	28.354	18.913	-5.035	5.34	35.367	9.476	-25.048	6.377	59.184	6.606	-3.721	9.082	30.401	14.415	-25.353	8.953	18.631	9.366	-34.73	5.153	16.598	14.613	-41.093	5.048	9.322	10.937	-15.159	11.202	58.022	10.14	-22.254	10.503	65.934	12.322	-36.293
39	17.676	29.208	48.4	16.6	-25.945	15.076	61.144	6.19	-13.811	12.171	35.31	15.042	21.402	11.645	26.361	17.417	-7.702	5.134	32.317	11.543	-23.438	4.479	56.518	6.523	-5.486	5.684	27.469	14.755	-25.377	7.854	18.701	7.956	-34.215	2.939	17.011	14.487	-41.058	6.787	7.051	11.478	-14.697	10.875	62.086	8.065	-20.695	12.429	67.516	12.185	-35.933
40	17.092	30.839	47.088	15.811	-21.492	17.429	61.12	6.524	-10.408	13.699	41.39	13.72	23.692	7.274	26.78	17.395	-7.023	5.387	38.26	9.246	-23.551	3.712	61.5	6.287	-5.528	5.808	27.189	13.118	-25.807	8.747	20.181	7.875	-34.65	2.53	18.841	17.59	-40.446	5.563	5.979	8.028	-12.523	9.931	64.97	6.08	-19.334	11.692	64.617	11.315	-33.818
41	20.471	27.943	50.552	20.338	-18.921	16.525	66.117	6.58	-10.372	13.703	41.371	12.928	25.577	11.311	30.268	20.15	-2.539	4.748	38.33	11.205	-19.165	5.588	59.848	3.787	-1.004	5.907	32.061	11.858	-22.794	10.292	25.936	10.881	-29.781	5.354	15.206	15.827	-37.082	5.19	13.757	9.617	-11.275	10.007	67.379	7.796	-17.645	11.88	69.976	14.828	-32.865
42	20.885	30.273	49.605	12.61	-24.436	15.815	63.627	5.846	-13.346	15.795	40.276	12.402	23.661	12.54	28.284	17.895	-6.694	6.073	37.937	9.307	-23.873	6.897	60.612	4.402	-2.142	5.51	35.231	15.71	-25.141	7.869	21.787	11.158	-30.778	4.085	15.502	13.708	-38.994	7.046	11.189	11.228	-11.161	10.034	60.372	8.009	-20.42	11.423	63.585	13.801	-37.43
43	26.06	29.841	50.818	17.451	-20.069	18.627	66.257	7.776	-10.881	14.543	46.375	14.071	28.245	11.201	28.563	16.56	-2.359	5.355	38.489	12.175	-20.098	4.971	62.408	5.136	0.883	8.01	34.915	15.29	-21.647	7.875	26.306	8.767	-31.255	4.744	17.262	15.516	-39.488	6.627	10.447	9.595	-8.942	11.083	72.609	9.397	-21.169	10.572	66.43	8.54	-33.902
44	28.499	33.501	59.606	17.495	-19.973	16.814	69.027	6.532	-3.19	16.086	49.873	12.109	29.706	8.256	32.956	18.496	-1.118	7.952	52.661	12.216	-17.26	5.528	67.968	5.859	2.608	7.061	41.66	13.288	-20.495	10.976	28.425	10.704	-27.471	3.387	22.134	14.507	-37.144	6.096	16.679	11.602	-7.393	11.827	73.364	6.346	-15.621	12.458	81.845	12.663	-31.018
45	23.073	27.548	49.922	13.827	-19.396	16.084	63.588	7.519	-10.902	12.818	42.696	14.632	28.26	8.941	27.376	17.204	-5.886	7.828	41.072	9.949	-22.274	4.633	57.646	2.86	-1.112	7.199	33.305	15.174	-24.726	6.222	25.595	9.909	-33.305	2.993	17.116	16.043	-39.932	6.159	8.622	8.641	-11.429	10.935	67.308	4.361	-20.094	12.173	68.035	11.357	-33.975
46	24.882	30.716	54.794	14.229	-17.714	18.459	68.835	5.842	-6.534	16.397	47.876	15.16	27.566	11.298	34.926	17.666	-3.466	5.714	42.375	10.042	-19.366	4.721	62.906	2.834	2.006	5.831	34.44	16.389	-21.121	9.298	25.251	9.718	-32.596	5.314	20.693	17.718	-39.145	8.085	12.625	9.753	-7.08	11.777	74.602	7.728	-16.652	12.781	76.534	12.815	-33.894
47	27.534	31.872	48.141	16.692	-21.929	15.289	63.578	7.184	-9.686	16.039	47.139	14.418	26.924	12.445	25.588	18.496	-2.919	6.296	38.803	12.952	-20.781	5.5	61.153	6.069	1.685	7.345	38.034	13.032	-22.553	7.946	28.623	10.699	-31.266	5.647	19.344	15.282	-37.511	6.847	12.097	12.156	-8.612	11.112	71.696	9.592	-22.902	10.586	67.964	11.475	-32.196
48	33.085	32.871	53.976	17.182	-17.838	16.84	68.568	4.863	-5.822	13.667	49.3	15.154	27.367	10.954	29.244	15.382	2.606	5.527	44.535	9.942	-17.362	4.78	62.284	3.134	3.648	8.096	36.674	14.137	-17.898	6.469	29.69	10.094	-32.951	4.164	17.108	16.301	-36.108	7.037	14.19	10.667	-6.492	8.943	75.968	9.061	-19.431	10.771	73.526	11.465	-32.4
49	33.938	31.138	60.027	17.559	-18.935	15.963	72.762	8.811	-4.825	15.176	48.972	15.337	30.339	14.8	32.683	17.92	2.45	7.899	49.108	10.89	-15.668	5.872	64.474	7.073	2.722	8.164	42.257	16.629	-19.601	8.783	25.892	14.018	-31.7	4.928	21.748	16.149	-34.044	7.09	17.287	14.347	-7.29	12.349	80.868	9.133	-19.102	10.896	82.638	14.544	-31.155
50	38.819	33.479	57.982	16.126	-12.904	16.729	73.837	9.287	-4.543	14.222	58.878	16.136	39.839	13.22	35.512	18.094	2.194	7.825	47.674	10.662	-16.149	4.864	68.598	4.495	6.707	7.487	43.904	15.267	-18.761	8.615	28.326	12.972	-29.98	5.395	26.426	17.199	-35.126	8.973	18.452	12.462	-4.265	11.991	90.002	8.815	-15.114	12.836	84.84	9.225	-30.49
51	33.428	32.417	58.147	17.998	-15.558	18.583	73.885	7.42	-6.983	14.595	53.507	14.82	31.386	14.38	29.734	16.215	-0.691	8.62	42.364	12.08	-15.393	6.03	65.355	3.085	1.517	7.581	39.45	14.918	-17.871	8.845	28.923	11.531	-31.927	3.899	23.021	18.59	-37.228	7.66	14.552	10.101	-7.479	11.798	82.22	6.842	-22.826	12.138	77.084	9.522	-35.471
52	39.285	33.875	59.3	19.953	-14.079	20.194	72.648	4.82	-7.306	15.748	52.527	10.649	34.033	14.238	33.196	16.557	0.746	6.142	49.574	11.237	-11.979	7.247	63.318	4.422	3.425	6.695	40.928	13.119	-22.131	7.924	32.709	11.793	-30.746	5.215	23.516	17.174	-33.957	6.208	15.038	10.547	-3.516	14.359	84.962	7.864	-15.053	12.569	84.216	12.003	-28.98
53	36.483	35.698	64.569	16.15	-15.466	17.957	73.817	6.83	-5.042	14.612	58.382	14.232	36.901	14.597	35.277	15.541	1.345	7.7	50.031	9.647	-8.723	4.489	65.79	4.829	8.119	8.448	44.108	16.249	-18.296	7.906	32.199	13.87	-30.993	5.764	26.508	16.775	-35.54	6.944	17.306	9.374	-7.207	12.174	87.519	9.533	-15.62	11.394	85.725	14.795	-29.941
54	40.454	32.554	60.65	20.982	-16.325	19.484	74.938	9.813	-2.534	17.614	56.141	15.175	37.78	13.6	34.95	15.66	0.016	5.928	52.052	16.087	-12.578	6.407	63.744	5.607	7.696	7.853	45.382	14.553	-20.211	7.971	31.872	11.987	-30.41	6.045	27.052	18.024	-33.504	6.805	20.165	12.461	-4.571	13.912	89.412	9.526	-14.801	13.256	78.172	10.911	-26.928
55	36.496	30.664	55.066	17.567	-19.35	15.792	71.763	6.765	-7.779	14.612	54.391	15.168	38.609	14.174	28.612	15.096	-3.162	6.648	44.739	12.993	-14.374	5.516	56.939	5.176	2.488	8.314	36.781	15.716	-24.176	7.444	27.443	10.737	-30.965	6.694	21.298	20.239	-36.556	6.413	12.635	12.408	-8.753	12.176	78.103	8.673	-20.309	12.599	73.471	9.385	-30.755
56	41.562	33.778	66.751	19.463	-16.546	19.058	81.156	5.542	-4.991	15.184	58.344	15.649	38.413	11.265	40.239	17.242	2.991	5.548	52.708	12.706	-13.177	5.701	63.082	3.801	7.336	6.072	48.646	17.876	-17.128	10.152	30.479	8.334	-30.447	5.318	27.015	16.766	-33.879	7.442	20.56	11.401	-0.834	13.901	89.169	8.483	-16.168	12.519	86.162	10.792	-29.125
57	47.895	37.484	68.766	17.257	-10.922	19.919	76.499	7.274	-1.929	17.528	60.953	20.225	41.805	13.139	34.949	15.573	4.48	4.892	52.774	12.862	-6.122	8.064	66.741	3.641	8.068	8.944	47.545	14.138	-12.867	10.103	33.147	10.743	-28.587	5.259	27.902	16.843	-32.143	7.865	23.661	11.257	-0.797	12.425	92.873	9.436	-11.017	11.03	87.022	12.623	-30.134
58	45.09	35.437	65.423	17.524	-12.512	20.481	76.944	6.701	-2.675	15.743	55.178	13.662	38.338	13.8	35.411	15.281	0.645	3.403	48.111	9.315	-9.836	5.003	66.494	3.227	7.428	9.117	45.782	14.058	-17.092	6.356	33.302	12.169	-29.116	5.933	25.716	19.588	-33.585	7.104	20.884	11.899	0.031	13.308	89.975	10.187	-18.461	11.757	87.457	10.401	-28.313
59	49.895	39.437	71.12	19.836	-10.54	19.516	80.645	9.859	-5.479	15.049	66.543	15.791	40.919	14.254	38.727	19.1	5.367	7.515	53.038	10.749	-8.203	6.702	62.836	6.109	9.815	7.453	46.753	15.354	-15.665	9.454	35.665	12.853	-25.753	6.297	29.863	18.284	-33.554	6.804	24.255	10.199	0.306	14.096	93.94	8.7	-12.474	13.052	86.591	11.059	-30.54
60	51.007	34.264	75.053	21.52	-10.598	21.354	87.912	4.421	-0.147	14.282	69.631	15.512	49.075	13.507	39.459	18.757	5.078	6.332	53.89	11.396	-8.894	6.913	70.549	2.971	9.615	8.389	51.4	15.348	-14.906	8.265	35.332	12.426	-25.029	5.132	30.598	16.448	-28.96	8.239	24.881	10.352	1.065	11.598	100.278	5.098	-11.941	13.382	87.912	13.223	-26.732
61	66.733	11.191	78.867	11.141	63.306	12.437	66.285	11.791	52.203	7.188	53.255	7.113	74.69	15.81	39.235	10.406	77.94	6.871	38.215	5.7	45.172	12.11	39.6	5.645	83.679	6.914	38.111	18.417	87.137	13.656	79.127	8.494	64.785	24.744	53.109	9.157	60.858	7.124	54.13	6.54	56.702	23.728	11.624	4.613	24.779	5.735	89.772	9.492	42.881
62	52.177	15.242	73.532	9.072	48.224	9.466	44.97	6.58	37.398	3.621	19.371	12.217	45.282	12.115	28.021	7.223	47.801	6.341	17.447	3.175	24.632	9.12	19.453	2.456	53.188	4.266	19.252	19.115	46.248	4.547	38.683	5.185	29.588	19.768	26.898	4.665	30.465	3.747	32.278	5.227	23.243	18.978	-6.301	2.283	1.754	3.553	43.922	19.015	19.134
63	34.931	11.958	60.844	4.154	39.231	9.618	37.407	5.904	25.969	4.257	16.74	2.393	34.028	10.181	20.263	6.832	30.742	3.13	12.652	2.738	9.988	6.636	14.562	3.163	36.623	4.116	9.528	20.43	35.111	3.058	27.245	4.002	17.244	18.366	19.727	4.939	21.588	5.721	30.257	3.551	12.826	14.892	-15.452	2.141	-8.812	2.433	37.109	11.697	10.971
64	26.964	12.009	51.451	5.388	27.51	8.694	31.776	5.962	16.1	2.493	16.651	2.783	24.252	8.273	16.261	6.409	22.944	2.79	11.177	1.887	5.586	6.41	10.43	2.08	26.625	2.832	-6.315	11.485	24.397	2.376	22.749	3.179	4.962	15.575	11.884	3.786	10.637	3.661	25.249	3.021	5.274	15.142	-20.365	1.66	-2.422	13.547	22.476	15.103	2.239
65	24.292	12.811	39.465	5.967	26.221	8.29	29.726	3.152	16.392	3.978	15.205	3.257	21.286	5.87	13.239	3.992	18.815	2.971	8.63	1.94	0.368	6.899	9.812	2.872	23.877	4.045	-7.51	10.827	17.948	2.585	18.92	4.568	5.24	15.082	11.589	4.399	3.111	3.796	21.801	2.975	4.01	14.228	-19.294	2.881	-4.951	14.039	19.751	17.216	1.251
66	19.019	10.67	37.224	5.138	21.805	10.203	28.407	3.95	15.303	3.778	18.246	3.388	20.157	7.402	11.325	5.712	18.65	2.568	9.919	2.315	-3.094	7.904	9.697	2.372	23.104	3.382	4.687	16.43	15.774	3.985	17.396	4.472	2.978	14.153	10.566	4.023	3.256	4.945	20.01	3.073	1.648	13.686	-19.494	2.762	-8.134	13.143	15.834	18.094	-2.002
67	18.06	11.266	36.624	5.632	20.368	7.769	25.956	3.235	12.927	3.686	14.584	4.326	17.654	7.502	9.367	5.293	16.437	2.903	10.296	2.051	-2.562	7.389	7.485	1.869	20.959	3.501	2.19	15.226	11.088	4.845	16.144	3.76	6.688	15.33	8.566	5.56	0.445	4.508	20.749	2.196	-0.826	12.37	-19.341	1.736	-9.739	13.637	13.132	16.451	-2.889
68	19.83	10.976	36.889	6.381	21.063	7.8	27.109	2.956	13.98	3.956	20.006	3.028	19.56	5.011	11.347	5.485	17.416	1.859	12.57	1.368	-0.426	6.782	8.429	2.566	22.806	2.662	6.055	15.517	14.597	3.952	18.283	3.243	0.406	12.577	9.354	4.357	3.236	4.177	23.354	2.686	-1.346	13.909	-19.37	1.37	-9.736	13.324	28.851	4.653	-3.006
69	19.563	9.158	36.64	4.53	19.988	9.874	26.209	2.208	16.748	4.509	18.395	4.102	21.331	7.28	10.19	4.824	17.873	2.364	11.122	2.657	-0.319	8.245	10.436	2.363	19.288	5.502	6.437	15.603	12.701	4.148	16.859	5.352	8.673	12.501	9.47	3.552	0.314	5.015	20.78	1.919	2.197	12.941	-16.381	1.926	-4.882	12.92	30.685	3.79	-3.318
70	17.581	9.483	35.85	4.918	18.694	9.602	26.441	2.521	17.318	3.902	18.57	2.81	20.157	6.482	11.402	4.128	16.08	0.895	12.367	1.075	-0.97	7.416	8.587	1.031	19.77	4.057	7.326	15.385	14.441	2.778	17.098	4.822	1.381	13.425	9.792	3.596	3.689	3.926	21.805	0.865	-0.473	12.616	-14.953	2.111	-5.223	11.386	31.463	2.912	-2.929
71	16.106	10.959	35.654	4.778	19.155	7.897	28.721	1.904	13.641	4.022	21.016	4.46	22.881	7.346	11.881	3.837	16.566	1.703	14.394	2.066	-1.635	7.174	7.389	2.319	22.742	3.646	8.727	15.026	12.212	2.184	17.961	3.132	9.508	14.061	13.723	3.951	1.486	4.812	22.262	2.313	2.973	12.23	-16.341	1.577	-1.453	13.016	27.551	5.045	-0.479
72	16.985	10.751	33.682	4.079	16.523	9.692	27.431	2.535	15.659	5.846	14.607	5.329	20.679	6.008	10.984	4.606	16.844	1.852	12.451	2.299	-3.642	7.616	7.709	2.279	20.16	3.363	9.167	15.267	12.234	2.618	16.711	3.014	2.864	13.186	11.607	4.356	-0.731	3.874	17.816	2.481	1.401	12.589	-2.024	13.921	1.821	13.335	23.468	8.307	-0.996
73	14.746	10.785	34.334	6.759	15.102	10.402	24.114	1.649	14.016	4.351	19.634	6.072	18.112	6.358	11.357	3.844	14.866	2.496	10.765	2.72	-6.557	6.929	8.268	1.478	19.662	3.553	5.443	14.664	13.747	3.88	12.776	3.675	5.234	13.956	9.951	3.891	-3.394	4.432	18.413	1.933	-0.12	11.801	-2.178	14.776	1.466	12.346	29.839	2.291	-5.507
74	15.084	9.683	33.864	5.508	15.352	9.992	24.696	1.487	11.161	5.202	22.929	3.861	21.828	6.133	11.453	2.458	14.376	2.047	13.659	1.901	-4.334	7.825	8.627	1.741	21.421	3.21	10.176	13.553	9.94	3.134	14.543	2.459	1.448	12.21	11.083	4.471	-1.23	4.097	16.957	1.424	2.294	12.276	0.994	13.891	4.861	4.838	28.794	3.615	-4.2
75	13.302	9.871	32.117	5.941	15.089	9.757	25.141	2.278	12.55	4.688	19.563	5.36	19.471	7.314	10.451	3.566	13.159	2.414	10.519	1.883	-6.467	7.629	7.586	1.944	20.392	5.324	9.992	15.168	10.267	3.651	14.328	3.494	4.373	12.301	10.629	3.501	-1.027	5.719	16.249	2.364	-0.335	12.246	-0.014	15.82	5.642	5.019	24.701	4.464	-6.307
[truncated: 95 more columns]

## Sheet: Fig 4c
	Archeasin-1	Archeasin-2	Archeasin-3	Archeasin-4	Archeasin-5	Archeasin-6	Archeasin-7	Archeasin-8	Archeasin-9	Archeasin-10	Archeasin-11	Archeasin-12	Archeasin-13	Archeasin-14	Archeasin-15	Archeasin-16	Archeasin-17	Archeasin-18	Archeasin-19	Archeasin-20	Archeasin-21	Archeasin-22	Archeasin-23	Archeasin-24	Archeasin-25	Archeasin-26	Archeasin-27	Archeasin-28	Archeasin-29	Archeasin-30	Archeasin-31	Archeasin-32	Archeasin-33	Archeasin-34	Archeasin-35	Archeasin-36	Archeasin-37	Archeasin-38	Archeasin-39	Archeasin-40	Archeasin-41	Archeasin-42	Archeasin-43	Archeasin-44	Archeasin-45	Archeasin-46	Archeasin-47	Archeasin-48	Archeasin-49
HC50	16.37	71.86	464.6	138.8	2.3910000e+063	5950	48.21	11950	1290	155.4	187.5	2.369	2.188	2.06600000e+058	7.4210000e+044	57.83	42.64	1.87500000e+053	6.3420000e+033	21.6	5.9190000e+049	7.224	119.6	54.34	8.923	148.4	118	73.12	7.8470000e+047	290.1	648	1.787	106.3	1283	12.58	4.33400000e+057	7.30500000e+037	72.75	1102	2.62100000e+030	4.4400000e+049	863	3340	30006	1.18000000e+047	468.4	254.7	67.79	241.5
[truncated: 31 more columns]
