# Supplementary material for: Deep learning reveals antibiotics in the archaeal proteome
Source: Nat Microbiol. 2025 Aug 12;10(9):2153–67. doi: 10.1038/s41564-025-02061-0 (PMC12408343; doi:10.1038/s41564-025-02061-0)
Supplement: Supplementary file 11 — Statistical source data. [file 41564_2025_2061_MOESM11_ESM.xlsx]

## Sheet: Fig 5b_day 2
	Control	Control	Control	Control	Control	Control	Archaeasin-2	Archaeasin-2	Archaeasin-2	Archaeasin-2	Archaeasin-2	Archaeasin-2	Archaeasin-17	Archaeasin-17	Archaeasin-17	Archaeasin-17	Archaeasin-17	Archaeasin-17	Archaeasin-73	Archaeasin-73	Archaeasin-73	Archaeasin-73	Archaeasin-73	Archaeasin-73	Polymyxin B	Polymyxin B	Polymyxin B	Polymyxin B	Polymyxin B	Polymyxin B	Levofloxacin	Levofloxacin	Levofloxacin	Levofloxacin	Levofloxacin	Levofloxacin
Day 2	8.00e+007	1.40e+008	2.00e+008	2.00e+007	4.00e+007	1.40e+008	8000000	2000000	2000000	4000000	4000000	1.00e+007	2000000	4000000	400000	8000000	2.00e+007	2000000	200000	4000000	200000	60000	800000	2000000	200000	600000	40000	40000	200000	400000	8000000	1.40e+007	6000000	2000000	200000	1200000

## Sheet: Fig 5b_day 4
	Control	Control	Control	Control	Control	Control	Archaeasin-2	Archaeasin-2	Archaeasin-2	Archaeasin-2	Archaeasin-2	Archaeasin-2	Archaeasin-17	Archaeasin-17	Archaeasin-17	Archaeasin-17	Archaeasin-17	Archaeasin-17	Archaeasin-73	Archaeasin-73	Archaeasin-73	Archaeasin-73	Archaeasin-73	Archaeasin-73	Polymyxin B	Polymyxin B	Polymyxin B	Polymyxin B	Polymyxin B	Polymyxin B	Levofloxacin	Levofloxacin	Levofloxacin	Levofloxacin	Levofloxacin	Levofloxacin
Day 4	2.00e+009	2.00e+008	8.00e+009	6.00e+009	2.00e+010	2.00e+010	2.00e+007	4.00e+007	2.00e+008	6.00e+008	2.00e+008	4.00e+007	1.20e+008	2.00e+007	2.00e+007	2.00e+007	1.40e+008	8.00e+007	4.00e+007	1.00e+008	2.00e+007	4.00e+007	6.00e+007	2.00e+007	200000	4000000	4000000	2000000	4000000	400000	4.00e+007	2.00e+007	2000000	4000000	2.00e+007	1.20e+007

## Sheet: Fig 5d
	Control	Control	Control	Control	Control	Control	Archaeasin-2	Archaeasin-2	Archaeasin-2	Archaeasin-2	Archaeasin-2	Archaeasin-2	Archaeasin-17	Archaeasin-17	Archaeasin-17	Archaeasin-17	Archaeasin-17	Archaeasin-17	Archaeasin-73	Archaeasin-73	Archaeasin-73	Archaeasin-73	Archaeasin-73	Archaeasin-73	Polymyxin B	Polymyxin B	Polymyxin B	Polymyxin B	Polymyxin B	Polymyxin B	Levofloxacin	Levofloxacin	Levofloxacin	Levofloxacin	Levofloxacin	Levofloxacin
Day 8	6.00e+009	1.40e+010	2.00e+010	2.00e+010	1.80e+010	2.20e+010	1.20e+009	1.20e+009	2.00e+008	4.00e+008	2.00e+009	6.00e+008	4.00e+008	4.00e+008	2.00e+008	8.00e+008	2.00e+008	2.00e+008	8.00e+008	1.20e+009	2.00e+008	4.00e+008	2.00e+008	1.20e+009	2000000	4000000	1.60e+008	2.20e+007	2000000	4000000	2000000	8000000	2.00e+007	6000000	6000000	4.00e+007
