# Supplementary material for: Deep learning reveals antibiotics in the archaeal proteome
Source: Nat Microbiol. 2025 Aug 12;10(9):2153–67. doi: 10.1038/s41564-025-02061-0 (PMC12408343; doi:10.1038/s41564-025-02061-0)
Supplement: Supplementary file 13 — Statistical source data. [file 41564_2025_2061_MOESM13_ESM.xlsx]

## Sheet: Source data Extended Data Fig3a
Databases	APEX (human proteome)	SF (human proteome)	Archaea EPs
2	2	3	8
1	3	3	10
4	1	3	10
5	2	3	12
5	1	3	4
9	2	4	11
6	2	4	12
1	2	4	8
5	2	4	6
-3	6	3	2
3	4	3	4
5	3	3	12
5	3	3	14
3	3	3	7
2	3	3	6
2	1	3	9
10	3	3	9
3	1	4	5
3	4	4	4
3	2	4	9
4	6	4	7
2	3	4	8
2	2	4	9
0	2	4	10
7	2	4	6
3	3	4	8
0	1	3	8
7	3	3	12
-5	1	3	7
-1	3	3	4
1	2	3	11
2	2	3	8
3	3	4	13
4	1	4	12
4	2	3	12
5	4	3	7
-4	3	3	10
6	4	3	5
5	1	3	5
3	3	3	8
3	2	3	15
4	4	3	6
4	4	3	6
0	2	3	6
7	5	3	4
1	6	3	5
36	5	3	8
2	4	3	13
2	4	3	9
-2	4	3	4
1	5	3	8
3	2	3	10
3	5	4	4
-5	3	3	7
2	3	3	10
1	4	3	8
6	4	4	7
6	4	4	8
7	3	4	11
6	4	4	13
-1	2	3	6
3	4	3	8
3	2	3	8
3	4	4	5
4	4	3	6
2	2	3	15
5	4	3	7
9	3	3	3
4	4	3	6
6	3	3	7
9	4	3	5
2	4	3	6
8	2	3	8
4	4	3	4
7	4	3	7
2	5	3	4
3	3	3	5
-1	3	4	13
3	2	3	7
3	4	3	8
3	2	3	4
-1	1	3	10
5	2	3	10
3	3	3	8
4	1	3	6
-4	4	3	6
3	3	3	7
3	3	4	7
4	3	3	4
5	2	3	8
2	2	3	12
9	3	4	6
4	3	4	10
4	4	4	7
4	3	4	7
0	6	4	10
-1	4	4	2
6	2	3	10
5	1	3	13
6	4	3	8
2	1	3	7
5	4	4	10
4	2	4	8
3	2	4	7
6	4	4	7
4	2	4	8
11	1	4	3
1	2	3	14
3	4	3	12
2	5	3	14
4	1	3	9
8	3	3	4
10	1	3	10
5	4	3	5
5	4	3	10
-2	2	3	5
0	2	3	7
3	3	3	4
3	4	3	5
0	2	4	8
8	3	3	7
7	2	3	8
2	3	3	16
7	1	3	6
4	2	3	8
6	1	3	6
1	3	3	7
3	3	3	19
0	4	3	8
0	3	3	8
17	2	3	9
0	3	3	6
2	5	3	15
10	4	3	4
3	1	3	11
4	2	3	6
7	4	3	10
5	1	3	14
4	4	3	10
5	2	3	4
-5	3	4	8
1	4	3	6
5	4	3	7
-2	1	3	3
3	4	3	8
5	3	3	12
3	3	3	7
4	3	3	5
-5	4	4	10
5	3	4	9
2	1	4	7
1	2	4	10
12	5	4	9
6	2	2	14
4	2	3	7
5	3	4	6
5	2	4	14
6	1	3	8
3	6	3	16
5	4	3	5
3	1	3	3
0	3	3	11
7	6	3	10
3	4	3	5
2	2	3	9
2	2	2	6
6	2	4	9
4	2	4	10
-4	1	4	11
5	2	4	11
2	2	4	6
3	1	4	13
9	2	2	6
5	2	3	5
4	3	3	11
4	2	3	8
0	5	3	5
4	4	3	10
2	1	3	9
0	2	3	10
7	2	3	5
6	6	3	4
-3	3	3	13
5	2	3	7
6	2	3	15
7	1	3	8
1	5	4	10
0	2	4	12
3	3	4	5
4	4	4	11
4	4	4	11
5	4	3	8
-2	4	3	4
5	2	3	4
8	4	4	4
5	2	4	11
7	3	4	7
-1	2	3	9
3	3	2	9
2	3	2	8
8	3	2	11
2	5	2	9
3	1	2	12
2	6	2	9
4	4	2	14
5	4	2	8
2	3	2	18
1	2	2	11
8	3	3	7
2	1	4	5
-2	1	3	10
4	3	3	10
3	2	3	11
1	2	3	8
4	3	3	8
3	3	3	6
3	2	3	11
0	4	3	5
6	4	2	7
3	4	5	7
2	1	5	7
8	4	4	8
7	2	2	7
3	5	2	10
9	2	4	15
4	1	4	9
5	6	3	7
5	5	3	8
3	4	3	10
-3	1	3	11
7	3	3	6
12	4	2	7
5	2	2	12
12	1	2	7
8	3	2	9
8	2	3	5
3	4	3	12
4	2	3	4
0	5	3	6
4	2	3	12
1	2	3	9
2	2	3	10
4	3	3	7
3	3	4	9
1	1	4	15
0	3	4	6
5	4	4	15
-1	1	4	3
3	2	5	10
8	2	4	5
3	4	4	9
1	2	4	12
2	3	4	8
3	5	2	7
3	4	2	14
4	1	3	8
5	5	3	17
3	4	3	7
-1	4	3	3
2	1	3	11
1	1	2	13
2	2	2	9
2	3	2	14
3	4	4	9
0	4	3	5
5	2	3	7
6	4	3	7
3	3	3	7
6	3	3	13
1	2	3	6
3	3	3	14
5	2	3	10
3	3	3	11
2	3	3	7
5	3	3	5
3	4	3	6
6	1	3	7
0	2	3	17
3	4	3	4
3	2	3	13
3	5	3	6
7	3	3	7
4	3	4	10
5	2	4	6
1	2	4	9
11	2	2	12
2	9	2	6
5	4	2	2
-9	2	2	14
4	10	2	12
1	5	2	12
4	7	2	8
6	6	2	13
7	3	4	5
8	4	3	4
5	5	5	5
5	1	2	4
6	2	2	8
-8	6	2	10
3	2	3	9
7	8	3	12
3	2	3	11
4	3	3	11
3	3	3	1
2	8	3	4
5	2	3	4
1	3	3	3
2	2	3	8
2	3	3	7
4	1	3	9
2	3	3	5
3	2	4	7
4	4	4	7
-3	2	4	10
6	2	4	8
7	2	4	15
-4	3	4	8
3	4	4	6
1	2	2	10
7	3	2	11
5	4	2	10
2	3	2	3
8	3	2	7
4	4	4	7
5	4	4	9
0	1	4	8
1	3	4	5
6	2	4	14
2	4	3	10
2	9	3	6
-6	9	3	11
5	3	3	4
6	3	3	7
2	2	3	11
5	2	3	5
3	3	3	6
0	5	3	10
2	3	3	2
2	8	3	11
2	4	3	10
5	4	3	5
2	4	3	4
4	5	2	4
3	9	3	8
2	4	3	4
3	2	2	13
2	3	2	4
5	3	2	12
5	5	2	5
0	4	2	7
0	4	2	13
10	4	2	13
7	1	3	14
4	1	3	6
3	4	3	10
7	2	5	9
8	1	3	7
2	6	3	8
1	1	3	11
6	5	2	18
0	9	4	4
6	6	4	13
3	4	4	5
-1	2	4	13
4	4	3	16
6	1	3	5
4	2	3	7
5	3	3	5
7	2	2	3
1	1	2	7
1	5	2	15
6	6	2	4
7	1	2	3
6	2	2	8
4	3	2	8
6	1	2	8
-1	3	2	4
-2	5	4	6
6	1	4	13
3	4	3	7
1	3	3	4
9	2	3	11
2	5	3	10
0	4	3	15
1	2	3	4
3	5	3	7
5	3	3	5
0	2	3	7
-3	1	3	7
1	2	3	7
8	4	3	9
2	7	3	12
10	3	4	9
4	4	4	3
2	2	4	8
3	2	4	9
-1	4	5	12
2	7	5	12
4	3	5	7
3	4	5	9
6	2	5	3
-2	3	3	7
4	8	3	3
3	4	2	4
24	1	3	14
2	3	3	7
4	3	3	17
2	3	3	8
3	2	3	6
7	3	3	5
4	6	3	11
11	1	3	15
4	1	3	8
3	2	3	11
4	2	3	6
6	4	3	8
5	3	4	6
3	4	4	10
4	2	4	14
3	2	4	5
5	3	4	16
3	5	4	7
1	6	4	8
1	1	4	10
7	3	4	16
2	1	4	12
2	5	4	7
-3	5	4	6
3	1	4	14
3	8	4	6
4	3	4	6
5	1	4	9
2	2	4	5
2	2	4	5
11	3	2	9
2	4	2	4
5	1	2	4
2	1	3	10
4	3	3	14
11	5	3	9
6	5	3	7
-4	2	2	10
4	2	2	9
5	4	2	12
4	2	5	10
5	6	3	12
7	2	3	6
6	2	3	4
4	10	4	7
5	4	3	5
0	5	3	12
4	2	3	9
4	4	3	5
5	4	4	8
8	6	4	8
4	1	4	11
4	3	4	11
5	1	4	7
1	1	2	9
3	4	2	14
0	3	2	8
5	4	2	5
0	6	2	5
-4	6	2	7
4	3	2	11
3	2	3	13
3	4	3	8
-1	3	3	5
5	1	3	9
0	8	3	5
2	5	3	7
5	1	3	11
3	1	2	9
3	1	2	7
0	1	2	12
5	3	2	2
2	2	5	11
8	3	5	6
2	3	4	10
3	3	3	12
4	1	3	8
6	7	3	6
0	2	3	7
3	1	3	6
5	2	4	14
8	2	4	8
3	1	4	11
4	5	4	5
5	3	4	10
-1	3	4	11
0	3	4	7
4	8	3	8
4	2	3	8
4	4	3	8
4	10	3	7
9	3	3	5
2	3	3	8
2	4	3	13
3	1	2	9
3	4	2	12
5	4	3	5
-5	8	2	10
5	4	2	4
2	3	2	5
2	5	2	12
0	1	3	7
1	2	3	8
1	3	3	11
5	3	3	8
3	3	3	9
4	3	3	8
2	2	3	6
3	4	3	11
4	3	3	9
6	4	3	11
2	4	3	11
7	2	3	7
2	3	3	6
3	2	3	7
4	1	3	12
-2	2	3	8
4	4	3	7
-2	1	3	12
4	4	3	9
6	1	4	7
-3	2	3	12
1	3	3	9
6	3	4	9
-2	3	4	7
8	3	4	7
3	1	4	18
1	1	4	6
6	2	4	11
4	4	2	8
4	6	2	7
3	8	2	13
7	3	2	13
4	2	2	7
0	1	4	4
-1	2	4	10
7	2	3	9
12	1	3	10
4	4	3	9
1	4	3	8
4	2	3	9
6	1	3	13
2	2	3	8
2	4	3	9
3	2	3	7
5	1	3	7
2	6	3	9
3	3	2	12
0	5	2	13
3	4	3	8
3	3	3	8
3	2	3	10
12	1	4	9
3	4	4	8
2	2	4	8
5	3	4	12
13	3	3	5
11	2	3	10
4	1	2	9
1	3	2	9
7	2	2	10
3	5	2	10
5	2	2	7
7	2	2	5
-5	3	2	10
4	1	3	3
12	1	3	12
-3	7	3	5
4	3	3	4
7	5	3	8
3	2	3	15
4	3	3	10
1	1	3	13
4	3	3	8
2	2	3	10
2	2	2	8
6	3	2	8
6	2	2	12
5	4	2	15
7	3	2	12
4	2	2	9
-2	8	2	7
4	1	4	9
6	4	3	11
4	2	3	9
-1	2	3	13
3	5	3	11
7	1	3	9
5	2	3	8
3	4	3	8
4	1	3	6
1	2	3	6
2	2	3	10
3	2	5	10
0	1	5	7
2	1	5	14
3	3	5	6
2	4	5	14
8	6	5	9
5	3	4	5
2	1	4	9
4	5	4	10
1	4	4	3
3	2	4	7
6	2	4	14
4	5	4	6
2	5	4	5
2	3	4	4
3	3	4	3
2	1	4	11
1	6	4	5
5	2	3	10
1	5	3	4
0	4	3	3
2	3	2	4
-3	3	2	9
4	5	2	7
7	4	2	12
7	2	2	13
10	3	3	14
5	4	3	7
5	2	3	11
1	4	3	10
3	5	3	13
3	4	3	8
5	4	3	10
-2	4	3	8
5	3	4	7
1	3	2	10
5	4	3	12
2	5	3	7
1	8	3	3
2	3	3	11
-2	2	3	4
3	5	3	5
1	1	3	7
12	2	3	11
2	2	2	6
7	3	2	4
2	4	2	9
4	2	4	8
-3	2	4	11
6	3	4	10
4	4	4	10
3	5	3	5
1	4	3	9
4	3	3	8
0	8	3	8
5	1	3	9
3	2	3	13
1	1	4	6
1	4	4	14
3	3	4	4
12	6	4	12
-2	2	4	9
-2	2	2	18
3	3	2	11
2	2	2	14
3	1	2	6
3	2	2	5
4	2	2	8
4	5	2	15
17	4	3	7
3	8	3	9
3	2	3	16
2	4	3	3
-5	3	3	6
0	2	3	9
1	5	3	10
8	4	3	6
3	2	4	9
4	4	4	8
3	1	4	12
-1	1	2	8
1	2	3	6
3	6	3	5
2	4	3	7
6	5	3	11
3	2	3	8
3	2	3	8
2	4	3	6
10	6	3	11
2	1	3	5
1	2	3	13
0	2	3	8
1	5	3	11
4	1	3	8
4	7	2	7
0	3	2	4
2	3	2	7
3	1	2	4
-4	3	2	7
5	3	2	7
3	5	2	9
5	3	2	11
4	3	3	5
4	3	3	10
0	5	3	13
5	2	3	9
2	2	3	8
2	5	3	7
4	4	3	12
-3	2	3	6
1	1	3	10
2	4	2	3
5	2	2	3
1	2	2	10
6	1	3	8
1	4	3	11
9	2	3	4
7	9	3	5
4	4	3	15
3	4	3	10
4	3	3	13
7	8	3	4
6	2	3	7
3	3	3	5
-1	2	3	9
7	4	3	7
2	1	3	5
6	4	3	11
1	1	3	7
5	2	2	6
4	3	2	14
3	5	2	14
11	1	4	7
3	9	4	12
6	5	4	8
6	3	3	10
2	2	3	5
1	3	3	3
-1	3	3	6
5	3	3	9
3	3	3	12
3	1	3	12
5	4	3	5
2	3	3	4
2	1	3	6
6	0	3	6
1	4	3	7
1	4	3	11
3	4	3	14
7	2	3	6
5	1	3	4
12	3	3	8
3	2	3	3
-1	5	3	11
4	4	3	13
5	2	3	8
4	4	3	7
6	1	3	4
5	1	3	11
1	2	3	7
-1	3	3	6
7	3	3	4
7	1	3	5
5	1	3	7
3	1	3	9
1	12	3	15
2	1	3	5
4	1	3	2
3	8	3	6
-4	3	3	7
1	2	3	9
6	8	3	10
5	1	4	6
0	3	3	10
3	4	2	11
10	2	2	6
4	2	3	5
4	2	3	9
3	2	3	7
0	3	3	5
3	3	3	9
1	1	3	10
3	3	3	10
2	2	3	8
2	2	3	13
3	1	3	16
2	4	3	9
1	4	4	16
4	3	4	11
0	3	4	13
5	6	2	10
0	3	2	9
-2	3	2	5
4	4	2	7
3	6	2	4
-2	5	2	8
0	4	3	5
5	3	5	9
0	4	5	12
3	3	4	9
2	4	4	7
3	1	4	9
3	5	4	11
10	2	4	9
7	3	4	5
2	4	4	5
9	2	3	6
11	6	2	6
11	7	3	10
3	2	3	10
-3	3	3	5
0	3	3	11
9	3	3	11
4	3	3	11
5	1	3	3
2	4	3	4
0	2	3	9
3	5	3	5
1	2	3	11
-2	4	3	11
4	4	2	9
7	6	2	6
5	4	2	9
2	4	4	5
2	2	4	3
-1	1	3	10
0	3	3	7
3	1	3	16
1	2	3	9
2	1	3	8
7	9	2	5
7	5	3	10
3	9	3	10
2	2	3	18
3	7	3	9
0	4	3	4
6	2	2	8
3	2	2	6
-3	2	2	10
1	3	2	11
7	5	4	16
5	4	4	15
5	4	4	8
3	1	4	5
4	1	4	7
1	2	4	13
3	5	4	7
3	4	4	4
13	4	3	9
7	2	3	11
2	4	3	12
-3	1	3	10
-2	1	3	6
7	2	2	17
7	1	2	13
4	2	3	11
2	2	3	14
0	5	3	8
6	2	3	15
3	2	3	5
2	2	3	6
2	1	4	10
4	4	3	6
3	5	3	8
0	2	3	14
8	2	3	3
4	3	3	13
4	1	3	13
0	1	3	6
4	3	3	3
0	4	3	9
2	9	3	10
3	2	3	9
5	4	3	10
6	4	3	3
7	2	3	6
2	2	3	5
-4	2	3	8
4	3	2	7
6	5	2	10
5	4	2	4
10	1	2	5
5	3	2	6
4	5	2	5
1	2	2	9
-1	1	2	10
-2	2	2	9
3	3	5	8
3	3	5	10
5	4	5	7
6	1	5	8
12	1	3	12
4	2	3	5
5	3	3	4
5	1	3	15
7	2	3	8
2	3	3	5
2	4	3	10
6	2	3	14
7	3	2	7
6	2	2	4
3	4	2	4
8	2	3	3
0	1	3	9
5	0	3	12
7	1	3	9
3	1	2	4
6	5	2	6
4	3	2	13
6	5	2	4
3	4	4	5
2	5	4	4
1	4	4	9
6	1	4	5
3	4	4	7
4	5	4	9
4	4	4	14
6	1	4	6
2	2	4	9
-2	1	4	12
-3	2	4	14
7	2	4	7
5	1	4	9
1	1	3	7
2	1	2	11
-3	5	2	8
0	5	2	9
3	2	2	14
3	1	3	12
5	3	3	4
-2	3	3	10
19	2	3	3
3	1	2	8
5	5	2	8
2	2	2	12
3	3	2	15
3	2	2	15
2	4	2	8
5	1	2	5
0	5	2	13
1	2	2	15
3	4	2	6
5	4	2	15
5	3	2	11
6	1	2	9
3	5	2	12
4	3	2	6
4	4	2	9
7	4	2	14
2	5	2	4
6	4	3	13
6	3	3	4
3	4	3	8
5	4	3	8
6	3	3	13
3	1	3	6
1	3	3	5
2	2	3	5
-1	4	3	5
3	4	3	10
3	5	3	8
4	3	3	8
5	4	3	8
1	4	3	14
4	1	3	5
2	5	3	7
-1	2	3	11
3	1	3	8
6	5	3	15
2	1	3	12
5	1	3	12
7	4	3	6
1	1	3	4
2	4	3	10
-1	5	3	7
2	12	3	7
4	2	3	16
4	3	3	8
3	4	3	8
2	4	3	8
4	2	3	8
-5	4	3	10
4	2	3	8
3	1	4	9
-2	3	2	10
8	2	5	4
2	9	5	17
2	4	5	10
2	4	5	8
0	1	5	7
4	3	5	14
3	4	5	5
0	1	4	6
3	3	4	9
3	6	4	8
4	6	4	6
1	1	3	6
3	1	2	7
4	4	2	6
-1	4	2	3
5	3	2	8
6	3	2	4
3	3	3	7
4	3	4	8
7	1	4	13
5	2	4	9
4	3	4	5
2	2	4	5
4	1	4	4
7	4	4	9
0	2	4	17
6	4	4	8
4	4	3	4
-5	1	5	8
3	4	4	5
-1	3	3	7
0	2	3	6
3	2	3	17
2	3	3	4
5	1	3	7
3	1	3	4
2	5	4	13
-1	5	5	11
-2	5	5	7
1	2	5	9
5	1	4	7
3	3	4	9
4	3	4	10
-1	1	4	3
6	5	3	9
3	4	4	8
2	3	4	8
3	4	4	8
8	2	3	12
-4	3	3	6
4	7	3	7
2	5	3	7
5	3	4	8
1	2	3	10
2	0	3	9
2	5	4	15
5	2	4	14
6	5	4	5
-1	5	5	5
0	1	3	5
3	2	3	17
5	3	4	14
3	5	4	2
2	3	4	13
-1	2	4	6
6	2	5	13
-3	2	3	5
-3	6	5	12
4	8	5	8
1	5	4	8
0	4	3	5
5	7	3	11
2	4	3	9
10	4	3	7
7	3	3	7
-2	2	3	10
2	1	3	9
3	1	4	14
7	4	4	3
4	5	4	8
4	2	4	11
7	6	5	8
5	2	3	5
3	9	4	6
4	1	4	5
14	4	4	12
6	4	3	14
11	4	3	11
4	6	3	7
2	3	3	5
5	9	4	10
12	4	4	15
3	2	4	8
1	5	4	9
10	5	5	4
1	2	4	7
4	3	4	6
5	1	5	9
1	2	5	10
5	2	5	11
12	2	3	6
3	3	3	3
6	4	3	6
3	5	4	8
4	9	4	5
5	9	3	11
6	4	3	7
2	3	3	3
3	6	4	5
2	4	4	13
8	1	4	7
1	5	3	10
0	4	3	3
6	3	4	6
8	3	4	9
2	1	4	9
1	2	4	16
6	1	4	1
5	2	3	12
3	1	3	14
9	1	3	11
1	3	4	8
6	1	4	9
3	2	3	15
4	2	5	11
3	3	4	11
1	3	4	11
5	1	3	16
7	1	3	10
-1	9	5	7
6	4	5	10
12	2	5	5
3	3	5	3
3	2	4	4
3	2	4	9
7	2	4	12
4	4	4	6
2	4	3	10
2	1	4	11
1	3	4	12
3	3	5	12
1	3	5	8
0	1	4	7
6	3	4	4
6	4	3	11
4	4	3	6
6	9	4	13
2	6	3	8
7	3	3	4
5	3	3	5
8	3	3	11
4	3	3	7
4	4	3	8
5	4	3	9
2	9	3	8
5	2	4	13
3	5	5	6
4	5	3	12
6	7	3	12
10	2	3	5
5	3	4	5
3	2	4	9
4	3	3	4
6	2	3	6
2	3	3	14
6	1	3	7
2	5	3	12
5	2	4	14
4	8	4	15
2	3	4	9
4	4	5	6
8	2	4	5
2	2	4	2
0	4	4	6
4	12	4	12
0	4	4	9
2	3	2	7
5	3	4	10
2	5	3	10
5	1	3	8
8	3	3	5
4	3	4	8
5	3	4	7
1	0	3	7
1	4	4	12
2	5	4	3
4	3	5	8
9	2	3	7
0	3	3	11
1	4	3	12
3	12	3	14
9	2	3	15
-2	5	4	7
1	3	4	5
3	1	4	15
2	3	4	8
-2	1	5	13
5	3	5	10
3	5	4	9
4	2	2	8
3	3	3	5
5	1	3	6
4	11	3	9
5	1	4	14
-1	3	4	10
2	5	3	14
7	1	3	6
-1	3	4	16
0	6	4	4
2	1	4	7
3	5	4	9
3	2	4	5
4	4	5	6
8	2	4	11
2	3	2	5
5	6	3	8
2	2	3	6
4	2	3	10
0	1	4	6
2	2	4	7
0	2	3	4
4	4	3	11
5	2	4	10
5	2	4	8
11	6	4	9
-2	3	4	3
5	3	4	9
8	1	4	3
4	3	5	3
0	7	5	14
10	9	3	7
4	2	3	7
1	3	2	11
0	4	2	9
-5	1	2	9
5	2	2	7
4	6	2	13
-4	4	2	6
6	2	2	9
-1	4	4	6
3	4	3	6
1	7	3	10
3	7	3	7
4	4	3	13
5	4	4	5
3	8	4	6
-6	1	3	11
3	2	3	4
0	3	2	8
6	3	5	6
6	3	3	7
5	4	3	5
1	4	3	9
5	2	4	11
6	4	4	8
0	4	4	11
0	4	4	11
3	1	2	8
4	2	2	6
0	1	3	17
5	4	5	9
10	1	3	9
-1	4	3	10
2	0	3	10
2	5	3	6
6	4	3	3
12	9	3	8
2	3	3	11
1	4	3	11
4	3	3	11
2	4	4	9
4	4	4	7
0	2	4	7
0	2	4	14
5	1	4	11
3	3	4	15
8	2	3	12
4	3	4	7
6	1	4	7
5	2	4	12
-1	2	4	5
3	2	3	13
-1	4	4	12
5	3	5	8
-5	2	5	9
8	4	3	11
-1	2	3	15
5	0	2	10
5	9	3	12
6	3	3	4
5	2	4	4
4	3	4	4
0	3	4	4
5	2	5	10
8	2	5	10
11	2	2	10
-1	2	2	8
8	4	2	7
1	3	2	5
-5	1	5	2
3	5	5	6
2	1	3	10
2	5	3	5
3	11	3	5
3	3	3	13
9	2	4	8
4	5	4	3
1	2	3	12
10	1	3	7
5	3	3	9
3	3	5	3
1	5	4	7
6	4	4	4
2	1	4	4
2	4	3	9
4	2	3	9
1	8	4	10
5	2	3	8
4	5	3	18
6	7	3	2
15	5	3	11
7	3	3	8
1	4	3	4
5	1	3	1
0	5	5	4
2	4	3	7
4	4	3	15
4	4	3	9
9	3	3	3
4	2	3	7
2	4	2	6
5	5	4	8
4	1	3	7
2	2	3	7
-2	2	3	4
12	4	4	7
3	3	4	8
3	5	4	5
2	4	4	10
6	4	4	6
5	3	4	10
1	4	4	14
6	2	4	12
5	3	4	5
4	6	4	15
2	3	4	7
5	2	4	6
6	2	4	10
6	3	4	6
-3	11	4	9
0	1	5	8
7	4	5	13
4	1	5	4
5	5	5	7
2	2	3	10
7	2	3	6
6	2	3	18
10	3	3	3
12	5	2	11
4	3	2	12
4	5	3	11
6	9	4	8
7	6	4	5
0	3	5	11
10	3	4	7
4	5	4	7
3	2	5	9
1	2	3	5
8	5	3	2
4	6	3	4
1	3	3	5
1	3	3	12
4	5	3	12
-2	4	2	4
1	1	2	12
2	3	4	8
5	3	4	6
6	2	4	11
7	4	3	6
2	2	3	8
5	8	3	6
2	2	3	8
0	8	3	8
4	4	3	2
1	4	3	11
7	3	3	5
8	5	3	6
0	3	3	12
6	4	3	5
5	1	3	4
0	2	3	13
4	0	3	5
-6	3	3	8
5	4	3	6
4	1	3	7
6	3	6	7
5	3	4	9
6	9	4	11
12	2	4	11
5	5	3	4
3	4	3	10
5	2	4	11
5	2	4	18
0	6	2	13
3	3	4	9
3	8	4	6
6	4	4	8
2	2	4	15
5	3	4	5
6	2	3	9
-1	4	3	7
2	1	3	10
0	1	3	8
5	4	3	10
2	3	3	14
2	2	3	7
5	2	3	5
7	5	4	5
5	1	4	4
2	4	5	4
6	3	3	8
8	3	3	10
5	1	3	7
1	2	3	17
0	3	3	9
4	1	4	19
12	5	2	5
2	4	3	8
12	3	3	7
3	4	3	7
4	2	3	12
5	1	3	5
3	4	3	11
7	2	3	9
1	3	3	11
3	11	3	5
2	5	5	6
4	2	3	13
5	2	3	6
5	4	4	15
4	3	4	12
1	3	3	4
5	1	3	8
7	4	3	8
7	4	3	9
3	3	2	10
-1	3	2	14
9	2	2	7
6	3	2	9
4	1	5	5
5	2	5	10
3	4	5	5
3	2	5	5
2	2	4	2
5	1	4	7
-3	5	4	6
-1	3	4	6
-1	2	4	11
4	4	4	5
7	2	4	12
3	2	4	17
5	3	3	10
1	2	3	7
2	6	6	5
2	1	6	5
6	4	3	9
4	3	3	8
0	1	3	8
-3	3	3	5
3	1	3	6
7	2	3	8
-1	1	3	17
4	4	3	8
0	3	3	15
4	1	3	8
5	5	3	11
2	6	3	9
3	1	3	10
0	4	3	15
5	3	4	9
3	6	4	8
-1	2	5	15
2	3	4	13
-2	3	4	10
3	5	4	6
6	4	4	7
1	1	4	15
2	3	4	6
4	2	4	7
-2	5	4	12
1	1	4	8
-2	2	4	5
5	5	4	6
1	6	4	7
9	4	4	7
9	1	4	8
4	4	4	13
4	6	3	7
6	4	3	5
6	4	4	8
1	4	3	5
2	4	3	6
5	3	2	7
12	3	5	10
3	3	3	11
4	2	3	5
5	3	3	11
5	1	3	5
3	3	3	10
3	2	3	9
2	2	3	10
0	2	3	15
3	2	3	12
7	2	3	12
5	4	3	11
6	1	3	11
-1	5	2	8
6	3	4	7
4	3	4	11
3	2	4	9
2	4	4	5
-5	7	4	4
3	4	3	8
5	4	3	10
-5	0	3	5
4	1	3	10
5	4	2	5
3	3	4	9
-4	2	4	9
1	1	3	12
4	4	4	5
-1	1	4	9
3	2	4	10
0	1	4	4
2	3	3	5
6	3	3	11
0	4	5	7
2	3	3	8
1	1	3	5
8	8	4	10
2	2	4	4
4	1	4	9
3	5	4	9
2	3	3	4
4	2	3	10
5	3	3	7
1	10	3	15
6	3	4	8
6	1	3	5
9	4	3	8
0	11	2	9
7	2	2	8
2	4	3	14
3	6	2	10
4	2	2	8
2	2	2	4
0	2	5	12
3	3	4	7
3	4	4	9
2	1	4	10
-4	2	4	11
5	4	4	8
0	3	4	7
4	4	3	5
-2	1	3	10
3	4	3	7
-1	5	3	5
1	4	3	10
7	8	3	16
6	4	3	7
4	4	3	5
2	2	4	5
4	4	3	3
4	4	3	3
0	5	4	9
2	1	3	9
6	2	2	2
1	4	2	11
9	4	2	6
-3	5	5	7
6	2	5	6
6	2	3	9
-1	2	3	10
3	5	3	3
0	1	3	8
4	1	3	15
4	1	3	8
3	3	3	10
4	2	3	7
5	1	3	18
5	3	2	6
10	3	4	9
4	5	4	11
5	1	4	5
5	3	6	9
1	1	6	5
0	5	3	8
4	4	3	8
3	5	3	5
-1	4	3	6
2	8	3	9
6	6	4	13
1	2	5	16
0	3	5	7
3	2	5	11
5	1	3	9
2	4	3	14
6	3	3	8
2	1	4	11
3	1	4	10
3	2	3	3
2	3	3	11
8	3	3	14
1	6	3	9
2	9	3	10
2	2	3	4
5	5	3	19
3	3	3	7
7	4	3	9
0	3	3	3
2	2	3	7
4	3	3	12
4	2	3	5
7	1	3	7
4	5	3	3
2	3	3	10
5	3	3	8
1	4	3	9
1	4	3	7
2	1	3	13
12	2	2	6
4	1	4	4
4	2	4	4
5	3	4	11
6	2	4	8
2	1	4	13
-7	2	4	6
4	2	4	8
2	5	4	12
4	4	4	5
5	4	4	14
3	2	4	8
7	2	4	7
5	5	4	8
1	4	4	13
7	1	3	12
6	5	3	11
-2	1	3	9
-1	10	3	7
7	2	4	6
8	3	4	4
10	2	4	8
12	2	4	4
5	1	4	4
0	8	4	11
2	4	4	6
1	4	4	6
2	1	4	3
1	4	3	4
4	7	3	4
8	4	3	5
4	3	2	11
4	4	2	10
0	4	3	11
2	3	3	13
4	5	3	7
5	7	3	4
0	2	3	7
5	3	3	7
1	2	3	5
4	4	4	9
12	11	3	4
-2	2	3	4
3	4	3	7
4	1	3	10
20	4	3	9
4	3	3	6
0	3	3	15
3	2	2	9
5	5	2	9
6	1	5	6
-1	6	3	10
5	2	3	7
5	4	3	7
4	2	3	7
2	4	3	10
-3	1	3	5
4	3	2	13
6	1	2	11
2	4	4	7
-2	3	4	8
4	5	4	18
5	3	4	9
0	3	4	6
11	5	4	9
4	10	4	10
0	4	4	5
12	2	4	6
-1	1	3	7
-1	1	3	7
1	2	3	8
-1	2	3	8
5	2	3	6
-1	2	4	6
1	3	4	4
8	4	4	5
4	5	4	7
4	6	4	2
4	5	4	4
5	9	2	7
6	1	5	4
2	6	2	7
3	0	4	7
4	1	4	12
2	6	4	9
-2	3	4	9
2	4	3	9
4	8	3	6
6	5	3	13
0	2	3	12
2	2	2	9
2	4	3	5
7	5	5	8
5	9	3	1
-3	1	3	19
4	7	3	2
5	5	3	3
2	4	3	13
4	2	3	6
4	1	3	15
5	2	3	6
3	6	3	5
5	6	3	7
3	3	2	8
-3	4	2	14
3	2	2	4
1	3	4	8
6	3	2	2
-2	4	3	3
7	2	3	6
1	5	3	12
3	5	3	4
4	2	3	9
7	5	3	14
6	1	3	4
-1	2	3	7
6	3	3	13
2	2	3	19
0	6	3	7
5	5	3	8
12	1	3	12
-5	2	3	5
3	4	3	4
3	1	3	4
-4	1	3	8
-2	6	3	9
1	3	3	9
-3	3	4	9
1	3	4	5
3	2	4	4
4	3	2	8
2	1	2	3
3	3	3	14
3	2	3	7
4	3	3	9
4	4	3	6
3	4	3	11
5	3	5	16
2	1	5	11
2	1	4	6
3	2	4	6
5	2	4	10
10	1	3	9
-2	0	3	7
1	3	3	11
6	4	3	15
4	4	3	5
7	3	3	9
5	2	6	8
2	3	5	10
4	3	4	14
4	5	4	12
2	1	4	6
5	4	4	5
1	2	4	10
4	5	4	14
13	4	4	15
5	3	4	5
0	5	4	8
-1	2	4	5
7	5	4	9
-4	10	4	8
0	5	2	10
5	2	2	5
-2	2	2	9
4	4	2	6
3	10	2	8
-2	3	3	5
4	4	3	0
5	2	3	12
1	3	3	5
0	3	3	4
4	8	3	5
3	1	3	4
5	1	3	5
5	3	3	18
4	3	3	2
4	2	3	8
4	3	3	9
0	5	3	7
6	3	3	10
2	4	3	8
2	3	3	7
2	2	2	6
5	4	2	5
1	4	4	15
4	2	4	10
3	5	4	4
1	2	4	6
5	3	4	6
8	2	4	9
3	8	3	4
5	3	3	8
7	6	3	6
1	3	3	14
5	5	3	11
4	3	4	5
-2	1	4	13
4	1	4	5
21	6	4	5
-1	1	4	12
2	5	4	10
0	5	4	10
3	5	3	11
2	2	3	8
4	3	3	12
4	3	2	9
2	2	2	5
3	1	2	9
1	1	4	7
2	1	4	10
10	1	2	4
4	3	3	5
2	6	3	6
4	4	3	6
5	1	3	6
12	3	3	14
3	3	3	4
3	2	2	7
8	3	4	10
1	1	4	6
4	4	4	13
1	4	3	8
3	3	3	11
4	9	3	6
5	3	3	6
11	8	3	8
3	3	3	3
2	2	3	5
2	1	3	6
3	4	3	8
5	5	3	4
6	3	3	13
15	3	3	7
12	2	5	11
-1	2	5	11
2	4	3	9
4	3	3	10
5	2	3	5
2	4	2	11
7	2	2	3
3	2	2	11
5	4	2	9
4	2	3	10
5	1	3	5
4	6	3	15
2	2	3	5
0	6	4	15
2	4	2	7
3	6	3	10
5	2	3	3
4	3	5	7
5	2	4	8
8	1	2	6
4	6	4	0
-3	3	3	19
4	5	3	5
2	4	3	7
3	3	3	8
3	1	3	15
-2	2	3	5
3	4	3	9
2	3	3	15
2	2	3	6
1	1	3	9
4	4	3	6
3	4	3	4
8	2	2	4
4	2	4	16
5	1	4	11
4	1	4	10
5	6	4	4
7	5	4	12
1	2	4	7
8	3	4	13
5	3	4	2
3	1	4	5
-2	2	4	9
5	4	4	6
4	5	4	13
-1	3	4	13
4	3	4	6
2	5	4	15
-6	1	4	11
1	8	4	7
-2	3	4	5
4	3	4	15
5	3	4	11
4	7	4	12
8	1	3	18
1	3	3	10
4	7	2	5
0	5	3	7
3	1	3	4
4	2	3	9
6	4	3	15
8	1	3	7
6	3	3	2
2	2	3	8
8	4	5	8
3	4	4	4
6	2	3	14
9	5	5	3
2	3	5	5
7	5	5	8
1	1	4	9
2	3	4	5
3	2	4	3
3	6	4	9
0	1	4	9
1	2	3	8
1	3	3	9
5	4	3	7
6	2	3	7
2	5	3	12
3	1	3	3
5	2	3	10
3	1	3	9
14	3	3	9
5	10	2	4
5	1	2	6
2	1	3	12
4	4	3	13
5	2	3	4
5	1	3	11
5	1	3	4
3	2	3	7
3	2	3	9
1	5	3	5
-1	1	3	6
12	2	3	13
4	4	3	10
5	2	4	6
5	3	5	9
1	4	5	11
1	3	5	7
4	2	5	9
5	1	4	4
4	3	4	15
5	11	4	8
5	2	2	9
5	2	2	7
-3	5	2	13
3	6	3	11
5	4	3	4
2	5	3	10
4	4	3	4
6	3	3	11
9	4	3	11
10	4	3	12
1	2	3	5
5	3	4	10
3	5	4	4
2	3	4	10
-4	4	4	14
3	2	4	6
-2	2	4	7
5	5	4	8
4	3	4	7
4	4	4	12
3	3	4	8
3	5	4	10
3	5	4	15
-2	2	4	9
-5	5	3	7
12	3	3	8
-1	1	3	16
3	4	3	12
3	3	3	8
-3	1	3	16
3	2	3	9
-1	1	3	11
7	7	3	7
3	4	3	5
4	3	3	3
-1	5	3	7
2	8	4	9
-1	3	4	7
2	4	4	9
0	1	4	8
2	3	4	11
3	2	6	14
3	2	6	13
-1	1	3	4
5	5	3	9
-6	4	3	10
0	2	3	10
[truncated: 74,728 more rows]

## Sheet: Source data Extended Data Fig3b
Databases	APEX (human proteome)	SF (human proteome)	Archaea EPs
-0.31	-0.55	0.33	0.32
-0.12	-0.18	0.33	0.5
0.18	-0.73	0.35	0.15
0.39	-0.52	0.32	0.16
0.3	-0.7	0.32	-0.04
0.83	-0.46	0.75	0.45
1.24	-0.45	0.77	0.49
-0.12	-0.53	0.75	0.45
1.1	-0.38	0.77	0.1
-0.05	0.07	0.31	-0.47
0.28	0.04	0.19	-0.18
0.39	-0.07	0.2	0.55
-0.26	-0.31	0.27	0.58
0.03	-0.15	0.27	0.16
0.17	-0.22	0.27	0.18
-0.04	-0.69	0.29	0.26
0.37	-0.35	0.29	0.18
-0.13	-0.67	0.7	0.19
-0.07	-0.14	0.73	-0.22
0.01	-0.47	0.74	0.19
0.16	0.15	0.72	-0.01
-0.08	-0.36	0.74	0.34
0.45	-0.4	0.74	0.37
-0.07	-0.41	0.7	0.29
0.2	-0.36	0.74	0.42
-0.13	-0.31	0.72	0.11
0.05	-0.6	0.28	0.27
-0.02	-0.1	0.19	0.4
0.09	-0.65	0.17	0.24
0.16	-0.18	0.17	0.13
-0.65	-0.51	0.19	0.62
0.13	-0.24	0.19	0.55
-0.04	-0.34	0.64	0.68
0.03	-0.73	0.64	0.21
0.19	-0.44	0.16	0.27
-0.13	0.12	0.16	0.36
0.02	-0.07	0.18	0.19
1.27	-0.2	0.25	-0.03
0.18	-0.41	0.21	-0.08
0.35	-0.3	0.25	0.26
-0.16	-0.24	0.23	0.55
0.34	-0.25	0.25	0.55
-0.08	0	0.11	0.22
0.08	-0.52	0.11	0.29
0.76	0.02	0.12	-0.02
-0.25	0.11	0.11	0.31
1.69	0.13	0.12	0.38
-0.24	-0.03	0.12	0.33
-0.21	-0.1	0.12	0.18
-0.42	-0.04	0.12	-0.03
-0.04	0.06	0.11	0.21
0.13	-0.56	0.2	0.21
0.11	-0.18	0.69	0.14
-0.22	-0.06	0.08	0.05
-0.04	-0.13	0.13	0.55
-0.29	0.06	0.15	0.32
0.33	-0.14	0.59	0.23
0.4	-0.04	0.57	0.14
1.22	-0.04	0.57	0.37
0.22	-0.09	0.61	0.46
-0.45	-0.45	0.01	0.37
0.2	-0.2	0.14	-0.05
0.09	-0.53	0.19	0.16
-0.28	-0.07	0.6	0.33
0.44	-0.18	0.04	0
-0.29	-0.34	0.1	0.38
0.26	-0.1	0.08	0.1
0.71	-0.3	0.1	-0.4
0.13	0.04	0.1	0.17
0.78	-0.23	0.12	0.15
0.28	-0.07	0.08	0.32
-0.46	-0.11	0.1	0.04
0.66	-0.34	0.1	0.41
0.19	-0.22	0.08	0.39
0	-0.27	0.1	0.37
-0.14	-0.12	0.1	-0.05
0.49	-0.13	0.1	0.1
-0.46	-0.28	0.48	0.36
0.61	-0.57	-0.02	0.1
-0.17	-0.12	0	0.07
-0.35	-0.11	0.01	-0.05
-0.47	-0.7	0	0.67
0.4	-0.33	-0.02	0.35
0.11	-0.38	0	0.13
0.95	-0.71	0	0.54
0	-0.16	0.09	0.11
0.14	-0.41	0.09	0.2
-0.36	-0.4	0.48	0.06
0.2	-0.4	0	0.08
0.69	-0.49	0.02	0.06
0.48	-0.31	-0.01	0.11
0.03	-0.4	0.55	0.1
0.6	-0.08	0.57	0.05
0.1	0.16	0.55	0.26
0.31	-0.36	0.52	0.21
-0.63	0.25	0.55	0.28
-0.62	0.01	0.57	0.12
0.29	-0.4	0.17	0.26
0.35	-0.66	-0.07	0.54
0.42	-0.15	-0.08	0.31
-0.17	-0.66	-0.08	0.39
-0.1	-0.14	0.46	0.5
0.42	-0.42	0.44	0.36
0.33	-0.16	0.46	0.09
0.98	-0.02	0.46	0.34
0.16	-0.48	0.41	0.13
0.24	-0.56	0.46	-0.14
-0.21	-0.39	0.08	0.43
0	0.1	0.06	0.27
0.19	0.14	0.06	0.41
0.19	-0.62	0.06	-0.08
0.27	-0.44	0.06	0.52
0.27	-0.68	0.06	0.34
0.27	0.09	0.33	-0.04
0.11	0.12	0.06	0.18
-0.2	-0.46	0.08	0.11
-0.48	-0.36	0.33	0.18
-0.17	-0.13	0.04	0.37
0.25	-0.16	0.08	0.64
-0.65	-0.46	0.56	0.16
0.26	0	-0.08	-0.11
-0.03	-0.42	-0.04	0.17
0.06	-0.32	-0.04	0.46
0.13	-0.62	-0.03	0.45
-0.39	-0.46	-0.01	0.27
0.47	-0.7	-0.03	0.37
-0.31	-0.26	-0.03	0.1
-0.12	-0.28	-0.01	0.48
-0.65	0.08	-0.06	0.24
-0.14	0.03	-0.01	0.01
1.26	-0.36	-0.01	0.27
0.2	-0.26	-0.01	0.22
0.02	0.04	-0.04	0.16
2.53	0.06	-0.03	-0.22
0.44	-0.71	-0.12	0.49
0.43	-0.35	-0.12	-0.12
0.58	-0.06	-0.15	0.37
1.07	-0.69	-0.13	0.52
0.42	-0.13	-0.13	0.18
-0.09	-0.47	-0.12	-0.2
-0.45	-0.31	0.61	0.2
0.33	-0.12	0.32	0.03
0.43	-0.24	0.31	0.08
0.39	-0.18	0.3	0.04
-0.13	0	0.32	0.42
0.26	-0.15	0.32	0.47
-0.12	-0.25	0.28	0.14
-0.21	0.09	0.31	-0.03
-0.13	-0.17	0.35	0.44
0.24	-0.19	0.36	0.22
0	-0.68	0.36	0.22
-0.55	-0.58	0.35	0.29
0.5	0.17	0.36	0.06
0.36	-0.35	-0.1	0.69
0.19	-0.52	-0.12	0.47
0.04	0.04	0.53	0.57
1.03	-0.45	0.51	0.45
0.65	-0.68	0.32	0.19
-0.06	0.16	0.32	0.42
-0.27	-0.06	0.34	-0.15
0.02	-0.68	0.34	-0.26
0.32	0	0.31	0.31
0.21	0.04	0.32	0.61
-0.04	-0.29	0.32	0.01
0.15	-0.47	0.32	0.09
-0.08	-0.19	-0.2	0.19
0.39	-0.47	0.4	0.23
0.22	-0.47	0.44	0.19
-0.13	-0.46	0.42	0.46
0.25	-0.58	0.44	0.04
0.08	-0.56	0.42	0.04
0.28	-0.65	0.4	0.36
0.13	-0.38	-0.13	0.21
-0.09	-0.51	0.31	0.14
0.82	-0.2	-0.05	0.57
0.68	-0.37	-0.05	0.5
-0.37	0.17	0.2	0.07
0.1	0.02	0.2	0.55
-0.11	-0.7	-0.07	-0.04
-0.48	-0.37	0.28	0.44
0.61	-0.36	0.27	0.13
0.07	0.28	0.27	0.16
0.12	-0.45	0.28	0.52
0.69	-0.51	0.25	0.23
-0.2	-0.25	0.27	0.23
0.18	-0.69	0.28	0.17
-0.18	0.02	0.28	0.44
-0.07	-0.51	0.32	0.53
-0.35	-0.36	0.35	0.12
0.32	0.13	0.32	0.3
-0.26	-0.03	0.33	0.34
0.37	-0.14	-0.19	0.42
-0.34	-0.2	-0.16	-0.01
0.15	-0.51	-0.16	0.17
1	0	0.43	-0.13
0.84	-0.29	0.43	0.74
0.62	-0.34	0.43	0.29
0.39	-0.41	0.26	0.32
0.06	-0.1	-0.16	0.19
0	-0.3	-0.16	0.19
0.22	-0.39	-0.16	0.22
-0.18	0.14	-0.16	0.41
0.34	-0.74	-0.2	0.28
-0.08	0.28	-0.2	0.15
-0.29	0.04	-0.16	0.69
0.63	-0.06	-0.16	0.29
0.07	-0.25	-0.18	0.63
-0.26	-0.52	-0.18	0.3
0.45	-0.23	-0.15	0.23
0.16	-0.8	0.31	0.29
0.24	-0.74	0.28	0.4
0.54	-0.35	0.28	0.18
-0.07	-0.11	0.28	0.29
0.33	-0.4	0.27	0.13
0.11	-0.19	0.19	0.35
-0.25	0	0.19	0.27
0.46	-0.44	0.19	0.26
0.02	0.13	0.19	-0.04
0.45	-0.26	-0.25	0.14
0.02	0.08	1.18	0.16
0.11	-0.67	1.15	0.39
0.37	0.12	0.79	0.52
-0.14	-0.06	-0.19	0.17
0.37	0.17	-0.19	0.18
1.6	-0.23	0.47	0.38
0.17	-0.45	0.49	0.3
0.82	0.26	0.19	0.1
0.29	-0.09	0.18	0.21
-0.18	0.11	0.4	0.29
-0.05	-0.59	0.38	0.51
0.29	-0.21	0.16	0.36
0.46	-0.32	-0.26	0.19
0.34	-0.58	-0.28	0.35
1.24	-0.73	-0.28	0.26
0.32	-0.2	-0.28	0.36
0.35	-0.32	0.16	0.1
0.31	0.04	-0.11	0.16
0.19	-0.52	-0.11	-0.19
1.08	0.08	-0.11	0.16
0.25	-0.58	0.23	0.46
0.19	-0.52	0.23	0.13
0.15	-0.34	0.19	0.21
0.23	-0.29	0.24	0.19
-0.06	-0.03	0.4	0.34
-0.41	-0.79	0.4	0.48
0.36	0	0.38	0.23
0.18	0.01	0.4	0.71
-0.17	-0.68	0.4	-0.06
-0.01	-0.36	1.17	0.5
0.07	-0.13	0.72	-0.08
-0.29	-0.18	0.73	0.1
-0.66	-0.46	0.73	0.66
-0.08	0.01	0.73	0.47
-0.06	0	-0.28	0.29
-0.38	-0.01	-0.3	0.43
0.24	-0.36	0.2	0.25
0.33	0.05	0.2	0.44
-0.12	-0.04	0.19	0.3
0.58	-0.07	-0.21	-0.24
0.21	-0.62	0.07	0.28
-0.19	-0.76	-0.27	0.28
0.47	-0.53	-0.24	0.27
-0.52	-0.11	-0.25	0.26
0.26	0.2	0.24	0.26
0.35	-0.28	0.16	0.05
0.19	-0.4	0.16	0.16
0.34	-0.23	0.11	-0.03
-0.04	-0.15	0.16	0.37
0.09	-0.35	0.14	0.49
0.07	-0.41	0.16	0.35
-0.08	-0.01	0.14	0.48
0.19	-0.42	0.11	0.18
-0.47	-0.23	0.14	0.19
0.16	-0.08	0.12	0.01
0.29	-0.33	0.14	-0.19
0.19	-0.13	0.12	0.12
0.68	-0.49	0.14	0.26
0.1	-0.59	0.14	0.54
-0.27	0.04	0.14	0.38
0.15	-0.2	0.16	0.5
-0.21	0.25	0.16	0.44
0.21	-0.13	0.16	0.19
0.1	-0.12	0.69	0.19
-0.01	-0.43	0.67	0.35
-0.3	-0.35	0.29	0.39
0.4	-0.49	-0.29	0.29
-0.13	0.17	-0.31	-0.09
0.87	-0.14	-0.32	-0.38
-0.03	-0.25	-0.31	0.53
-0.09	0.2	-0.36	0.44
-0.09	0.06	-0.31	0.56
-0.07	0.31	-0.31	0.25
1.09	0.24	-0.31	0.4
0.46	-0.2	0.39	0.02
-0.14	-0.22	0.1	-0.39
0.07	0.23	1.09	0.07
0.43	-0.61	-0.24	-0.12
0.08	-0.5	-0.21	0.24
0.26	0.26	-0.23	0.28
0.14	-0.38	0.39	0.19
0	0.28	0.39	0.52
-0.09	-0.07	0.37	0.31
0.05	-0.1	0.34	0.4
-0.14	-0.26	0.24	-0.5
0.1	0.18	0.24	0.24
0.05	-0.59	0.13	-0.08
0.02	-0.28	0.15	-0.26
0.03	-0.4	0.51	0.19
-0.18	-0.28	0.15	0.34
0.18	-0.46	0.13	0.06
-0.04	-0.1	0.15	-0.23
-0.18	-0.17	0.15	0.3
0.03	-0.2	0.2	0.2
-0.15	-0.38	0.22	0.09
0.54	-0.46	0.22	0.24
0.69	-0.42	0.19	0.65
0.23	-0.28	0.2	0.03
-0.12	-0.06	0.19	0.49
-0.23	-0.47	-0.32	0.51
0.46	-0.34	-0.33	0.4
0.34	-0.2	-0.33	0.08
-0.56	0.03	-0.35	0.44
0.22	-0.23	-0.32	0.2
0.2	0	0.75	0.29
0.15	0.18	0.71	0.23
-0.34	-0.4	0.62	0.52
-0.11	-0.09	0.62	0.02
0.37	-0.34	0.63	0.34
0.17	-0.06	0.15	0.03
-0.19	0.2	0.17	0.21
-0.1	0.21	0.17	0.38
0.42	-0.22	0.15	0.19
-0.07	-0.49	0.17	0.18
0.16	-0.47	0.15	0.4
0.29	-0.56	0.17	-0.24
-0.13	-0.11	0.04	0.11
-0.35	0.12	0.06	0.25
-0.2	0.07	0.04	-0.3
-0.1	0.2	0.04	0.32
0.03	-0.28	0.04	0.4
0.39	-0.26	0.04	0.11
0.17	-0.19	0.06	-0.05
0.7	0.05	-0.39	-0.23
0.24	0.21	-0.15	0.13
0.06	0.08	-0.13	0.28
0.3	-0.38	-0.34	0.05
-0.28	-0.05	-0.32	0.15
0.06	-0.07	-0.24	0.29
0.05	0.1	-0.24	-0.04
0.15	-0.22	-0.24	0.35
0.42	-0.11	-0.24	0.53
0.86	0.05	-0.24	0.4
0.13	-0.5	0.2	0.56
-0.15	-0.68	0.19	0.1
-0.04	0.01	0.19	0.4
0.31	-0.38	1.13	0.16
0.27	-0.58	0.08	0.23
-0.22	0.2	0.27	0.22
-0.04	-0.3	0.05	0.24
1.21	0.13	-0.02	0.56
0.25	0.23	0.87	-0.09
0.25	0.19	0.66	0.39
-0.03	-0.23	0.66	0.47
-0.14	-0.32	0.63	0.61
0.68	-0.19	0.16	0.61
0.39	-0.7	0.16	-0.02
0.23	-0.43	-0.22	0.51
0.49	-0.25	0.05	0.16
-0.06	-0.38	-0.36	-0.3
-0.54	-0.54	-0.36	0.18
-0.08	0.1	-0.38	0.72
-0.01	0.35	-0.33	0.18
0.02	-0.71	-0.36	0.16
0.28	-0.42	-0.36	0.07
0.3	-0.18	-0.35	0.1
0.38	-0.4	-0.38	0.33
-0.17	-0.21	-0.36	-0.13
-0.18	0.26	0.36	0.25
0.12	-0.23	0.34	0.42
-0.31	-0.17	0.08	0.04
-0.03	-0.24	0.48	0.06
0.34	-0.46	0.07	0.2
-0.2	0.04	0.1	0.21
-0.12	0.15	0.08	0.42
-0.29	-0.16	0.1	0.25
0.06	0.13	0.1	0.16
0.21	-0.18	0.08	0.03
0.28	-0.51	0.12	0.17
0.05	-0.22	0.12	0.24
0.02	-0.44	0.1	0.05
0.4	-0.22	0.12	0.3
0.01	0.25	0.12	0.39
0.73	-0.17	0.69	0.16
0.03	-0.02	0.69	0.09
-0.29	-0.1	0.68	0.1
0.27	-0.47	0.69	0.11
-0.4	-0.02	1.06	0.22
0.04	0.22	1.06	0.33
0.26	-0.1	1.06	0
0.44	-0.05	1.04	0.45
0.24	-0.38	1.06	-0.16
0.13	-0.04	0.28	0.22
-0.01	0.19	0.07	-0.11
-0.22	-0.09	-0.34	-0.05
0.22	-0.36	0.33	0.4
-0.02	-0.18	0.35	0.06
0.07	-0.31	0.3	0.54
0.44	0.14	0.03	0.35
0.1	-0.5	0.03	0.26
0.38	-0.24	-0.01	0.24
-0.33	0.24	0.03	0.82
0.18	-0.76	0.03	0.41
0.22	-0.59	0.03	0.34
-0.06	-0.31	0.03	0.06
-0.11	-0.37	0.01	0.21
0.97	-0.19	-0.01	0.12
0.59	-0.06	0.25	0.23
0.2	-0.09	0.27	0.31
-0.19	-0.42	0.54	0.57
0.55	-0.56	0.27	0
0.31	-0.43	0.25	0.47
-0.01	0.38	0.6	0.07
-0.06	0.19	0.6	0.19
0.29	-0.71	0.6	0.5
0.65	-0.04	0.6	0.46
-0.22	-0.17	0.57	0.34
0.37	0.09	0.59	0.18
0.09	0.23	0.6	0.23
0.08	-0.53	0.6	0.47
-0.14	0.23	0.59	-0.11
0.15	-0.14	0.59	0
-0.01	-0.64	0.59	0.27
-0.1	-0.39	0.59	-0.04
-0.13	-0.25	0.59	-0.03
0.73	-0.05	-0.06	0.18
0.18	0	-0.46	-0.1
0.48	-0.67	-0.43	0.05
0.69	-0.72	0.24	0.37
0.14	-0.21	0.24	0.44
0.15	0.21	0.24	0.35
-0.09	0	0.26	0.03
0.02	-0.33	-0.3	0.29
0.73	-0.45	-0.32	0.32
-0.06	0.14	-0.28	0.31
0.15	-0.45	1.03	0.08
0.15	0.12	0.11	0.24
0.1	-0.43	0.13	0.4
0.95	-0.3	0.13	-0.1
0.05	0.2	0.56	0.11
1.09	0.08	0.02	0.14
-0.53	0.22	0	0.27
0.26	-0.49	0	0.02
0.05	-0.05	0	0.12
-0.17	-0.29	0.16	0.21
0.12	0.14	0.16	0.31
-0.32	-0.25	0.82	0.49
0.58	-0.08	0.26	0.15
0.38	-0.79	0.83	0.12
-0.34	-0.71	-0.37	0.57
-0.11	0.1	-0.4	0.4
-0.15	-0.22	-0.4	0.46
0.35	0.1	-0.37	0.18
0.04	0.17	-0.39	0.41
0.61	0.14	-0.4	0.29
-0.19	-0.31	-0.37	0.18
0.56	-0.4	0.04	0.67
0.07	-0.05	0.03	0.15
-0.34	-0.09	0.01	0.07
0.26	-0.9	0.25	0.27
-0.76	0.25	0.02	-0.01
-0.32	-0.16	0.01	0.2
0.59	-0.66	-0.09	0.21
0.5	-0.55	-0.09	-0.07
0.23	-0.68	-0.49	0.26
0.07	-0.81	-0.48	0.21
0.32	-0.18	-0.48	-0.36
0	-0.26	0.92	0.32
0.3	-0.1	0.94	-0.1
-0.1	0.08	0.17	0.64
-0.06	-0.25	0.08	0.33
-0.2	-0.66	0.04	0.16
0.35	0.42	0.08	-0.03
-0.14	-0.16	0.08	0.05
0.28	-0.68	0.08	-0.01
-0.09	0.03	0.62	0.38
0.12	-0.27	0.62	0.12
0.32	-0.78	0.6	0.14
0.09	0.31	0.6	-0.07
0.45	-0.33	0.59	0.19
-0.02	-0.25	0.47	0.22
-0.04	-0.25	0.49	0.32
-0.32	0.3	0.14	0.12
0.33	-0.59	0.14	0.47
-0.14	-0.23	-0.1	0.39
0.51	0.24	0.13	0.18
1	-0.23	-0.06	0.17
-0.46	-0.11	-0.06	0.4
-0.05	0.06	0.03	0.53
0.23	-0.58	-0.5	0.36
-0.07	-0.1	-0.47	0.36
0.71	-0.22	0.31	0.31
0.05	0.26	-0.13	0.35
0.64	-0.07	-0.15	0.11
-0.34	-0.19	-0.13	0.23
-0.46	0.21	-0.15	0.53
0.11	-0.71	-0.03	0.32
-0.47	-0.38	-0.03	0.38
-0.43	-0.17	0.39	0.03
0.32	-0.43	-0.03	0.19
0.57	-0.07	-0.05	0.09
0.05	0.01	-0.01	-0.04
-0.38	-0.48	-0.05	0.13
-0.05	0.17	-0.05	0.16
0.31	-0.26	-0.03	0.14
0.07	-0.03	-0.05	0.46
-0.07	0.04	-0.01	0.12
0.84	-0.51	-0.03	0.33
-0.1	-0.01	-0.05	0.15
-0.1	-0.38	-0.03	0.35
0.44	-0.67	-0.05	0.63
-0.15	-0.17	-0.05	0.29
0.22	0.01	0.45	0.27
0.23	-0.68	-0.03	0.27
0.18	0.1	-0.01	0.19
-0.05	-0.81	0.65	0.19
0.61	-0.34	0.38	0.58
-0.39	-0.08	0.38	0.25
1.09	-0.26	0.51	0.43
0.02	-0.24	0.53	0.04
0.25	0	0.72	0.12
-0.08	-0.66	0.48	0.44
0.09	-0.77	0.72	0.27
0.13	-0.47	0.51	0.31
-0.17	-0.1	-0.19	0.12
-0.12	0.32	-0.18	0.07
0.49	0.35	-0.23	0.31
0.12	-0.21	-0.14	0.35
-0.13	-0.28	-0.11	0.19
0.04	-0.69	0.5	-0.08
-0.27	-0.21	0.23	0.23
0.53	-0.03	0.18	0.22
0.49	-0.69	0.2	0.25
0.15	-0.17	0.18	0.28
-0.01	-0.15	0.22	0.26
0.03	-0.26	0.2	0.52
0.3	-0.71	0.2	0.5
0.14	-0.27	0.22	0.26
-0.11	0.29	0.22	0.24
0.22	-0.31	0.22	0.25
1.15	-0.73	0.19	0.29
-0.04	0.2	0.2	0.35
0.19	-0.24	-0.14	0.48
-0.19	0.2	-0.44	0.57
0.05	0.12	-0.12	0.3
0.03	-0.22	-0.1	0.19
0.29	-0.09	-0.12	0.64
0.36	-0.6	0.55	0.35
0.32	-0.16	0.56	0.35
0.34	-0.49	0.55	0.46
-0.1	-0.32	0.53	0.47
0.53	-0.07	-0.02	0.3
0.56	-0.43	0.31	0.35
-0.06	-0.55	-0.15	0.16
0.12	-0.17	-0.5	0.09
-0.01	-0.43	-0.5	0.23
-0.01	-0.14	-0.26	0.3
0.63	-0.24	-0.53	0.34
0.75	-0.35	-0.52	0.27
-0.01	-0.14	-0.52	0.43
-0.05	-0.78	0.13	-0.2
0.49	-0.45	0.13	0.25
0.1	0.18	0.1	-0.06
-0.16	0.02	0.11	0.06
0.34	0.19	0.11	0.43
0.23	-0.43	0.06	0.51
0.24	0.16	0.11	0.15
0.01	-0.73	0.13	0.47
-0.1	0.04	0.11	0.39
-0.04	-0.09	0.11	0.42
-0.26	-0.47	-0.18	0.02
0.26	-0.05	-0.2	0.2
0.42	-0.53	-0.25	0.41
-0.1	0.02	-0.16	0.4
0.3	-0.44	-0.16	0.6
0.15	-0.52	-0.2	0.23
-0.1	0.21	-0.16	0.35
0.18	-0.29	0.41	0.03
0.28	-0.07	0.38	0.2
0.66	-0.33	0	0.51
-0.03	-0.35	0.21	0.64
-0.14	-0.02	0	0.34
0.63	-0.25	0	0.45
0.21	-0.36	-0.03	0.18
-0.38	0.18	-0.03	0.18
-0.05	-0.56	-0.11	0.51
-0.59	-0.48	-0.13	0.37
0.05	-0.41	0.31	0.22
0	-0.23	0.91	0.43
-0.17	-0.18	0.91	0.3
0.23	-0.5	0.93	0.35
0.12	0.06	0.93	0.02
0.12	0.15	0.89	0.48
0.45	0.1	0.91	0.28
0.33	0.17	0.78	0.3
-0.04	-0.31	0.8	0.14
0	0.05	0.76	0.22
-0.02	0.25	0.46	-0.06
-0.17	-0.49	0.46	0.36
0.57	-0.54	0.44	0.55
0.56	0.32	0.46	0.11
0.36	0.25	0.48	0.05
0.04	-0.12	0.44	-0.15
0.19	-0.12	0.46	0.11
-0.36	-0.64	0.48	0.44
0.1	0.44	0.46	-0.19
0.25	-0.5	0.32	0.39
0.33	-0.04	0.32	0.22
0.02	-0.23	0.3	-0.26
0.23	-0.03	-0.22	-0.28
0.11	-0.18	-0.21	0.21
0.21	0.3	-0.21	0.09
0.14	0.06	-0.02	0.3
-0.06	-0.51	-0.21	0.59
0.41	-0.32	0.37	0.4
0.79	-0.22	0.4	0.18
0.37	-0.17	0.44	0.34
-0.2	0.06	0.37	0.39
-0.07	0.21	0.37	0.43
0.36	-0.19	0.36	0.14
0.46	-0.14	0.37	0.17
0.07	0.05	0.42	0.33
0.47	-0.11	0.67	0.05
0.11	-0.29	-0.53	0.5
0.16	-0.26	0.04	0.57
-0.24	0.22	0.04	0.21
0.06	0.33	0.38	0.11
-0.15	-0.44	0.37	0.64
-0.1	-0.29	0.38	-0.01
0.22	0.11	0.38	-0.18
0.23	-0.66	0.38	0.46
0.44	-0.35	0.35	0.22
0.89	-0.43	-0.19	0
0.34	-0.08	-0.22	-0.18
-0.37	0.04	-0.17	0.21
1.29	-0.35	0.43	0.35
-0.11	-0.41	0.42	0.35
0.98	-0.27	0.42	0.07
0.15	-0.16	0.64	0.14
0.08	0.21	-0.12	0.2
-0.13	0.07	-0.09	0.18
0.45	-0.15	-0.09	-0.01
0	0.35	0.12	0.28
0.22	-0.74	-0.12	0.31
0.76	-0.28	-0.1	0.39
-0.19	-0.56	0.69	0.18
-0.54	-0.14	0.71	0.33
0.92	0.03	0.71	0.17
0.31	0.36	0.67	0.41
0.01	-0.5	0.69	0.11
-0.08	-0.34	-0.17	0.8
-0.18	-0.22	-0.26	0.32
0.33	-0.28	-0.26	0.55
0.07	-0.7	-0.31	0.1
0.38	-0.58	-0.28	0.33
-0.19	-0.07	-0.26	0.21
0.56	0.06	-0.28	0.59
1.25	-0.13	-0.05	0.05
-0.3	0.25	-0.05	0.05
0.01	-0.44	-0.05	0.54
-0.01	-0.07	-0.05	0.05
0.22	-0.33	-0.07	0.12
-0.21	-0.33	-0.07	0.26
-0.47	0.14	-0.07	0.28
0.81	-0.29	-0.05	0.27
0.23	-0.57	0.58	0.03
0.56	0	0.85	0.23
0	-0.51	0.88	0.28
0	-0.64	-0.18	0.3
-0.06	-0.36	0.28	0.05
0.28	0.09	0.28	0.01
-0.13	-0.22	0.25	0.14
0.34	0.08	0.28	0.26
0.43	-0.44	0.27	0.4
0.12	-0.34	0.28	0.31
0.24	-0.02	0.27	0.5
0.1	0.11	0.28	0.31
0.09	-0.71	0.28	0.29
0.1	-0.09	0.28	0.59
-0.3	-0.57	0.36	0.22
-0.19	0.21	0.03	0.12
0.03	-0.68	0.03	0.17
0.58	0.21	-0.34	0.37
-0.45	-0.18	-0.3	0.34
-0.22	-0.07	-0.27	0.1
-0.01	-0.69	-0.05	-0.35
0.82	-0.26	-0.24	0.1
-0.16	0	-0.03	0.04
-0.44	0.11	-0.03	0.48
0.14	-0.14	-0.05	0.28
0.37	-0.29	0.16	0.05
-0.03	-0.19	0.16	0.26
-0.59	0.18	0.18	0.49
0.38	-0.28	0.21	0.36
-0.34	-0.35	0.22	0.29
-0.54	0.19	0.14	0.35
-0.31	0.06	0.24	0.33
0.12	-0.34	0.16	0.19
-0.05	-0.62	0.16	0.73
0.17	0.06	-0.56	-0.23
0.3	-0.29	-0.56	-0.32
0.14	-0.53	-0.56	0.28
0.56	-0.63	-0.16	-0.04
-0.08	-0.16	0.4	0.33
0.88	-0.1	-0.14	-0.06
0.75	0.2	0.26	0.38
0.48	0.08	0.28	0.56
-0.29	0.09	-0.16	0.19
0.35	-0.25	0.32	0.5
0.13	0.19	0.4	0.23
0.15	-0.44	-0.18	0.39
-0.13	-0.27	-0.16	0.11
-0.24	-0.6	-0.16	0.25
0.74	0.03	0.28	0.14
-0.29	-0.67	-0.14	0.17
0.01	0.15	-0.16	0.26
-0.18	-0.59	0.26	0.2
0	-0.29	-0.24	0.42
0.53	-0.39	-0.22	0.66
-0.3	-0.21	-0.24	0.58
0.58	-0.72	0.47	0.22
-0.24	0.22	0.47	0.51
0.01	-0.24	0.47	0.14
0.6	-0.32	0.44	0.67
0.15	-0.39	0.33	0.07
-0.55	-0.26	0.33	-0.23
-0.53	-0.13	0.31	0.18
0.35	-0.26	0.42	0.37
0.32	0.05	0.33	0.44
-0.12	-0.8	0.4	0.72
0.03	-0.33	0.32	-0.07
-0.26	-0.07	0.33	0.08
-0.13	-0.45	0.33	0.26
0.36	-0.73	0.33	0.14
-0.58	0.08	0.47	0.34
0.15	0.04	0.31	0.68
0.56	-0.1	0.32	0.51
0.53	-0.22	0.27	0.04
0.59	-0.62	0.4	-0.04
0.86	-0.11	0.33	0.27
0.01	-0.41	0.37	-0.25
-0.35	0.05	0.45	0.27
-0.14	0.02	0.47	0.52
0.94	-0.47	0.34	0.18
0.15	0.07	0.33	0.29
0.21	-0.71	0.32	0
-0.06	-0.56	0.31	0.38
0.45	-0.22	0.34	-0.03
-0.34	-0.5	0.4	0.29
0.26	-0.27	0.44	0.07
0.19	-0.68	0.34	0.26
-0.1	-0.76	0.34	0.41
-0.07	-0.74	0.47	0.14
0.26	0.28	0.31	0.54
0.62	-0.58	0.33	0.06
0.1	-0.65	0.32	-0.34
0.43	0.49	0.39	0.12
-0.1	-0.43	0.4	0.04
-0.21	-0.47	0.29	0.39
0.2	0.23	0.34	0.58
0.52	-0.68	0.36	-0.05
-0.26	-0.17	0.26	0.26
-0.13	0.17	-0.26	0.48
0.6	-0.36	-0.26	-0.01
0.13	-0.32	0.09	0.06
0.23	-0.31	0.06	0.17
0.1	-0.31	0.09	0.23
-0.64	0.09	0.09	0.13
-0.12	-0.15	0.07	0.15
-0.31	-0.73	0.09	0.27
-0.01	-0.03	0.07	0.5
0.28	-0.3	0.09	0.22
-0.41	-0.4	0.06	0.42
-0.22	-0.71	0.09	0.38
0.06	0.14	0.06	0.21
0.08	-0.03	0.52	0.57
0.65	-0.19	0.51	0.3
-0.71	-0.22	0.52	0.4
1.02	0.33	-0.34	0.26
0.13	0.04	-0.33	0.28
-0.47	-0.17	-0.36	0.24
0.64	0.06	-0.34	-0.09
-0.1	0.24	-0.31	-0.27
0.18	0.07	-0.33	0.19
-0.04	0.12	0.17	0.23
0.42	-0.29	0.97	0.11
-0.21	0.21	0.97	0.28
0.31	-0.25	0.59	0.11
0.19	0.01	0.59	0.29
-0.17	-0.72	0.59	0.36
-0.2	0.09	0.4	0.26
0.27	-0.59	0.61	0.14
0.09	-0.25	0.4	0.3
-0.4	-0.24	0.39	0.23
0.15	-0.52	0.26	0.32
1.14	0.47	-0.35	0.32
0.42	0.42	0.18	0.56
-0.24	-0.33	0.38	0.19
0.02	-0.14	0.39	0.29
0.14	-0.02	0.28	0.43
0.2	-0.02	0.26	0.28
0.01	-0.13	0.17	0.54
0.29	-0.68	0.33	-0.18
0.38	-0.05	0.4	0.01
0	-0.38	0.17	0.49
-0.12	0.13	0.33	0.07
-0.31	-0.28	0.18	0.32
0.19	0.09	0.32	0.57
-0.07	-0.1	-0.08	0.31
0.27	0.21	-0.08	0.21
-0.06	-0.07	-0.06	0.29
-0.19	0.08	0.48	0.26
-0.13	-0.39	0.08	0.49
0.17	-0.4	0.33	0.61
-0.55	-0.29	0.34	0.12
0.5	-0.63	0.33	0.68
-0.28	-0.64	0.34	0.26
-0.11	-0.47	0.31	0.16
0.59	0.21	-0.19	0.28
0.14	0.11	-0.03	0.33
-0.01	0.24	0	0.14
0.01	-0.48	0	0.53
0.02	0.54	-0.03	-0.03
0.03	-0.14	-0.02	-0.09
0.61	-0.31	-0.3	0.32
-0.5	-0.21	-0.32	0.03
-0.29	-0.42	-0.34	0.33
-0.52	0.06	-0.3	0.41
0.76	0.16	0.44	0.5
0.05	0.13	0.98	0.62
-0.09	0.07	0.44	0.58
0.3	-0.54	0.44	0.1
0.64	-0.68	0.44	0.12
-0.52	-0.23	0.44	0.43
-0.12	0.29	0.44	0.1
0.12	0.05	0.44	0.09
0.45	0.2	0.08	0.08
0.36	-0.36	0.08	0.49
-0.05	-0.06	-0.13	0.49
0.16	-0.73	-0.14	0.31
-0.09	-0.71	0.16	0.03
1.29	-0.12	-0.38	0.62
0.94	-0.61	-0.36	0.48
0.14	-0.39	0.19	0.3
-0.42	-0.55	0.19	0.55
-0.37	-0.2	0.41	0.03
0.87	-0.22	0.41	0.54
-0.04	-0.2	0.21	0.03
0.16	-0.39	0.19	0.01
0.02	-0.27	0.86	0.34
0.1	-0.17	0.36	0.53
-0.04	0.1	0.35	0.3
-0.17	-0.36	0.24	0.5
0.64	-0.33	0.23	-0.15
-0.14	-0.28	0.36	0.63
0.31	-0.68	0.24	0.52
0.02	-0.62	0.27	-0.09
0.31	-0.04	0.23	-0.21
0.31	0.1	0.23	0.01
0.08	0.27	0.21	0.34
-0.23	-0.14	0.24	0.28
0.17	0.11	0.31	0.17
0.06	0.12	0.21	-0.14
0.16	-0.47	0.16	0.32
-0.12	-0.53	0.23	0.01
-0.26	-0.41	0.37	0.28
0.56	-0.15	-0.09	0.36
0.74	0.01	-0.31	0.53
-0.09	-0.36	-0.09	0
0.54	-0.3	-0.09	0.13
0.29	-0.19	-0.28	-0.11
0.22	0.04	-0.31	0.02
-0.54	-0.21	-0.39	0.25
-0.54	-0.49	-0.39	0.24
-0.04	-0.49	-0.39	0.38
-0.03	-0.29	0.87	0.14
0.27	-0.3	0.87	0.28
0.36	0.04	0.89	0.08
0.18	-0.64	0.89	-0.05
0.45	-0.23	0.25	0.48
0.3	-0.56	0.25	0.23
0.36	-0.25	0.24	0.15
0.4	-0.33	0.2	0.53
0.13	-0.03	0.24	0.1
0.11	-0.03	0.24	0.2
0.32	0.05	0.2	0.37
0.14	-0.3	0.25	0.51
0.1	-0.06	-0.2	-0.04
0.23	-0.56	-0.31	-0.18
-0.06	-0.25	-0.33	-0.16
-0.14	-0.4	0.22	0.06
-0.04	-0.63	0.22	0.46
1.08	-0.31	0.24	0.24
0.02	-0.66	0.24	0.13
0.23	-0.67	-0.26	0.06
0.07	0.1	-0.26	0.33
-0.04	-0.11	-0.29	0.29
0.28	0	-0.25	0.16
0.06	-0.27	0.67	0.06
0.08	-0.08	0.65	-0.03
-0.3	-0.09	0.67	0.33
0.55	-0.69	0.67	0.03
-0.32	-0.16	0.35	0.24
1.04	0.19	0.35	0.2
-0.05	-0.29	0.33	0.37
0.72	-0.66	0.35	0.19
0.39	-0.22	0.3	0.32
-0.24	-0.7	0.33	0.18
0.05	-0.35	0.35	0.35
0.2	-0.06	0.35	0.21
-0.28	-0.69	0.33	0.45
0.24	-0.4	0.44	0.27
-0.3	-0.6	-0.16	0.24
0.01	-0.16	-0.16	0.06
-0.45	0.41	-0.19	0.26
0	-0.37	-0.3	0.63
-0.33	-0.66	0.12	0.44
0.16	-0.04	-0.18	-0.22
-0.32	-0.01	0.22	0.21
0.55	-0.39	0.09	-0.29
-0.06	-0.72	-0.35	0.1
0.13	0.15	-0.37	0.09
-0.06	-0.36	-0.33	0.53
0.29	-0.26	-0.33	0.53
0.62	-0.35	-0.35	0.49
0.06	-0.09	-0.4	0.31
0.35	-0.51	-0.35	0.45
-0.01	0.34	-0.37	0.66
0.46	-0.17	-0.35	0.44
-0.03	-0.14	-0.33	0.11
0.75	0.02	-0.35	0.5
-0.08	-0.04	-0.35	0.31
0.28	-0.53	-0.37	0.27
-0.04	0.11	-0.37	0.66
0.18	-0.15	-0.33	0.1
0.38	-0.11	-0.35	0.16
0.31	0.1	-0.35	0.66
0.42	0.13	-0.35	0.09
0.94	-0.32	0.23	0.42
0.44	-0.26	0.3	0.18
0.39	-0.02	0.33	0.17
0.21	-0.1	0.33	0.43
0.58	-0.39	0.36	0.44
0.46	-0.77	0.29	0.16
0.01	-0.11	0.62	0.09
-0.1	-0.23	0.15	0.11
-0.42	0.18	0.36	-0.17
-0.01	-0.14	0.14	0.18
0.54	0.17	0.28	0.41
0.24	-0.39	0.14	0.38
0.22	0.03	0.36	0
-0.36	0.01	0.14	0.62
0.59	-0.72	0.3	0.01
-0.15	0.22	0.27	0.32
-0.18	-0.13	0.12	0.33
0.26	-0.57	0.15	0.15
0.44	0.15	0.15	0.46
-0.2	-0.68	0.23	0.24
0	-0.65	0.28	0.4
0.43	-0.05	0.28	0.29
-0.32	-0.68	0.15	-0.03
-0.13	0.08	0.14	0.33
-0.06	0.28	0.41	0.17
-0.02	0.27	0.15	0.39
-0.03	-0.33	0.52	0.48
0.07	-0.16	0.12	0.04
-0.04	0.02	0.28	0.15
-0.13	0.1	0.3	0.13
-0.35	-0.43	0.23	0.22
0.15	0.1	0.3	0.24
0.24	-0.45	0.33	0.17
0.14	-0.63	0.51	0.29
-0.11	-0.11	-0.25	0.42
0.8	-0.33	0.8	-0.3
-0.4	0.25	0.8	0.63
-0.07	-0.04	0.78	0.46
0.08	-0.1	0.78	0.17
-0.24	-0.35	0.8	0.43
-0.33	-0.05	0.78	0.62
0.3	-0.01	0.76	0.11
-0.01	-0.57	0.58	-0.16
-0.37	-0.08	0.58	0.45
-0.04	0.23	0.56	0.19
-0.09	0.15	0.55	0.39
0.77	-0.54	0.22	-0.06
0.32	-0.63	-0.12	0.23
-0.32	-0.37	-0.1	0.19
0.04	-0.14	-0.14	0.24
0.33	-0.11	-0.1	0.11
0.15	-0.31	-0.14	-0.04
-0.13	0.1	0.03	0.11
0.35	-0.13	0.46	0.02
0.1	-0.7	0.46	0.56
-0.11	-0.26	0.52	-0.02
-0.1	0.04	0.45	0.13
0.14	-0.67	0.43	-0.23
0.56	-0.69	0.49	0.07
0.46	0.02	0.5	0.39
-0.53	-0.53	0.39	0.43
0.35	0.44	0.38	0.07
0.61	-0.04	0.15	-0.29
0.11	-0.65	0.95	0.38
-0.14	0	0.4	0.2
-0.27	-0.25	0.16	0.22
-0.23	-0.36	0.14	0.11
0.32	-0.04	0.08	0.55
0.08	-0.2	0.12	-0.19
0.29	-0.2	0.12	0.08
0.32	-0.99	0.14	0.13
0.31	0.26	0.41	0.29
0.03	0.22	0.88	0.32
0.1	0.02	0.93	0.1
-0.35	-0.41	0.92	0.46
0.18	-0.42	0.31	0.16
0.43	0.23	0.37	0.25
0.24	-0.3	0.39	0.16
0.16	-0.65	0.36	-0.06
-0.13	0.4	0.05	0.2
0.3	0.01	0.31	0.21
0.05	0.09	0.26	0.08
-0.08	0.09	0.36	0.28
1	-0.46	0.03	0.24
0.1	-0.2	0.04	-0.1
0.05	0.28	0.09	0.27
-0.09	0.06	-0.02	0.24
0.33	0.3	0.19	0.46
-0.36	-0.37	-0.04	0.23
0.07	-0.2	0	0.34
0.07	0.07	0.57	0.39
0.86	-0.28	0.57	0.42
0.42	0.41	0.32	0.14
-0.17	0.01	0.9	0.12
0.03	-0.1	0.01	-0.06
-0.05	0.08	-0.01	0.58
0.39	-0.26	0.24	0.35
0.45	0.11	0.26	-0.57
-0.17	-0.11	0.26	0.46
0.14	-0.34	0.26	0
0.3	-0.62	0.73	0.5
0	-0.26	0.07	-0.05
-0.17	0.05	0.82	0.49
0.33	0.23	0.81	0.33
0.12	0.28	0.15	0.09
-0.09	-0.17	-0.04	0.1
0.48	0.33	-0.07	0.34
0.12	0.1	-0.03	0.37
0.39	-0.33	-0.06	0.14
1.2	-0.12	-0.04	0.19
-0.24	-0.48	-0.12	0.15
-0.17	-0.54	-0.02	0.14
-0.03	-0.32	0.51	0.38
0.47	0.12	0.18	-0.31
-0.11	0	0.57	0.19
0.27	-0.42	0.58	0.37
-0.18	0.35	0.72	0.13
0.03	-0.36	-0.19	-0.02
0.1	0.39	0.46	-0.05
0.22	-0.74	0.46	-0.21
0.15	0.1	0.53	0.4
0.07	-0.09	-0.09	0.56
0.51	0.01	-0.06	0.39
0.59	0.39	-0.06	0.2
0.62	-0.29	-0.05	0.03
-0.05	0.24	0.1	0.22
0.53	-0.08	0.13	0.2
-0.03	-0.34	0.14	0.28
-0.07	0.03	0.53	0.27
0.27	0.1	0.62	0.36
-0.53	-0.43	0.06	0.17
0.72	-0.23	0.05	0.15
0.33	-0.64	0.71	0.14
0.57	-0.37	0.69	0.3
0.06	-0.36	0.78	0.26
0.85	-0.19	0.16	0.09
-0.11	-0.33	0.15	-0.27
0.27	-0.22	0.16	0.31
0.41	0.27	0.45	0.16
-0.27	0.45	0.45	0.08
1.05	0.17	0.11	0.29
0.12	-0.09	0.15	0.23
-0.46	-0.24	0.17	0.12
0.18	0.38	0.45	0.23
0.16	0.12	0.64	0.39
-0.09	-0.62	0.65	0
0.37	0.2	-0.1	0.25
-0.18	0.13	-0.08	0.05
-0.14	-0.12	0.5	0.23
0.04	-0.4	0.12	0.25
-0.27	-0.35	0.35	0.56
-0.62	-0.43	0.35	0.4
0.12	-0.67	0.42	-0.41
0.84	-0.24	0.08	0.21
-0.19	-0.6	-0.27	0.37
0.37	-0.69	0.13	0.69
0.49	0.02	0.62	-0.12
0.73	-0.69	0.61	0.27
0.27	-0.48	0.07	0.56
0.14	-0.58	0.6	0.38
-0.14	-0.15	0.4	0.21
0.23	0.11	0.4	0.41
0.23	-0.34	0.12	0.55
0.26	-0.44	0.05	0.29
-0.5	0.61	0.67	0.23
0.47	0.14	0.67	0.14
0.48	-0.16	0.66	-0.04
0.51	-0.2	0.67	-0.03
-0.04	-0.11	0.03	0.26
0.2	-0.37	0.43	0.36
0.27	-0.44	0.43	0.39
0.11	-0.08	0.43	0.02
-0.02	0.12	0.22	0.16
0.35	-0.55	0.32	0.39
-0.2	-0.4	0.32	0.41
0.38	-0.03	0.59	0.57
-0.4	0.11	0.59	0.17
0.15	-0.66	0.28	0.02
0.14	0.02	0.31	0.28
1.07	0.37	0.05	0.36
-0.38	-0.24	0.05	0.33
0.02	0.25	0.7	0.39
0.09	0.13	-0.01	0.23
0.64	-0.4	-0.01	0.33
0	-0.18	0.01	0.32
0.32	-0.06	0.02	0.6
0.28	-0.14	0.01	0.12
0.27	0.2	-0.01	0.31
0.08	0.03	-0.01	0.33
-0.45	0.37	0.02	0.43
-0.12	-0.43	0.37	0.31
-0.09	0.03	0.55	0.25
-0.27	0.18	0.21	0.39
0.08	0.24	0.21	0.52
0.33	-0.38	0.23	0.28
0.33	0.07	0.33	0.05
0.23	-0.58	0.25	0.46
0	-0.51	0.1	0.15
0.31	-0.36	0.1	0.08
-0.18	-0.13	0.1	0.39
0.57	-0.63	0.01	0.14
-0.1	0.26	0	0.12
0.26	-0.2	0.57	0.52
0.12	0.21	0.59	0.51
-0.17	-0.44	0.59	0.55
-0.22	0.18	0.71	0.12
0.26	-0.13	0.3	0.41
0.27	-0.44	0.3	-0.33
0.08	-0.11	0.3	0.14
0.26	0.24	0.3	0.4
-0.01	0.27	0.29	0.17
-0.48	-0.17	-0.2	0.1
0.36	-0.21	0.46	0.55
0.08	0.03	0.03	0.23
-0.06	-0.69	0	0.17
0.23	-0.04	-0.07	-0.09
1.22	0.16	0.25	0.22
0.81	-0.28	0.25	0.26
-0.16	-0.18	-0.01	0.35
-0.36	0.17	0	0.56
0.93	0.04	0.48	-0.2
0.23	-0.31	0.97	0.37
0.38	-0.46	0.03	0.24
-0.06	0.07	-0.07	0.22
-0.11	-0.27	-0.33	0.43
-0.1	0.29	-0.04	0.43
0.1	-0.38	-0.03	0.28
0.24	-0.07	0.3	0.14
0.5	-0.33	0.29	0.42
-0.11	-0.58	0.2	0.68
0.06	-0.18	0.2	0.53
0.56	-0.63	0.53	0.43
-0.15	-0.01	0.54	0.42
0.32	0.11	0.04	0.5
0.07	-0.29	-0.23	0.28
-0.15	-0.15	0.18	0.04
0.18	-0.3	-0.12	0.22
-0.19	0.2	-0.12	0.3
0	-0.64	0.35	0.48
-0.13	-0.35	0.35	0.62
0.34	0.09	0.06	0.52
0.09	-0.77	-0.05	0.36
0.1	-0.38	0.41	0.26
-0.19	0.37	0.24	0.07
-0.34	-0.87	0.42	0.13
-0.04	-0.09	0.39	0.16
0.83	-0.41	0.39	0.17
0.11	0.36	0.46	0.27
0.31	-0.29	0.31	0.31
-0.17	0.04	-0.26	0.09
0.46	0.22	0.08	0.16
-0.18	-0.55	0.08	0.3
0.29	-0.47	-0.02	0.21
-0.89	-0.49	0.54	0.3
0.2	-0.33	0.59	0.32
-0.62	-0.47	-0.13	0.22
-0.15	-0.1	-0.12	0.28
0.05	-0.47	0.27	0.2
0.79	-0.5	0.25	0.09
0.27	0.13	0.25	0.16
-0.03	-0.01	0.24	-0.39
0.86	-0.28	0.27	0.25
0.58	-0.61	0.25	-0.33
0.02	-0.21	0.85	-0.1
-0.18	0.11	0.85	0.31
0.31	0.56	0.03	0.1
0.02	-0.18	0.03	0.05
-0.13	-0.01	-0.28	0.36
0.3	0.13	-0.31	0.28
0.05	-0.72	-0.26	0.04
0.43	-0.17	-0.26	0.37
-0.12	0.32	-0.26	0.48
0.17	0.16	-0.28	0.11
0.31	-0.39	-0.26	0.33
-0.3	0.02	0.42	0
-0.31	-0.05	0.09	0.06
-0.28	0.14	-0.08	0.22
-0.11	0.26	0.09	0.2
0.21	0.13	-0.18	0.48
0.19	0.11	0.19	-0.09
0.18	0.23	0.19	0.09
0.19	-0.42	-0.07	0.6
0.13	-0.39	-0.07	-0.13
0.29	-0.2	-0.3	0.11
0.52	-0.13	0.85	0.3
1.27	-0.21	-0.17	0.2
0.38	-0.14	-0.17	0.21
-0.34	-0.03	-0.2	0.35
0.34	-0.34	0.38	0.33
0.38	0.17	0.4	0.39
-0.24	0.03	0.4	0.45
-0.54	-0.22	0.38	0.34
-0.03	-0.4	-0.38	0.11
0.56	-0.32	-0.35	0.09
0.13	-0.41	0.19	0.46
0.18	0.01	0.9	-0.01
2.32	-0.59	0.35	0.28
-0.35	-0.11	-0.14	0.31
0.44	-0.34	-0.13	0.27
-0.31	-0.07	-0.13	0.22
0.23	0.12	-0.13	-0.26
0.39	0.32	0.2	0.06
0.09	-0.29	-0.16	-0.01
0.59	0.01	-0.16	0.3
0.19	-0.37	0.24	0.56
0.16	-0.1	0.62	0.19
0.75	0.12	0.28	0.19
-0.16	-0.42	0.47	0.02
-0.17	-0.45	0.28	0.42
1.12	-0.71	0.25	0.28
-0.02	-0.18	0.17	0.48
0.56	-0.07	0.21	0.48
0.13	-0.23	0.58	0.29
0.07	-0.42	0.61	0.24
-0.11	-0.08	0.58	0.3
-0.29	-0.34	0.56	0.04
0.14	-0.29	0.02	0.43
-0.03	0.08	0.62	0.6
0.2	-0.07	0.52	0.01
-0.03	-0.41	0.52	0.31
0.28	0.1	-0.25	0.32
-0.23	-0.45	-0.22	0.66
-0.08	-0.23	-0.3	0.37
0.5	0.2	-0.05	0.23
0.17	-0.21	-0.14	-0.13
0.14	-0.23	0.2	-0.27
0.19	-0.04	0.37	-0.05
-0.18	-0.13	0.39	0.11
0.31	-0.36	0.8	0.41
0.72	-0.19	0.82	0.25
0.34	-0.3	-0.38	0.32
-0.56	-0.46	-0.41	-0.04
0.09	-0.07	-0.38	0.25
-0.45	-0.16	-0.39	0.07
-0.1	-0.65	0.38	-0.7
-0.07	0.38	0.38	0.26
-0.17	-0.69	-0.03	0.58
0.2	-0.22	-0.02	0.28
0.42	0.23	0	0.41
0.3	0.04	-0.02	0.62
0.41	-0.34	0.23	0.47
0.22	0.15	0.23	-0.11
-0.47	-0.26	-0.15	0.37
0.21	-0.63	-0.12	0.09
0.22	-0.2	-0.22	0.45
0.41	-0.23	0.41	0.22
0.25	-0.07	0.53	0.15
0.34	0	0.53	-0.08
0	-0.68	0.53	-0.02
0	-0.37	0.14	0.47
0.2	-0.22	0.18	0.64
-0.31	0.52	0.29	0.16
0.22	-0.17	0.21	0.46
0.05	0.15	0.21	0.46
0.28	0.19	0.33	-0.47
1.97	0.32	0.21	0.16
0.09	0.06	0.21	0.16
-0.2	0.01	0.27	0.22
0.21	-0.35	0.2	-0.38
-0.35	-0.16	0.99	0.15
0.13	-0.27	-0.09	0.23
0.31	0.02	0.22	0.49
0.4	0.23	0.19	0.41
0.29	-0.21	0.21	-0.24
0.21	-0.44	0.19	0.19
-0.11	-0.18	-0.4	0.07
0.33	0.01	0.46	0.06
0.17	-0.56	-0.04	0.19
0.2	-0.13	-0.03	0.48
0.15	-0.47	-0.21	0.12
0.56	0.04	0.51	0.35
-0.03	-0.1	0.14	0.26
-0.08	0.18	0.57	-0.09
-0.13	0.04	0.15	0.9
0.2	-0.02	0.15	0.23
0.3	0.12	0.15	0.44
-0.49	-0.06	0.13	0.51
-0.12	-0.18	0.67	0.25
0.22	-0.03	0.58	-0.1
0.15	0.14	0.56	0.64
-0.03	-0.26	0.58	0.11
0.2	-0.4	0.61	0.1
-0.25	-0.41	0.56	0.44
0.43	-0.3	0.57	0.24
-0.07	0.24	0.56	0.17
0.27	-0.76	0.35	0.39
0.49	-0.04	0.36	0.42
-0.13	-0.61	0.36	-0.1
-0.07	0.19	0.3	0.16
-0.14	-0.26	0.19	0.09
0.51	-0.08	0.13	0.25
0.33	-0.08	0.2	0.54
0.83	-0.03	0.1	-0.21
0.3	0.18	-0.39	0.38
-0.2	-0.06	-0.33	0.48
-0.28	0.3	-0.1	0.65
0.19	0.18	0.35	0
0.08	0.44	0.36	-0.02
-0.23	-0.25	0.82	0.53
0.4	-0.19	0.06	0.4
0.49	-0.06	0.08	0.12
0.41	-0.62	0.7	0.23
0.46	-0.63	0.18	0.11
0.24	0.11	0.04	-0.47
0.16	0.26	0.01	0.45
-0.25	-0.24	0.24	0.33
-0.01	-0.21	-0.24	0.64
0.36	0.25	0.24	0.32
-0.6	0.25	-0.44	-0.03
-0.03	-0.46	-0.46	0.71
-0.06	-0.3	0.53	0.29
0.43	-0.22	0.62	0.24
0.4	-0.62	0.58	0.32
0.12	0.06	0.17	-0.06
-0.14	-0.47	0.16	0.59
0.39	0.55	0.24	0.16
0.23	-0.1	0.12	0.26
-0.19	0.48	0.21	0.16
0.1	0.24	0.3	-0.34
-0.4	0.09	0.19	0.16
0.2	-0.05	0.16	0.3
0.89	-0.16	0.17	0.35
-0.39	-0.11	0.23	0.44
0.44	0.04	0.17	0.51
0.16	-0.46	0.23	-0.15
-0.44	-0.25	0.16	0.72
-0.03	-0.36	0.17	0.03
0.07	-0.35	0.23	0.23
0.43	-0.06	0.19	-0.05
-0.12	-0.62	0.09	0.29
0.85	-0.11	1.19	0.23
0.39	0.02	0.59	0.26
1.12	0.21	0.25	0.24
0.49	-0.51	0.27	0.22
0.18	0.1	-0.04	-0.03
0	0.41	-0.04	0.2
0.75	-0.38	0.17	0.36
0.1	-0.37	0.17	0.62
-0.34	0.34	-0.43	0.54
0.39	-0.33	0.07	0.53
-0.17	0.23	0.47	0.3
-0.34	-0.03	0.48	0.23
0.18	-0.39	0.6	0.43
0.25	-0.25	0.55	-0.02
0.05	-0.45	0.1	0.14
0.13	0.09	0.13	0.07
0.2	-0.84	0.05	0.18
0.09	-0.61	0.11	0.29
0.35	-0.25	0.02	0.06
0.09	0.1	0.18	0.51
-0.16	-0.12	0.05	0.22
-0.11	-0.28	0.18	0.2
0.22	0.14	0.49	-0.17
-0.16	-0.36	0.51	-0.01
-0.33	-0.02	0.78	0.23
0.31	-0.15	-0.13	0.5
0.22	-0.25	-0.13	0.51
0.19	-0.45	-0.13	0.09
-0.11	-0.48	-0.25	0.46
-0.79	-0.15	-0.05	0.54
0.18	-0.58	0.61	0.48
0.23	0.13	-0.37	0.16
-0.47	-0.13	0.33	0.2
1.5	-0.15	0.25	0.17
-0.12	-0.07	0.07	0.3
0.28	-0.31	0.1	0.3
0.34	-0.66	0.21	0.09
-0.03	0.02	0.01	0.33
0.6	-0.52	0.15	0.45
-0.5	-0.48	0.08	0.12
-0.31	0.23	-0.2	0.57
-0.14	-0.21	0.39	0.19
0.81	0.03	0.08	0.57
0.45	-0.51	0.09	-0.07
0.5	0.01	0.1	0.45
0.46	-0.22	0.36	0.39
-0.46	0.11	0.07	-0.21
0.16	-0.46	0.08	0.43
0.53	-0.1	0.07	0.1
0.31	0.05	0.1	0.33
-0.24	-0.02	-0.46	0.45
0.38	-0.26	-0.46	0.42
0.49	-0.4	-0.48	0.27
0.11	-0.53	-0.46	0.45
-0.19	-0.82	0.69	0.26
0.36	-0.19	0.69	0.23
0.09	-0.1	0.67	0.01
-0.29	-0.4	0.7	0.09
-0.43	-0.41	0.4	-0.62
0.95	-0.57	0.74	0.03
1.02	0.18	0.58	0.27
-0.12	-0.21	0.52	0.31
-0.06	-0.59	0.66	0.4
0.17	0	0.55	0.02
0.27	-0.16	0.42	0.68
0.32	-0.47	0.52	0.49
0.07	-0.25	0.06	0.32
-0.31	-0.38	-0.28	0.2
-0.48	0.3	1.13	0.18
-0.08	-0.72	1.12	0.1
0.74	0	-0.01	0.11
0.38	-0.43	0.43	0.21
-0.28	-0.78	0.02	0.35
0.08	-0.21	-0.01	0.03
-0.03	-0.65	0.25	-0.05
0.39	-0.31	0.14	0.14
-0.31	-0.88	0.09	0.84
0.2	-0.24	0.12	0.39
0	-0.16	0.12	0.52
0.43	-0.65	0.09	0.06
0.28	0.39	0	0.32
-0.22	0.44	0.11	0.01
0.04	-0.69	0.19	0.44
-0.53	-0.16	0.21	0.37
0.4	-0.01	0.31	0.64
-0.17	0.05	0.32	0.15
-0.73	-0.54	0.85	0.39
-0.14	-0.01	0.03	0.52
0.14	-0.22	0.62	-0.01
-0.34	0.29	0.58	-0.06
0.19	-0.08	0.46	0.09
-0.48	-0.72	0.57	0.51
0.16	0.19	0.42	0.09
-0.01	-0.04	0.57	0.37
-0.32	0.21	0.46	0.41
-0.6	-0.72	0.58	0.51
-0.08	-0.57	0.43	0
0.29	0.31	0.46	-0.05
-0.49	0.1	0.51	0.16
-0.05	0.09	0.51	0.51
0.32	-0.31	0.53	0.36
0.43	0.26	0.46	0.39
-0.33	0.13	-0.07	-0.07
0.29	0.05	-0.02	0.09
0.34	-0.13	0.51	0.45
-0.29	-0.08	0	0.1
-0.07	0.06	0	0.47
-0.24	-0.16	-0.53	0.27
0.48	-0.12	0.78	0.32
1.14	-0.2	0.19	0.23
-0.16	-0.45	0.19	-0.13
0.16	-0.05	0.07	0.21
-0.09	-0.61	0.06	0.12
-0.14	-0.18	0.06	0.21
0.02	-0.23	0.04	0.56
-0.06	-0.36	0.14	0.5
0.05	-0.3	0.11	0.57
0.59	-0.34	0.06	0.4
0.65	-0.43	0.16	0.41
0.07	0.12	0.08	0.17
0.16	-0.35	0.17	0.29
-0.13	-0.02	-0.24	-0.05
-0.06	-0.16	0.57	0.16
1.01	-0.14	0.22	0.48
0.04	-0.49	0.25	0.31
-0.37	0.18	0.25	0.38
0.84	0.18	0.25	-0.05
0.09	0.21	0.15	-0.02
0.17	-0.14	0.12	0.25
-0.01	-0.29	0.19	0.14
0.13	-0.63	-0.17	0.54
0.69	0.03	-0.24	-0.01
0.54	-0.17	0.4	0.28
-0.12	-0.14	0.43	0.25
-0.61	-0.4	-0.08	0.55
0.61	-0.03	0.52	0.18
-0.17	-0.74	0.45	0.21
0.1	-0.26	0.46	0.26
-0.71	-0.25	0.45	0.3
-0.28	-0.16	0.02	0.22
0.63	-0.1	0.03	0.55
-0.12	-0.02	0.72	0.33
-0.02	-0.14	0.18	0.4
-0.19	-0.31	-0.08	0.11
0.2	0.1	0.66	0.29
-0.25	-0.22	0.46	-0.05
0.07	-0.8	0.47	0.28
0.38	0.2	0.14	0.25
-0.01	-0.18	-0.24	-0.06
-0.39	-0.35	-0.24	0.35
0.57	-0.2	0.06	0.31
0.03	0.66	0.06	0.24
0.68	-0.13	0.58	0.12
-0.11	-0.71	0.05	0.15
0.33	0.18	0.06	0.48
-0.65	0.23	-0.37	0.2
0.51	-0.22	-0.61	0.26
0.03	0.07	-0.16	0.55
-0.11	0.35	-0.26	0.17
0.17	-0.51	-0.29	0.48
0.22	-0.4	-0.26	0.07
-0.14	-0.47	0.75	0.19
0.91	-0.12	0.44	0.05
0.62	-0.19	0.37	0.24
-0.39	-0.31	0.37	0.3
0.11	-0.6	0.37	0.56
-0.12	0.1	0.48	0.28
0	-0.04	0.38	0.38
0.58	0.07	0.12	0.05
-0.09	-0.66	-0.05	0.32
-0.16	0.41	-0.06	-0.05
-0.26	0.1	-0.02	0.18
-0.52	0	-0.04	0.31
-0.06	0.26	0.04	0.55
0.32	0.07	0.07	0.21
0.27	0.08	0.02	0.27
-0.09	-0.13	0.69	0.1
0.23	-0.01	0.29	-0.12
0.11	0.11	0.29	-0.02
0.2	0.22	0.36	0.04
-0.49	-0.55	-0.05	0.06
1.09	-0.13	-0.32	-0.29
0.3	-0.09	-0.13	0.24
0.02	-0.02	-0.32	0
0.18	0.04	0.64	0.28
-0.12	-0.31	0.59	0.42
0.31	-0.59	-0.03	0.29
0.54	-0.04	0.16	0.46
0.29	0.32	0.21	0.45
-0.33	-0.61	-0.02	0.22
0.86	-0.67	0.09	0.5
0.14	-0.58	0.17	0.29
-0.25	-0.09	-0.02	0.41
0.37	-0.43	0.11	0.29
0.27	-0.33	-0.02	0.64
0.29	0.12	-0.58	0.14
0.28	-0.37	0.35	0.22
-0.06	-0.15	0.38	0.46
1.17	-0.8	0.38	0.15
0.2	-0.31	1.08	0.2
0.16	-0.7	1.09	0.29
0.12	0.23	0.13	0.21
0.63	0.14	0.13	0.33
0.14	0.07	0.14	0.05
-0.15	-0.01	0.11	-0.02
0.05	0.14	0.14	0.12
0.88	0.28	0.54	0.19
-0.65	-0.18	0.67	0.55
-0.26	-0.14	0.65	0.16
-0.05	-0.27	1.15	0.36
0.58	-0.38	-0.12	0.45
0.2	0.07	-0.06	0.47
0.51	-0.38	-0.02	0.05
0	-0.6	0.42	0.31
0.15	-0.36	0	0.31
0.15	-0.63	0.17	-0.34
-0.2	-0.08	0.19	0.25
-0.09	-0.21	0.08	0.41
-0.08	0.2	0.01	0.19
-0.14	0.22	0.11	0.33
-0.48	-0.4	0.08	-0.17
0.33	0.23	-0.13	0.49
-0.18	0.11	-0.13	0.07
2.53	0.11	0.15	0.41
-0.65	-0.49	0.08	-0.26
0.45	-0.14	-0.11	0.23
-0.15	-0.35	0.04	0.54
0.11	-0.29	-0.01	0.1
0.66	-0.66	0.02	0.38
0.28	0.18	0.06	-0.31
-0.22	-0.22	0.08	0.47
0.28	0.07	-0.1	0.46
-0.44	0.08	0.15	0.21
-0.65	0.22	0.02	0
-0.1	-0.71	0.15	0.35
0.46	-0.19	-0.37	0.04
0.18	-0.72	0.59	0.18
0.15	-0.29	0.59	0.1
0.29	-0.28	0.56	0.74
0.48	-0.24	0.3	0.2
-0.15	-0.51	0.48	0.44
0.71	-0.37	0.46	0.27
0.49	-0.51	0.43	0.46
0.2	0.28	0.3	0.07
0.19	0.2	0.52	-0.14
0.39	0.11	0.49	0.16
-0.29	-0.01	0.49	0.43
0.38	-0.48	0.42	0.37
0.79	-0.01	0.53	0.42
-0.55	-0.01	0.43	0.33
0.14	-0.65	-0.04	0.36
0.19	0.54	0.23	0.26
-0.35	-0.51	0.38	0.23
0.1	0.17	0.23	0.19
0.61	-0.38	0.37	0.26
-0.16	0	0.67	0.01
0.28	-0.34	0.61	0.22
0.69	-0.13	0.63	0.42
0.26	-0.77	0.63	0
-0.01	0.28	0.63	0.28
-0.24	0.09	0.6	0.3
-0.2	0.14	0.69	0.39
0	-0.47	0.78	0.56
-0.66	0.15	0.14	0.18
0.41	0.33	-0.22	0.08
0.41	-0.12	-0.19	0.03
0.53	-0.33	-0.15	0.33
0.09	-0.05	-0.36	0.29
-0.05	0.02	0.07	0.58
-0.09	-0.41	0.09	0.68
-0.11	0.18	0.09	0.23
-0.01	0.35	0.08	-0.01
-0.21	-0.47	0.11	0.19
0.21	-0.02	0.09	0.12
-0.54	-0.37	0.19	0.52
0.24	0.14	0.2	0.24
0.35	0.21	-0.09	-0.2
0.03	-0.36	0	0
0.17	0	-0.06	0.27
0.27	-0.79	-0.06	0.12
0.73	-0.08	0.04	0.2
0.24	-0.34	0.06	0.13
0.16	-0.11	-0.06	0.39
-0.06	-0.32	-0.36	0.29
0.17	0.44	-0.6	0.3
0.12	-0.49	0.59	0.36
-0.4	0.2	0.23	0.65
-0.07	0.03	0	0
0.24	0.14	0	0.26
0.1	-0.21	0.26	0.17
0.24	0.1	0.26	0.18
0.09	-0.73	0.23	0.09
0.19	-0.06	-0.33	0.35
0.42	-0.62	-0.3	0.11
0.19	-0.16	0.51	0.49
0.08	-0.09	0.51	0.03
0.2	0.15	0.34	0.53
0.13	-0.03	0.4	0.28
0.08	-0.62	0.34	0.28
0.49	0.3	0.4	0.15
-0.29	0.15	0.34	0.3
-0.41	0.11	0.31	0.17
0.13	-0.17	0.41	0.35
-0.33	-0.31	0.35	0.08
-0.51	-0.77	0.29	0.45
-0.71	-0.31	0.22	0.16
-0.36	-0.26	0.35	0.17
-0.19	-0.36	0.06	0.28
0.08	-0.45	0.39	0.41
-0.49	-0.44	0.39	0.02
0.07	0.32	0.64	0.23
0.3	0.49	0.66	0.07
0.2	0.19	0.54	0.49
0.15	0.05	0.64	-0.08
0.54	0.49	-0.35	0.13
0.48	-0.46	0.72	0.09
0.98	0.25	-0.44	0.23
0.67	-0.57	0.42	0.25
-0.13	-0.69	0.12	0.32
-0.21	0.39	0.12	0.35
-0.11	-0.1	0.12	0.14
-0.34	0.19	-0.08	0.36
0.49	0.19	-0.1	-0.11
0.06	0.14	0.07	0.41
-0.69	-0.25	-0.1	0.37
-0.06	-0.35	-0.32	0.48
0.86	-0.02	0.06	0.03
0.21	0.04	0.79	0.18
0.06	0.18	0.24	-0.3
-0.1	-0.75	0.25	0.84
0.67	0.25	0.13	-0.22
0.2	0.22	0.28	-0.18
0.15	-0.13	-0.04	0.47
-0.06	-0.55	0.13	0.13
0.07	-0.74	-0.07	0.42
0.85	-0.39	0.28	-0.12
0.87	0.3	-0.06	-0.08
0.08	0.21	-0.06	0.2
0.24	-0.18	-0.43	0.79
0.1	0.13	-0.26	0.3
0.3	-0.12	-0.37	0.35
-0.11	-0.05	0.6	0.46
0.41	-0.18	-0.2	-0.44
-0.1	-0.1	-0.05	-0.23
0.4	-0.67	0.19	0.12
0.02	0.14	-0.05	0.38
-0.11	0.01	0.2	-0.25
0.53	-0.37	0.19	0.15
0.48	0.52	0.35	0.58
-0.01	-0.62	0.25	0.16
-0.5	-0.65	0.2	-0.08
0.65	0.12	0.2	0.35
0.23	-0.17	0.32	0.93
0.2	0.3	0.27	0.18
0.25	0.3	0.34	0.3
0.41	-0.34	0.25	0.53
0.03	-0.52	0.27	0.3
0.02	-0.03	0.26	0.12
-0.29	-0.6	0.27	0.06
-0.09	-0.46	0.25	0.39
-0.08	0.12	0.2	0.52
-0.64	-0.31	0.2	0.18
-0.05	-0.07	0.5	0.15
-0.36	0.13	0.35	0.03
-0.42	-0.37	0.33	0.14
0.14	-0.27	-0.39	0.31
-0.26	-0.59	-0.39	-0.32
0.33	-0.24	0.12	0.38
-0.07	-0.34	0.11	0.25
0.21	-0.39	0.11	0.11
0.31	0.1	0.01	0.35
-0.12	-0.04	0.01	0.59
0.35	-0.02	1.01	0.65
-0.44	-0.74	1.01	0.4
0.09	-0.72	0.61	0.08
-0.09	-0.51	0.36	-0.09
0.27	-0.23	0.67	0.2
0.37	-0.73	0.16	0.23
-0.13	-0.25	0.16	0.34
-0.22	-0.13	0.14	0.3
0.42	0.22	0.17	0.66
0.33	0.33	0.14	0.14
0.46	0.07	-0.06	0.19
0.31	-0.16	1.15	0.33
0.3	-0.1	1.01	0.19
0.23	-0.26	0.59	0.4
0.31	0.07	0.66	0.17
-0.09	-0.41	0.75	0.12
0.02	0.14	0.6	0.15
-0.21	-0.32	0.75	0.19
0.19	0.13	0.59	0.35
1	0	0.64	0.41
0.55	-0.13	0.6	0.29
-0.44	0.12	0.73	0.04
-0.38	-0.25	0.6	0.19
0.35	0.1	0.6	0.17
0.1	0.21	0.72	-0.09
-0.27	0.29	-0.39	0.43
0.53	-0.66	-0.39	0
0.03	-0.26	-0.39	0.29
0.12	0.02	-0.2	0.13
1.19	0.18	-0.41	0.1
-0.27	0.11	-0.13	0.05
0.27	-0.15	0.04	-0.5
0.21	-0.42	-0.04	0.37
0.23	0.05	-0.01	0.46
0.19	-0.01	0	-0.12
0.07	0.21	0.08	0.18
0.64	-0.29	0.11	-0.02
-0.06	-0.76	-0.01	-0.04
0.3	-0.29	0.08	0.62
0.16	-0.11	-0.01	-0.49
0.54	-0.49	-0.15	0.46
0.25	0.02	0.29	0.13
-0.42	-0.06	0.04	0.23
0.07	-0.26	0.03	0.32
0.07	0.18	0.04	0.39
-0.1	-0.31	0.04	-0.04
0.15	-0.25	-0.29	-0.07
0.51	0.01	-0.31	0.2
-0.05	-0.09	0.49	0.46
0.23	-0.42	0.71	0.39
0.25	0.12	0.51	-0.12
-0.58	-0.31	0.22	0.33
0.21	-0.13	0.21	0.07
0.44	-0.3	0.24	0.46
0.23	0.22	0.23	0.32
0.27	0.14	0.16	0.3
0.21	0.15	0.16	0.09
-0.25	-0.09	0.25	0.33
0.44	0.27	0.33	0.51
-0.05	-0.34	0.38	0.27
0.11	-0.57	0.27	0.3
0.17	-0.73	0.24	0.21
0.97	0.12	0.32	0.19
0.5	-0.51	0.38	0.31
0.4	0.14	0.25	0.16
0.12	0.22	0.38	0.25
0.39	0.29	0.03	0.61
-0.17	-0.27	0.2	0.39
0.1	-0.09	-0.01	0.34
-0.33	-0.17	-0.38	-0.04
-0.52	-0.49	-0.36	0.3
0.34	-0.22	-0.35	0.02
-0.15	-0.64	0.57	0.16
0.34	-0.82	0.54	0.22
0.26	-0.6	-0.27	-0.3
-0.4	-0.21	0.25	0.31
-0.23	0.04	0.06	0.01
0.19	-0.07	0.25	0.3
0.34	-0.5	0.32	0.09
0.34	-0.15	0.15	0.62
0.17	0.03	0.07	0.46
-0.03	-0.46	-0.39	0.33
0.4	-0.28	0.5	0.11
0.11	-0.67	0.69	0.15
0.11	0.13	0.24	0.6
-0.39	-0.19	0.1	0.33
0.18	0.06	-0.07	0.19
0.07	0.2	-0.01	0.02
0.44	-0.1	-0.05	0.15
0.43	0.14	0.02	0.39
-0.03	-0.07	-0.21	-0.1
-0.49	-0.19	0.03	0.15
0.22	-0.53	0.03	0.05
0.3	-0.07	-0.02	0.09
0.07	0.22	-0.04	-0.03
0.79	-0.15	0.03	0.8
0.35	0.06	-0.12	0.24
0.4	-0.42	0.63	0.23
0.19	-0.21	0.63	0.57
-0.1	0.26	0.22	0.24
0.23	-0.14	0.18	0.23
0.24	-0.06	0.21	0.12
0.13	0.03	-0.43	0.26
0.41	-0.46	-0.46	0.01
-0.08	-0.28	-0.46	0.16
0.48	0.31	-0.44	0.25
0.28	-0.12	0.17	0.03
1.03	-0.37	0.25	-0.09
0.23	0.17	0.25	0.54
0.23	-0.23	0.25	0.12
-0.12	-0.08	0.63	0.65
-0.18	0.06	-0.34	0.28
0.2	0.35	0	0.25
0.22	-0.25	-0.08	-0.31
0.19	0.02	0.69	0.29
0.88	-0.04	0.23	0.21
0.97	-0.7	-0.3	0.56
0.23	0.01	0.3	-0.38
-0.06	-0.11	0.25	0.42
-0.2	0.28	0.24	0
-0.12	0	-0.05	0.27
0.55	-0.07	-0.02	0.15
-0.06	-0.53	-0.02	0.37
0.1	-0.16	-0.03	0.12
-0.31	-0.12	-0.12	0.21
0.14	0.01	-0.16	0.62
0.18	-0.38	-0.1	0.06
-0.15	-0.52	-0.19	0.25
-0.15	0.25	-0.09	0.13
-0.24	-0.1	-0.06	0.24
1.66	-0.26	-0.25	0.44
-0.24	-0.5	0.47	0.57
0.48	-0.95	0.47	0.2
0.07	-0.74	0.46	0.31
0.4	0.38	0.46	-0.05
-0.13	0.02	0.42	0.49
-0.43	-0.37	0.27	0.22
0.38	-0.28	0.42	0.47
-0.03	-0.28	0.31	-0.51
0.01	-0.64	0.31	0.1
-0.17	-0.42	0.4	0.57
0.73	-0.1	0.43	-0.02
0.69	-0.05	0.17	0.45
0.05	-0.21	0.36	0.67
0	-0.04	0.38	-0.11
-0.25	0.13	0.38	0.69
0.82	-0.47	0.19	0.22
0.43	0.15	0.29	0.4
0.01	-0.11	0.38	0.15
-0.29	0.11	0.38	0.37
-0.06	-0.27	0.36	0.55
0.16	0.44	0.31	0.52
0.2	-0.6	-0.13	0.58
-0.3	-0.16	-0.13	0.38
0.62	0.18	-0.45	0.36
-0.61	0.03	-0.09	0.33
0.19	-0.42	0.01	0.24
0.14	-0.27	-0.1	0.13
0.31	-0.08	0.12	0.41
0.37	-0.72	0.15	0.14
0.37	0.01	0.13	-0.3
0.18	-0.27	0.1	0.35
0.35	-0.17	0.88	0.25
-0.32	0.17	0.62	-0.05
0.47	-0.08	0.16	0.48
0.48	0.3	0.54	-0.06
0	-0.2	0.55	-0.01
0.35	0.33	1.04	0.21
-0.47	-0.09	0.65	0.2
0.02	-0.21	0.66	0.09
-0.05	-0.56	0.5	-0.11
-0.15	0.11	0.65	0.06
-0.21	-0.68	0.62	0.28
-0.56	-0.48	0.2	0.15
-0.33	-0.32	-0.08	0.05
0.93	0.15	-0.09	0.08
-0.12	-0.32	0.32	0.39
-0.13	0.16	0.17	0.41
0.03	-0.19	0.27	0.15
0.33	-0.35	0.21	0.39
0.05	-0.55	0.31	0.24
0.06	-0.2	0.14	0.23
0.12	0.12	-0.3	0.09
-0.23	-0.62	-0.29	0.34
0.58	-0.25	0.17	0.54
-0.03	-0.1	0.31	0.36
0.04	-0.36	0.22	-0.19
0.45	-0.61	0.21	0.29
0.9	-0.44	0.24	0.38
0.11	-0.33	0.26	0.16
-0.11	-0.48	0.24	0.36
-0.08	0.09	0.28	-0.25
-0.07	-0.72	0.31	0.18
0.92	-0.42	0.14	0.4
0.17	0.23	0.17	0.4
-0.17	-0.34	0.22	0.44
0.4	-0.26	1.1	0.15
-0.46	0.05	1	0.22
-0.28	-0.19	0.97	0.18
-0.03	-0.28	1.04	0.1
1.13	-0.75	0.1	0.11
0.22	-0.11	0.15	0.44
0.33	0.25	0.12	0.13
0.25	-0.41	-0.43	-0.07
0.34	-0.41	-0.19	0.15
0.09	-0.01	-0.52	0.61
-0.23	0.48	0.13	0.4
0.28	0.32	0.09	0.33
-0.11	0.07	-0.03	0.52
0.01	0.18	-0.01	-0.08
-0.25	-0.12	-0.03	0.23
-0.05	0.02	-0.18	0.65
0.12	0.09	-0.12	0.5
-0.6	-0.48	-0.18	0.09
-0.03	-0.22	0.36	0.31
0.7	0.07	0.39	-0.02
-0.3	0.15	0.36	0.2
0.11	0.24	0.39	0.39
-0.13	-0.15	0.28	0.16
0.07	-0.14	0.3	0.11
0.31	0.13	0.34	0.14
0.16	-0.11	0.35	0.23
0.35	0.2	0.23	0.38
-0.32	0.24	0.28	0.37
0.3	-0.16	0.21	0.3
-0.14	0.06	0.21	0.53
-0.15	-0.04	0.28	0.28
0	0.52	0.14	0.16
0.25	-0.08	0.22	0.27
0	-0.4	0.29	0.54
-0.43	0.38	0.27	0.4
0.14	-0.1	0.12	0.15
0.46	-0.44	0.12	0.55
0	-0.33	0.23	0.25
-0.02	-0.16	0.14	0.33
0.09	0.19	0.03	0.08
-0.23	0.17	0.07	-0.04
0.16	0.09	0.16	-0.24
-0.59	-0.1	0.17	0.08
0.04	0.13	0.28	0.03
-0.2	-0.05	0.28	0.25
-0.12	-0.01	0.37	0.26
-0.03	-0.65	0.53	0.5
-0.42	-0.22	0.54	0.06
0.43	-0.03	1.36	0.52
-0.08	-0.45	1.36	0.57
-0.15	-0.69	0.02	-0.11
0.48	0.01	-0.18	0.13
-0.03	-0.06	-0.06	0.15
-0.08	-0.4	-0.2	0.06
[truncated: 74,728 more rows]

## Sheet: Source data Extended Data Fig3c
Databases	APEX (human proteome)	SF (human proteome)	Archaea EPs
0.19	0.1	0.96	0.19
0.09	0.15	0.48	0.36
0.17	0.05	0.32	0.27
0.43	0.16	0.55	0.06
0.28	0.1	0.47	0.33
0.26	0.54	0.64	0.11
0.73	0.5	0.42	0.24
0.21	0.22	0.13	0.39
0.38	0.42	0.54	0.3
0.53	0.28	0.32	0.2
0.17	0.33	0.85	0.44
0.16	0.28	0.72	0.41
0.5	0.49	0.41	0.25
0.81	0.19	1.07	0.22
0.33	0.35	0.7	0.48
0.54	0.25	0.83	0.06
0.52	0.09	0.35	0.28
0.32	0.09	0.7	0.69
0.56	0.2	1.07	0.35
0.31	0.04	1.19	0.14
0.65	0.36	0.66	0.25
0.21	0.56	0.9	0.14
0.38	0.33	0.39	0.18
0.42	0.2	0.49	0.16
0.56	0.29	1.07	0.53
0.6	0.1	0.77	0.24
0.04	0.31	0.6	0.24
0.38	0.26	0.51	0.19
0.05	0.33	0.31	0.33
0.52	0.57	1.01	0.52
0.3	0.06	1.04	0.21
0.18	0.31	0.22	0.28
0.61	0.29	0.8	0.26
0.12	0.13	0.58	0.16
0.35	0.3	0.18	0.39
0.34	0.11	0.35	0.39
0.29	0.25	0.35	0.12
0.45	0.67	0.98	0.11
0.14	0.14	0.79	0.33
0.34	0.28	0.98	0.12
0.31	0.5	0.71	0.08
0.68	0.64	0.87	0.69
0.38	0.33	0.65	0.46
0.1	0.03	0.84	0.08
0.22	0.51	0.71	0.51
0.13	0.23	0.53	0.46
0.19	0.4	0.25	0.02
0.62	0.23	0.83	0.31
0.23	0.36	0.98	0.22
0.08	0.38	0.72	0.28
0.19	0.57	0.87	0.29
0.85	0.07	0.84	0.2
0.18	0.85	1.08	0.91
0.17	0.3	0.87	0.24
0.43	0.19	0.35	0.31
0.31	0.49	0.73	0.19
0.6	0.22	0.58	0.08
0.77	0.25	0.77	0.12
0.66	0.29	0.35	0.41
0.56	0.47	0.52	0.33
0.19	0.21	0.73	0.39
0.76	0.26	1.01	0.11
0.05	0.17	1.1	0.16
0.4	0.15	0.99	0.36
0.52	0.23	0.19	0.31
0.53	0.55	0.38	0.06
0.33	0.28	0.75	0.09
0.64	0.15	0.5	0.36
0.52	0.54	0.36	0.24
0.58	0.24	0.75	0.43
0.8	0.26	0.37	0.47
0.33	0.26	1.06	0.26
0.31	0.6	0.56	0.25
0.08	0.23	0.51	0.38
0.41	0.66	0.8	0.35
0.62	0.84	1.09	0.27
0.09	0.17	1.04	0.49
0.11	0.35	0.7	0.43
0.52	0.14	0.24	0.16
0.57	0.39	0.3	0.14
0.66	0.35	0.49	0.53
0.27	0.09	0.99	0.46
0.88	0.07	0.31	0.34
0.63	0.53	0.88	0.14
0.21	0.15	0.14	0.62
0.12	0.27	0.41	0.17
0.06	0.54	0.41	0.22
0.21	0.3	0.52	0.12
0.58	0.33	0.73	0.57
0.22	0.41	0.74	0.11
0.09	0.37	0.24	0.12
0.44	0.59	0.77	0.26
0.17	0.35	0.21	0.13
0.28	0.16	0.53	0.13
0.09	0.34	0.53	0.23
0.37	0.43	0.5	0.08
0.28	0.34	0.54	0.1
0.79	0.48	1.11	0.09
0.44	0.12	0.47	0.32
0.18	0.33	0.57	0.39
0.11	0.19	0.32	0.23
0.06	0.35	0.33	0.31
0.1	0.13	0.46	0.4
0.77	0.48	0.37	0.39
0.48	0.49	0.41	0.27
0.55	0.32	0.66	0.21
0.48	0.27	1.15	0.36
0.18	0.28	0.81	0.17
0.23	0.43	0.58	0.46
0.55	0.51	0.75	0.04
0.18	0.27	0.82	0.11
0.44	0.31	0.81	0.54
0.42	0.06	0.77	0.16
0.23	0.26	0.4	0.51
0.36	0.6	0.66	0.11
0.11	0.2	0.14	0.45
0.29	0.67	0.32	0.12
0.39	0.45	0.71	0.53
0.42	0.26	0.49	0.16
0.26	0.31	0.72	0.27
0.19	0.31	0.34	0.07
0.67	0.18	0.54	0.13
0.58	0.26	0.8	0.06
0.15	0.24	0.67	0.3
0.3	0.17	0.58	0.09
0.06	0.23	0.78	0.35
0.32	0.25	0.66	0.26
0.1	0.35	0.55	0.15
0.26	0.22	0.1	0.12
0.21	0.21	0.69	0.1
0.22	0.27	0.38	0.11
0.13	0.03	0.79	0.33
0.75	0.36	0.23	0.22
0.21	0.31	0.65	0.34
0.55	0.12	0.07	0.39
0.68	0.2	0.64	0.46
0.52	0.22	0.28	0.3
0.29	0.28	0.27	0.12
0.81	0.27	0.29	0.07
0.11	0.22	0.07	0.23
0.06	0.28	0.81	0.16
0.21	0.41	0.47	0.22
0.59	0.63	0.72	0.1
0.34	0.44	0.89	0.6
0.15	0.29	0.33	0.06
0.74	0.45	0.64	0.32
0.26	0.19	0.53	0.22
0.36	0.19	0.21	0.4
0.19	0.66	0.26	0.29
0.47	0.32	1	0.48
0.18	0.18	0.11	0.11
0.28	0.17	0.2	0.07
0.81	0.36	0.39	0.12
0.5	0.39	0.69	0.23
0.86	0.5	0.47	0.27
0.18	0.27	0.42	0.79
0.4	0.5	0.62	0.08
0.13	0.1	0.83	0.14
0.07	0.33	0.6	0.17
0.44	0.31	0.87	0.22
0.61	0.03	0.44	0.55
0.5	0.33	0.5	0.16
0.46	0.26	1.15	0.24
0.52	0.6	0.24	0.05
0.32	0.19	0.61	0.28
0.22	0.52	0.54	0.64
0.81	0.17	0.23	0.1
0.35	0.22	0.8	0.06
0.38	0.18	0.5	0.34
0.46	0.15	0.68	0.07
0.33	0.4	0.1	0.36
0.06	0.13	0.43	0.23
0.33	0.12	0.42	0.66
0.61	0.14	0.34	0.17
0.23	0.48	0.73	0.25
0.86	0.39	0.72	0.34
0.07	0.68	0.2	0.46
0.19	0.31	0.35	0.33
0.12	0.23	0.55	0.15
0.05	0.18	0.37	0.06
0.34	0.37	0.84	0.1
0.25	0.46	0.75	0.49
0.16	0.57	0.97	0.22
0.35	0.1	0.49	0.24
0.08	0.31	0.54	0.2
0.64	0.17	0.83	0.17
0.17	0.49	0.76	0.29
0.65	0.07	0.56	0.22
0.04	0.28	0.8	0.05
0.5	0.07	0.79	0.19
0.4	0.33	0.58	0.15
0.61	0.15	0.82	0.53
0.3	0.2	0.86	0.31
0.69	0.04	0.28	0.12
0.48	0.39	0.72	0.22
0.55	0.52	0.65	0.33
1.05	0.07	0.55	0.35
0.47	0.33	0.39	0.08
0.73	0.71	0.53	0.23
0.31	0.26	0.53	0.07
0.14	0.34	0.89	0.37
0.18	0.61	0.16	0.14
0.28	0.18	0.76	0.4
0.32	0.44	0.74	0.47
0.37	0.47	0.08	0.2
0.89	0.27	0.68	0.19
0.77	0.08	0.54	0.06
0.07	0.16	0.53	0.1
0.22	0.46	0.82	0.39
0.39	0.18	0.68	0.47
0.21	0.26	0.96	0.37
0.9	0.32	0.31	0.27
0.4	0.48	0.84	0.43
0.25	0.1	0.83	0.07
0.17	0.22	0.59	0.1
0.13	0.21	0.11	0.43
0.57	0.02	0.5	0.07
0.45	0.33	0.37	0.58
0.88	0.25	0.49	0.18
0.26	0.13	0.76	0.06
0.63	0.26	1.14	0.29
0.4	0.22	0.86	0.36
0.34	0.19	0.64	0.02
0.74	0.34	0.14	0.26
0.41	0.37	0.47	0.07
0.51	0.38	0.7	0.01
0.67	0.44	0.11	0.11
0.41	0.75	0.97	0.19
0.12	0.11	0.56	0.43
0.04	0.17	0.46	0.6
0.81	0.43	0.77	0.72
0.26	0.62	0.27	0.59
0.24	0.56	0.21	0.16
0.23	0.2	0.23	0.06
0.41	0.23	0.49	0.33
0.22	0.46	0.69	0.27
0.61	0.22	0.12	0.07
0.38	0.19	1.04	0.11
0.47	0.28	0.44	0.2
0.22	0.15	0.25	0.48
0.21	0.08	0.47	0.36
0.22	0.29	0.38	0.17
0.64	0.12	0.83	0.24
0.33	0.19	0.69	0.32
0.23	0.42	0.73	0.13
0.24	0.39	0.74	0.36
0.31	0.3	0.57	0.33
0.15	0.26	0.3	0.18
0.53	0.44	1.29	0.39
0.35	0.12	0.77	0.09
0.28	0.2	0.31	0.1
0.39	0.21	0.01	0.47
0.33	0.11	0.92	0.25
0.53	0.47	0.59	0.32
0.22	0.64	0.31	0.1
0.36	0.13	0.37	0.22
0.27	0.34	0.91	0.12
0.14	0.59	0.33	0.32
0.46	0.28	0.41	0.28
0.48	0.07	0.23	0.12
0.22	0.36	0.56	0.15
0.48	0.37	0.96	0.37
0.56	0.52	0.68	0.44
0.6	0.09	0.91	0.07
0.33	0.29	0.27	0.42
0.06	0.57	1.05	0.09
0.81	0.24	0.54	0.17
0.31	0.23	0.99	0.25
0.2	0.48	0.64	0.16
0.23	0.19	0.36	0.36
0.39	0.3	0.8	0.08
0.22	0.22	0.43	0.34
0.34	0.4	1.06	0.35
0.44	0.21	0.79	0.2
0.33	0.53	0.37	0.47
0.69	0.19	0.37	0.28
0.49	0.17	0.78	0.33
0.4	0.24	0.73	0.22
0.59	0.16	0.19	0.46
0.04	0.11	0.63	0.3
0.73	0.66	0.4	0.43
0.25	0.19	0.23	0.31
0.17	0.16	0.6	0.07
0.02	0.61	0.5	0.18
0.43	0.16	1.06	0.25
0.19	0.33	0.48	0.16
0.09	0.06	0.5	0.27
0.53	0.65	0.48	0.36
0.19	0.1	0.47	0.18
0.12	0.09	0.66	0.43
0.2	0.64	0.41	0.2
0.54	0.49	0.26	0.25
0.65	0.43	0.38	0.14
0.24	0.21	0.2	0.36
0.32	0.32	0.9	0.4
0.82	0.39	1.08	0.21
0.1	0.49	0.51	0.4
0.62	0.22	0.3	0.04
0.34	0.42	0.18	0.07
0.45	0.41	0.44	0.1
0.16	0.27	0.68	0.19
0.25	0.59	0.52	0.29
0.33	0.23	1	0.19
0.69	0.1	1.06	0.28
0.18	0.04	0.85	0.64
0.19	0.57	0.45	0.12
0.22	0.13	0.26	0.12
0.51	0.29	0.71	0.04
0.58	0.25	0.34	0.3
0.1	0.04	0.41	0.14
0.6	0.36	0.59	0.15
0.3	0.24	0.28	0.38
0.3	0.27	0.42	0.17
0.22	0.36	0.05	0.18
0.23	0.15	0.62	0.16
0.38	0.1	0.91	0.35
0.36	0.53	0.32	0.09
0.19	0.25	0.34	0.14
0.02	0.1	0.84	0.4
0.28	0.5	0.84	0.17
0.25	0.71	0.42	0.06
0.53	0.18	0.19	0.44
0.2	0.33	0.33	0.14
0.35	0.17	1.03	0.3
0.27	0.4	0.48	0.15
0.04	0.4	0.17	0.27
0.04	0.48	0.57	0.25
0.03	0.08	0.22	0.14
0.13	0.45	0.47	0.14
0.35	0.07	0.58	0.24
0.3	0.09	0.8	0.1
0.69	0.37	1	0.55
0.18	0.21	0.86	0.3
0.13	0.59	0.39	0.48
0.53	0.18	0.52	0.55
0.21	0.17	0.31	0.05
0.53	0.38	0.56	0.22
0.16	0.18	0.57	0.08
0.1	0.05	0.41	0.18
0.2	0.84	0.62	0.11
0.84	0.67	0.67	0.64
0.18	0.61	0.28	0.28
0.26	0.54	0.48	0.45
0.61	0.08	0.14	0.19
0.78	0.21	0.22	0.37
0.76	0.22	0.55	0.1
0.3	0.2	0.05	0.62
0.32	0.44	0.81	0.16
0.19	0.37	0.36	0.36
0.24	0.63	0.53	0.37
0.24	0.38	0.91	0.22
0.7	0.47	0.71	0.46
0.76	0.1	0.88	0.16
0.58	0.11	0.46	0.6
0.44	0.37	0.5	0.22
0.47	0.08	0.44	0.19
0.44	0.4	0.66	0.09
0.52	0.43	0.44	0.2
0.13	0.23	0.65	0.13
0.46	0.58	0.55	0.19
0.2	0.08	0.52	0.25
0.06	0.41	1.22	0.1
0.44	0.83	0.48	0.46
0.21	0.37	0.95	0.14
0.54	0.69	0.58	0.09
0.3	0.23	0.99	0.48
0.57	0.23	0.36	0.27
0.59	0.31	0.23	0.21
0.48	0.56	0.45	0.32
0.5	0.27	0.36	0.38
0.28	0.46	0.23	0.31
0.54	0.33	0.28	0.16
0.49	0.27	0.35	0.14
0.07	0.45	0.46	0.17
0.57	0.18	0.46	0.19
0.07	0.58	0.25	0.1
0.45	0.2	0.64	0.47
0.16	0.26	0.73	0.32
0.15	0.46	1.22	0.22
0.36	0.87	0.79	0.07
0.58	0.54	0.4	0.64
0.07	0.14	0.8	0.24
0.63	0.53	0.77	0.38
0	0.54	1.03	0.17
0.36	0.32	0.62	0.38
0.27	0.6	0.23	0.17
0.12	0.19	0.54	0.4
0.34	0.17	1	0.47
0.35	0.15	0.19	0.11
0.38	0.57	0.78	0.25
0.85	0.75	0.38	0.05
0.33	0.35	0.87	0.17
0.19	0.3	0.63	0.34
0.39	0.51	1.1	0.53
0.13	0.1	1.23	0.31
0.49	0.2	0.91	0.16
0.23	0.67	0.94	0.37
0.46	0.41	0.47	0.19
0.48	0.2	0.6	0.25
0.4	0.25	0.28	0.48
0.37	0.3	0.64	0.3
0.1	0.65	0.42	0.29
0.14	0.02	0.5	0.1
0.4	0.27	0.82	0.5
0.04	0.51	0.79	0.2
0.29	0.45	0.54	0.06
0.58	0.2	0.4	0.22
0.47	0.33	0.09	0.37
0.09	0.25	0.42	0.33
0.4	0.24	0.64	0.29
0.54	0.41	0.49	0.34
0.64	0.37	0.76	0.02
0.42	0.31	0.87	0.36
0.29	0.5	0.08	0.2
0.44	0.19	0.62	0.39
0.28	0.22	0.26	0.16
0.04	0.2	0.15	0.13
0.45	0.35	0.24	0.09
0.7	0.26	0.66	0.14
0.52	0.19	0.6	0.57
0.81	0.59	0.77	0.21
0.4	0.52	0.66	0.18
0.24	0.48	0.79	0.23
0.16	0.03	0.13	0.3
0.46	0.48	0.9	0.18
0.19	0.31	0.8	0.09
0.34	0.41	0.26	0.29
0.22	0.37	0.47	0.09
0.07	0.25	0.76	0.14
0.35	0.07	0.8	0.65
0.45	0.41	0.94	0.32
0.51	0.14	0.5	0.18
0.49	0.49	0.2	0.42
0.11	0.43	0.87	0.1
0.23	0.2	0.09	0.25
0.2	0.35	0.71	0.13
0.19	0.25	0.46	0.78
0.42	0.1	0.24	0.03
0.32	0.15	1.01	0.17
0.4	0.43	0.69	0.25
0.14	0.31	0.73	0.17
0.32	0.3	0.7	0.15
0.16	0.18	0.53	0.09
0.48	0.22	0.41	0.43
0.93	0.38	0.3	0.13
0.42	0.32	0.42	0.17
0.62	0.25	0.57	0.56
0.23	0.43	0.83	0.5
0	0.09	0.48	0.18
0.94	0.33	0.06	0.5
0.22	0.56	0.68	0.08
0.56	0.47	0.55	0.11
0.62	0.23	0.23	0.3
0.19	0.6	0.62	0.21
0.43	0.36	0.97	0.25
0.34	0.2	0.35	0.34
0.3	0.33	0.85	0.24
0.3	0.34	0.73	0.1
0.36	0.22	0.62	0.42
0.17	0.21	0.88	0.04
0.18	0.49	0.53	0.47
0.27	0.36	0.66	0.45
0.48	0.4	0.63	0.49
0.1	0.38	0.55	0.33
0.38	0.31	0.08	0.24
0.13	0.39	0.78	0.23
0.21	0.63	0.59	0.18
0.45	0.52	0.6	0.35
0.78	0.2	0.17	0.23
0.37	0.32	0.29	0.43
0.6	0.73	0.71	0.26
0.68	0.22	0.48	0.22
0.34	0.26	0.58	0.07
0.75	0.25	0.54	0.03
0.23	0.21	0.51	0.28
0.26	0.48	0.18	0.63
0.27	0.08	0.56	0.08
0.09	0.26	0.79	0.57
0.25	0.18	0.69	0.27
0.35	0.32	0.67	0.25
0.43	0.34	1.04	0.17
0.45	0.34	0.16	0.23
0.09	0.3	0.34	0.39
0.38	0.26	1.07	0.55
0.08	0.32	0.68	0.4
0.6	0.06	0.51	0.47
0.37	0.37	1.2	0.21
0.38	0.35	1.18	0.54
0.22	0.17	0.87	0.26
0.12	0.24	0.56	0.2
0.34	0.31	0.96	0.34
0.28	0.03	0.95	0.37
0.34	0.43	0.47	0.34
0.23	0.28	0.81	0.08
0.37	0.11	0.73	0.14
0.38	0.25	0.74	0.09
0.5	0.35	0.25	0.19
0.28	0.35	0.68	0.47
0.7	0.37	0.67	0.35
0.1	0.32	0.42	0.04
0.33	0.62	0.48	0.16
0.19	0.05	0.11	0.05
0.28	0.33	0.34	0.68
0.73	0.46	0.72	0.49
0.32	0.66	0.65	0.25
0.48	0.17	0.72	0.63
0.47	0.24	0.35	0.15
0.16	0.22	0.68	0.13
0.3	0.61	0.81	0.12
0.37	0.34	0.7	0.15
0.42	0.17	0.36	0.11
0.5	0.27	0.3	0.07
0.29	0.17	1.01	0.23
0.53	0.2	0.46	0.23
0.07	0.36	0.41	0.36
0.12	0.46	0.69	0.21
0.41	0.34	0.32	0.27
0.43	0.15	0.32	0.07
0.28	0.47	0.18	0.45
0.35	0.32	0.87	0.25
0.49	0.31	0.5	0.31
0.57	0.19	0.9	0.23
0.4	0.43	0.52	0.11
0.35	0.66	0.26	0.11
0.49	0.38	0.45	0.28
0.21	0.24	0.16	0.57
0.59	0.3	1.09	0.1
1.08	0.06	0.27	0.2
0.18	0.18	0.33	0.14
0.18	0.23	0.68	0.26
0.31	0.11	0.55	0.14
0.21	0.29	0.91	0.05
0.14	0.17	0.69	0.13
0.13	0.72	0.26	0.3
0.13	0.67	0.57	0.28
0.34	0.01	0.79	0.27
0.73	0.34	0.49	0.17
0.7	0.69	0.54	0.06
0.33	0.03	0.16	0.16
0.61	0.02	0.27	0.21
0.32	0.6	0.87	0.15
0.34	0.17	0.44	0.23
0.14	0.23	0.36	0.05
0.33	0.56	0.69	0.14
0.08	0.31	0.34	0.39
0.23	0.22	0.59	0.29
0.35	0.26	0.56	0.18
0.59	0.18	0.75	0.14
0.33	0.32	0.58	0.3
0.53	0.43	0.24	0.36
0.28	0.28	0.26	0.37
0.41	0.22	0.68	0.49
0.17	0.31	0.65	0.24
0.21	0.2	0.77	0.22
0.17	0.3	0.48	0.12
0.11	0.28	0.37	0.22
0.22	0.08	0.99	0.29
0.61	0.24	0.39	0.34
0.6	0.46	0.61	0.4
0.09	0.25	1.18	0.24
0.12	0.4	0.48	0.27
0.98	0.03	0.21	0.31
0.21	0.35	0.11	0.2
0.39	0.17	0.55	0.11
0.38	0.18	0.5	0.08
0.56	0.7	0.36	0.06
0.22	0.3	0.48	0.41
0.28	0.08	0.71	0.04
0.11	0.12	0.34	0.26
0.63	0.44	0.79	0.45
0.34	0.35	0.37	0.06
0.07	0.36	0.53	0.42
0.72	0.27	0.3	0.69
0.76	0.55	0.53	0.04
0.44	0.11	0.85	0.2
0.7	0.45	0.79	0.16
0.28	0.3	0.62	0.03
0.44	0.17	0.74	0.35
0.37	0.24	0.39	0.39
0.27	0.2	0.61	0.44
0.07	0.38	0.17	0.18
0.15	0.15	0.53	0.46
0.38	0.25	0.24	0.07
0.1	0.2	0.16	0.59
0.64	0.08	0.33	0.14
0.57	0.3	0.53	0.06
0.21	0.4	0.73	0.2
0.19	0.2	0.58	0.18
0.71	0.13	0.29	0.25
0.12	0.2	0.22	0.24
0.14	0.21	0.64	0.15
0.41	0.35	0.8	0.15
0.77	0.08	0.35	0.13
0.31	0.25	0.4	0.29
0.55	0.16	0.11	0.38
0.58	0.19	0.53	0.09
0.36	0.05	0.6	0.19
0.23	0.37	0.95	0.04
0.14	0.36	0.53	0.22
0.49	0.21	0.6	0.15
0.08	0.28	0.83	0.57
0.23	0.34	0.45	0.17
0.1	0.15	0.18	0.21
0.27	0.33	0.78	0.31
0.37	0.22	1	0.16
0.19	0.27	0.7	0.07
0.22	0.41	0.49	0.51
0.48	0.1	0.42	0.24
0.26	0.08	0.84	0.19
0.64	0.21	0.1	0.04
0.18	0.61	1.1	0.46
0.22	0.45	0.03	0.22
0.51	0.45	0.96	0.03
0.28	0.28	0.09	0.13
0.18	0.18	0.75	0.09
0.27	0.54	0.79	0.07
0.58	0.87	0.79	0.44
0.08	0.84	0.77	0.36
0.21	0.48	0.21	0.37
0.19	0.32	0.65	0.08
0.42	0.45	0.61	0.31
0.09	0.13	0.63	0.09
0.54	0.34	0.09	0.13
0.39	0.63	0.47	0.35
0.8	0.28	0.6	0.45
0.36	0.46	0.76	0.35
0.42	0.53	0.61	0.52
0.19	0.53	1.1	0.12
0.31	0.15	0.85	0.12
0.4	0.22	0.46	0.24
0.05	0.28	0.14	0.27
0.17	0.74	1.09	0.09
0.4	0.37	0.6	0.29
0.14	0.22	0.59	0.27
0.56	0.5	0.92	0.02
0.65	0.39	0.71	0.66
0.7	0.24	0.75	0.33
0.18	0.09	0.39	0.55
0.05	0.46	0.33	0.08
0.06	0.2	0.58	0.56
0.4	0.28	0.47	0.22
0.27	0.1	0.5	0.42
0.55	0.22	0.51	0.28
0.62	0.64	0.69	0.15
0.75	0.42	0.8	0.09
0.5	0.23	0.38	0.1
0.26	0.35	0.69	0.23
0.15	0.29	0.13	0.05
0.08	0.58	0.63	0.13
0.45	0.13	0.77	0.18
0.13	0.34	0.24	0.28
0.4	0.01	0.41	0.27
0.61	0.43	0.47	0.05
0.48	0.25	0.79	0.46
0.23	0.24	0.7	0.21
0.21	0.45	0.55	0.48
0.12	0.41	0.54	0.19
0.43	0.44	0.77	0.13
0.16	0.12	0.71	0.14
0.51	0.2	0.93	0.23
0.41	0.43	0.6	0.11
0.71	0.36	0.47	0.19
0.7	0.3	0.12	0.16
0.33	0.35	0.6	0.09
0.25	0.33	0.62	0.21
0.37	0.68	0.27	0.21
0.13	0.21	0.31	0.24
0.18	0.04	0.82	0.12
0.57	0.45	0.57	0.04
0.21	0.22	0.33	0.52
0.12	0.3	0.88	0.05
0.52	0.24	0.32	0.14
0.21	0.38	0.23	0.15
0.23	0.6	0.49	0.65
0.13	0.11	0.43	0.29
0.94	0.21	0.63	0.16
0.59	0.33	0.15	0.12
0.33	0.05	0.78	0.26
0.48	0.16	0.83	0.36
0.13	0.32	0.46	0.26
0.32	0.21	0.85	0.03
0.81	0.2	0.08	0.18
0.36	0.03	0.71	0.41
0.26	0.15	0.83	0.33
0.35	0.46	0.51	0.66
0.39	0.35	0.97	0.22
0.16	0.27	0.54	0.5
0.49	0.14	0.3	0.14
0.68	0.13	0.73	0.12
0.17	0.67	0.39	0.13
0.3	0.17	0.44	0.18
0.59	0.34	0.23	0.16
0.06	0.67	0.23	0.53
0.15	0.18	0.63	0.27
0.03	0.04	0.36	0.02
0.1	0.18	0.53	0.01
0.18	0.39	0.58	0.04
0.34	0.42	0.38	0.27
0.68	0.33	0.72	0.08
0.27	0.31	0.52	0.33
0.28	0.32	0.43	0.16
0.46	0.52	0.79	0.3
0.3	0.29	0.82	0.28
0.34	0.41	0.68	0.21
0.4	0.73	1.02	0.2
0.38	0.25	0.57	0.07
0.1	0.48	0.81	0.09
0.43	0.19	0.47	0.59
0.3	0.15	0.72	0.13
0.38	0.35	0.39	0.07
0.42	0.23	0.07	0.19
0.23	0.18	0.54	0.04
0.29	0.38	0.87	0.11
0.21	0.57	0.77	0.5
1.18	0.07	0.36	0.37
0.37	0.83	0.75	0.09
0.41	0.64	0.59	0.11
0.56	0.29	0.26	0.3
0.25	0.04	0.75	0.51
0.62	0.32	0.23	0.26
0.5	0.28	0.29	0.46
0.15	0.07	0.59	0.26
0.07	0.28	0.64	0.16
0.11	0.26	0.2	0.19
0.29	0.09	0.62	0.13
0.11	0.09	0.46	0.11
0.65	0.07	0.68	0.65
0.9	0.23	0.49	0.35
0.21	0.74	0.65	0.2
1.07	0.14	0.39	0.22
0.5	0.07	0.72	0.42
0.26	0.7	0.47	0.03
0.38	0.13	0.18	0.42
0.35	0.56	0.37	0.58
0.16	0.26	0.97	0.26
0.15	0.38	1.07	0.42
0.57	0.33	0.29	0.38
0.52	0.25	0.83	0.06
0.37	0.15	1.13	0.24
0.45	0.62	0.49	0.43
0.4	0.13	0.6	0.19
0.33	0.5	0.74	0.2
0.46	0.51	0.41	0.45
0.3	0.21	0.8	0.27
0.32	0.31	0.46	0.32
0.59	0.31	0.61	0.22
0.08	0.47	0.09	0.05
0.2	0.48	0.66	0.16
0.09	0.28	0.76	0.24
0.5	0.56	0.99	0.17
0.15	0.52	0.28	0.42
0.17	0.27	0.65	0.16
0.59	0.05	0.36	0.17
0.47	0.62	0.48	0.24
0.14	0.37	0.84	0.38
0.36	0.16	0.28	0.22
0.32	0.33	0.34	0.09
0.24	0.45	0.58	0.24
0.88	0.11	0.27	0.6
0.07	0.23	0.3	0.41
0.13	0.3	0.83	0.08
0.25	0.18	0.36	0.08
0.3	0.26	0.35	0.21
0.58	0.29	1.13	0.05
0.28	0.21	0.49	0.19
0.23	0.33	0.15	0.07
0.32	0.18	0.25	0.14
0.3	0.18	0.74	0.2
0.8	0.04	0.43	0.25
0.46	0.17	0.25	0.18
0.14	0.44	0.41	0.1
0.23	0.39	0.1	0.28
0.87	0.28	0.21	0.43
0.6	0.42	0.18	0.53
0.38	0.21	0.56	0.08
0.07	0.52	0.69	0.1
0.38	0.17	0.91	0.01
0.58	0.17	0.21	0.26
0.76	0.22	0.41	0.35
0.28	0.36	0.16	0.3
0.19	0.16	0.59	0.3
0.55	0.46	0.22	0.46
0.33	0.17	0.68	0.08
0.3	0.25	0.67	0.23
0.66	0.36	0.38	0.22
0.73	0.29	0.26	0.15
0.26	0.4	0.68	0.12
1.19	0.43	0.8	0.15
0.04	0.26	0.79	0.21
0.1	0.39	0.3	0.51
0.22	0.31	0.65	0.1
0.23	0.65	0.69	0.14
0.38	0.43	0.56	0.16
0.08	0.06	0.6	0.31
0.84	0.15	0.51	0.24
0.43	0.48	0.38	0.08
0.39	0.34	0.51	0.12
0.26	0.29	0.7	0.33
0.1	0.24	0.32	0.11
0.31	0.34	0.46	0.21
0.18	0.54	0.51	0.13
0.12	0.27	0.7	0.33
0.27	0.25	0.2	0.2
0.08	0.1	0.65	0.28
0.25	0.45	0.15	0.44
0.25	0.38	0.36	0.44
0.12	0.27	0.82	0.3
0.06	0.19	1.07	0.05
0.53	0.27	0.45	0.2
0.1	0.35	0.48	0.46
0.21	0.09	0.97	0.25
0.82	0.18	1.15	0.08
0.52	0.4	0.68	0.35
0.16	0.24	0.1	0.16
0.35	0.56	0.72	0.72
0.18	0.16	0.43	0.3
0.22	0.47	0.79	0.23
0.23	0.13	0.44	0.16
0.12	0.38	0.58	0.05
0.19	0.28	0.17	0.11
0.34	0.36	0.36	0.7
0.3	0.24	0.56	0.35
0.1	0.36	0.55	0.35
0.21	0.19	0.59	0.15
0.4	0.3	0.49	0.24
0.48	0.19	0.76	0.17
0.28	0.37	0.72	0.07
0.15	0.09	0.73	0.09
0.41	0.54	0.43	0.53
0.19	0.11	0.77	0.22
0.07	0.13	0.8	0.22
0.26	0.46	0.77	0.1
0.13	0.19	0.15	0.2
0.17	0.33	0.69	0.32
0.09	0.24	0.61	0.55
0.24	0.04	0.45	0.37
0.48	0.14	0.6	0.22
0.73	0.27	0.3	0.21
0.38	0.26	0.47	0.17
0.36	0.35	0.87	0.32
0.3	0.31	0.47	0.26
0.19	0.15	0.41	0.33
0.39	0.51	0.28	0.28
0.27	0.32	0.27	0.14
0.06	0.59	0.58	0.13
0.39	0.51	0.79	0.25
0.31	0.16	0.8	0.29
0.47	0.62	0.65	0.32
0.37	0.3	0.55	0.42
0.34	0.48	0.44	0.29
0.39	0.18	0.72	0.2
0.85	0.2	0.09	0.22
0.58	0.11	1	0.15
0.42	0.06	0.88	0.2
0.32	0.68	0.79	0.1
0.15	0.4	0.24	0.17
0.17	0.35	0.64	0.32
0.22	0.1	0.37	0.38
0.16	0.27	0.32	0.14
0.12	0.83	0.63	0.21
0.26	0.2	0.27	0.13
0.09	0.06	0.16	0.05
0.56	0.23	0.32	0.36
0.22	0.49	0.39	0.24
0.09	0.11	0.38	0.26
0.48	0.19	0.71	0.37
0.6	0.31	0.78	0.44
0.43	0.57	1.03	0.14
0.3	0.11	0.87	0.05
0.69	0.13	0.95	0.16
0.19	0.29	0.45	0.13
0.52	0.53	0.61	0.48
0.12	0.17	0.22	0.58
0.6	0.07	0.05	0.17
0.45	0.05	0.25	0.14
0.49	0.28	0.61	0.21
0.59	0.11	0.53	0.17
0.52	0.44	0.46	0.37
0.73	0.58	0.61	0.29
0.47	0.08	0.34	0.24
0.41	0.23	0.29	0.17
0.31	0.33	0.37	0.17
0.14	0.13	0.51	0.08
0.39	0.53	0.51	0.25
0.12	0.03	0.29	0.18
0.22	0.82	0.57	0.11
0.24	0.12	0.79	0.52
0.19	0.24	0.38	0.12
0.38	0.4	0.27	0.15
0.43	0.21	0.16	0.16
0.3	0.06	0.66	0.52
0.34	0.35	0.75	0.17
0.79	0.37	0.42	0.32
0.5	0.27	0.37	0.89
0.32	0.55	0.7	0.27
0.05	0.38	0.62	0.28
0.79	0.3	0.59	0.36
0.88	0.13	0.66	0.49
0.31	0.57	0.63	0.22
0.15	0.4	0.82	0.16
0.34	0.04	1.18	0.09
0.56	0.5	0.98	0.08
0.46	0.11	0.67	0.31
0.42	0.27	0.73	0.4
0.9	0.4	0.6	0.55
0.06	0.16	0.95	0.15
0.57	0.3	0.58	0.19
0.53	0.65	0.22	0.44
0.45	0.13	0.59	0.45
0.58	0.55	0.72	0.07
0.37	0.19	0.9	0.46
0.37	0.13	1.02	0.29
1.17	0.63	0.05	0.17
0.14	0.25	0.36	0.39
0.65	0.21	0.67	0.29
0.33	0.11	0.68	0.16
0.12	0.15	0.71	0.14
0.33	0.21	0.84	0.14
0.3	0.16	0.75	0.14
0.35	0.19	0.81	0.25
0.74	0.37	0.34	0.34
0.28	0.33	0.46	0.15
0.3	0.73	0.69	0.21
0.24	0.1	0.29	0.05
0.26	0.35	0.24	0.3
0.53	0.25	0.82	0.19
0.09	0.19	0.19	0.37
0.15	0.17	0.72	0.16
0.2	0.3	0.19	0.21
0.41	0.17	0.53	0.11
0.69	0.33	0.08	0.24
0.08	0.2	0.58	0.27
0.75	0.64	0.53	0.1
0.41	0.15	0.62	0.17
0.69	0.25	0.47	0.22
0.23	0.28	0.58	0.42
0.11	0.47	0.41	0.25
0.51	0.39	0.67	0.13
0.24	0.11	0.56	0.07
1	0.44	0.59	0.17
0.41	0.28	0.45	0.54
0.86	0.14	0.48	0.13
0.3	0.61	0.22	0.29
0.39	0.22	0.55	0.18
0.32	0.22	0.41	0.16
0.85	0.46	0.59	0.19
0.56	0.37	0.45	0.29
1.04	0.26	0.25	0.13
0.32	0.52	0.39	0.71
0.62	0.31	0.86	0.13
0.1	0.18	0.97	0.25
0.19	0.29	0.84	0.25
0.85	0.16	0.91	0.19
0.23	0.27	0.57	0.06
0.03	0.15	0.63	0.69
0.12	0.08	0.64	0.27
0.56	0.33	1	0.24
0.78	0.6	0.36	0.04
0.2	0.12	0.7	0.09
0.63	0.32	1.07	0.19
0.65	0.17	0.66	0.14
0.15	0.21	1.05	0.64
0.59	0.37	0.32	0.3
0.2	0.08	0.35	0.09
0.6	0.33	0.76	0.15
0.38	0.29	1	0.1
0.25	0.1	0.14	0.24
0.4	0.2	0.73	0.23
0.26	0.37	0.53	0.5
0.15	0.11	0.42	0.11
0.14	0.41	0.97	0.03
0.06	0.65	0.92	0.16
0.24	0.28	0.67	0.28
0.04	0.13	0.33	0.04
0.16	0.06	0.8	0.18
0.55	0.33	1.17	0.27
0.26	0.38	0.63	0.13
0.32	0.17	0.34	0.27
0.28	0.26	0.33	0.28
0.39	0.46	1.01	0.18
0.35	0.15	0.4	0.29
0.12	0.13	0.47	0.13
0.68	0.43	0.44	0.15
0.67	0.1	0.31	0.14
0.51	0.13	0.65	0.33
0.31	0.2	0.56	0.17
0.08	0.44	0.82	0.47
0.48	0.36	0.88	0.27
0.7	0.26	0.82	0.1
0.06	0.17	0.69	0.09
0.36	0.25	0.5	0.1
0.52	0.28	0.68	0.26
0.58	0.34	0.31	0.14
0.25	0.35	0.65	0.43
0.31	0.29	0.93	0.21
0.49	0.43	0.39	0.34
0.14	0.3	0.37	0.34
0.31	0.22	0.55	0.36
0.6	0.28	0.57	0.38
0.13	0.55	0.45	0.06
0.41	0.21	0.75	0.06
0.14	0.22	0.55	0.24
0.31	0.17	0.7	0.08
0.51	0.21	0.28	0.67
0.55	0.36	0.3	0.32
0.24	0.08	0.49	0.41
0.21	0.3	1.16	0.1
0.13	0.51	0.61	0.02
0.33	0.23	0.96	0.26
0.15	0.38	0.56	0.18
0.2	0.23	0.35	0.27
0.41	0.56	0.55	0.62
0.18	0.28	0.31	0.46
0.13	0.24	0.53	0.64
0.25	0.21	0.52	0.17
0.17	0.35	0.23	0.43
0.35	0.35	0.84	0.17
0.05	0.23	0.84	0.19
0.24	0.42	0.86	0.14
0.29	0.17	0.61	0.13
0.31	0.24	0.69	0.08
0.43	0.46	0.77	0.05
0.23	0.24	0.19	0.41
0.47	0.56	0.48	0.23
0.4	0.17	1.02	0.23
0.59	0.1	0.65	0.1
0.42	0.05	0.5	0.2
0.58	0.04	0.6	0.31
0.18	0.29	0.72	0.2
0.29	0.18	0.18	0.02
0.5	0.07	0.62	0.14
0.15	0.18	0.7	0.47
0.06	0.08	0.89	0.24
0.44	0.21	0.48	0.11
0.24	0.1	0.08	0.15
0.25	0.26	0.89	0.09
0.2	0.55	0.42	0.36
0.51	0.28	0.47	0.1
0.17	0.12	0.54	0.24
0.18	0.21	0.51	0.32
0.07	0.28	1.24	0.11
0.34	0.31	0.39	0.48
0.26	0.25	0.42	0.18
0.36	0.23	0.76	0.05
0.32	0.58	0.56	0.2
0.36	0.19	0.67	0.32
0.45	0.18	0.82	0.3
0.4	0.19	0.91	0.14
0.12	0.69	0.85	0.51
0.11	0.16	0.79	0.51
0.39	0.04	0.24	0.22
0.31	0.43	0.1	0.15
0.25	0.28	0.21	0.04
0.24	0.42	0.76	0.21
0.49	0.1	0.43	0.37
0.25	0.57	0.76	0.71
0.57	0.48	0.6	0.07
0.58	0.13	0.63	0.25
0.52	0.47	0.39	0.16
0.27	0.38	0.52	0.12
0.57	0.43	0.56	0.41
0.18	0.31	0.7	0.28
0.25	0.08	0.91	0.55
0.3	0.42	0.45	0.18
0.67	0.28	0.6	0.12
0.42	0.38	0.24	0.07
0.12	0.13	0.28	0.23
0.28	0.32	0.75	0.44
0.67	0.05	0.85	0.14
0.49	0.62	0.58	0.17
0.8	0.73	0.26	0.24
0.44	0.22	0.63	0.08
0.53	0.1	0.58	0.08
0.15	0.45	0.68	0.21
0.18	0.51	0.73	0.16
0.34	0.36	0.52	0.24
0.79	0.51	0.72	0.36
0.44	0.21	0.37	0.08
1.18	0.17	0.17	0.04
0.28	0.36	0.64	0.32
0.45	0.7	0.81	0.24
0.42	0.14	0.72	0.52
0.64	0.44	0.83	0.32
0.22	0.11	0.59	0.26
0.08	0.3	0.47	0.27
0.33	0.61	0.72	0.17
0.39	0.49	0.08	0.22
1	0.06	0.7	0.04
0.04	0.12	0.13	0.26
0.22	0.21	0.66	0.54
0.16	0.46	0.2	0.33
0.21	0.28	0.47	0.27
0.32	0.17	0.53	0.16
0.25	0.23	0.14	0.1
0.2	0.32	0.55	0.29
0.08	0.58	0.86	0.06
0.45	0.2	0.66	0.2
0.05	0.12	0.18	0.06
0.35	0.41	0.23	0.06
0.44	0.18	0.21	0.35
0.49	0.03	0.88	0.25
0.18	0.13	0.36	0.12
0.38	0.29	1.04	0.29
0.4	0.62	0.61	0.33
0.59	0.29	0.42	0.26
0.14	0.27	0.67	0.21
0.03	0.52	0.37	0.13
0.27	0.28	0.3	0.19
0.29	0.31	0.49	0.33
0.2	0.57	0.59	0.21
0.72	0.59	0.53	0.22
0.09	0.32	0.23	0.23
0.13	0.47	0.29	0.09
0.35	0.32	0.78	0.48
0.14	0.36	0.47	0.18
0.23	0.43	0.69	0.36
0.48	0.07	0.74	0.2
0.16	0.11	0.89	0.43
0.62	0.3	0.28	0.28
0.43	0.55	0.48	0.26
0.72	0.25	0.98	0.1
0.12	0.14	0.54	0.47
0.74	0.43	0.23	0.34
0.42	0.29	0.31	0.23
0.05	0.16	0.32	0.56
0.06	0.56	0.1	0.63
0.27	0.87	0.39	0.32
0.36	0.55	0.92	0.31
0.24	0.05	0.16	0.11
0.37	0.09	0.32	0.32
0.18	0.21	0.83	0.42
0.38	0.44	0.21	0.1
0.14	0.57	0.27	0.32
0.19	0.54	0.59	0.09
0.56	0.12	0.6	0.24
0.41	0.57	0.41	0.14
0.51	0.42	0.23	0.24
0.51	0.05	0.3	0.28
0.11	0.44	0.33	0.41
0.45	0.17	0.48	0.52
0.1	0.31	0.39	0.26
0.34	0.26	0.39	0.28
0.59	0.26	0.57	0.63
0.34	0.19	0.46	0.42
0.06	0.44	0.87	0.32
0.21	0.06	0.82	0.7
0.72	0.42	0.64	0.08
0.22	0.17	0.58	0.16
0.37	0.45	0.17	0.08
0.32	0.12	0.44	0.16
0.51	0.06	1.01	0.24
0.69	0.19	1.12	0.4
0.36	0.21	0.72	0.05
0.44	0.19	0.48	0.47
0.02	0.22	0.31	0.28
0.47	0.25	0.1	0.39
0.18	0.28	0.23	0.37
0.04	0.44	0.12	0.38
0.39	0.33	0.52	0.16
0.35	0.54	0.63	0.12
0.41	0.38	0.63	0.31
0.43	0.22	0.77	0.13
0.36	0.27	0.22	0.33
0.18	0.19	0.88	0.17
0.36	0.09	0.63	0.37
0.11	0.47	0.52	0.23
0.2	0.32	0.67	0.16
0.32	0.37	0.65	0.15
0.36	0.1	0.6	0.08
0.93	0.35	0.86	0.24
0.24	0.48	0.31	0.12
0.48	0.22	0.51	0.46
0.17	0.28	0.07	0.15
0.77	0.22	0.61	0.23
0.04	0.26	0.47	0.3
0.48	0.23	0.45	0.46
0.22	0.28	0.38	0.24
0.35	0.3	0.45	0.4
0.33	0.18	0.35	0.34
0.11	0.49	0.48	0.39
0.7	0.36	0.26	0.1
0.59	0.37	0.23	0.25
0.28	0.29	0.53	0.24
0.03	0.4	0.93	0.23
0.36	0.25	0.47	0.27
0.44	0.21	0.7	0.12
0.13	0.11	0.37	0.36
0.49	0.44	0.88	0.21
0.28	0.11	0.91	0.41
0.09	0.19	0.35	0.22
0.13	0.44	0.46	0.36
0.26	0.3	0.44	0.08
0.3	0.79	0.33	0.01
0.22	0.45	0.48	0.01
0.72	0.11	0.9	0.34
0.42	0.27	0.12	0.19
0.48	0.39	0.2	0.58
0.11	0.48	0.2	0.17
0.4	0.1	0.65	0.34
0.66	0.06	0.87	0.2
0.32	0.25	0.71	0.07
0.24	0.18	0.59	0.2
0.48	0.09	0.44	1.03
0.37	0.35	0.66	0.18
0.4	0.02	1.03	0.11
0.91	0.19	0.34	0.22
0.48	0.22	0.28	0.08
0.54	0.23	0.42	0.11
0.24	0.28	0.47	0.03
0	0.25	0.96	0.29
0.5	0.43	1.2	0.13
0.06	0.56	0.22	0.12
0.16	0.21	0.92	0.1
1.01	0.42	0.72	0.1
0.62	0.3	0.36	0.12
0.38	0.56	0.6	0.21
0.3	0.21	0.25	0.17
0.49	0.59	0.36	0.23
0.56	0.41	0.58	0.26
0.21	0.5	0.27	0.1
0.68	0.4	0.36	0.2
0.28	0.37	0.28	0.04
0.3	0.16	0.71	0.24
0.58	0.36	0.48	0.08
0.27	0.48	0.48	0.21
0.36	0.63	0.49	0.31
0.1	0.64	0.26	0.32
0.55	0.06	0.63	0.18
0.09	0.37	0.58	0.2
0.32	0.13	0.16	0.27
0.28	0.41	0.28	0.22
0.35	0.43	0.63	0.25
0.2	0.46	0.5	0.12
0.2	0.49	0.22	0.44
0.14	0.31	0.53	0.14
0.44	0.12	0.4	0.34
0.71	0.92	0.29	0.41
0.09	0.34	0.31	0.31
0.22	0.58	0.02	0.12
0.22	0.17	0.06	0.7
0.84	0.21	0.13	0.4
0.18	0.37	0.58	0.05
0.65	0.27	0.28	0.26
0.34	0.1	0.61	0.21
0.31	0.27	0.56	0.13
0.5	0.46	0.36	0.27
0.36	0.29	0.57	0.17
0.36	0.43	0.39	0.4
0.69	0.4	0.59	0.28
0.14	0.37	0.95	0.13
0.37	0.26	0.73	0.53
0.59	0.05	0.99	0.13
0.3	0.34	0.49	0.23
0.23	0.58	0.2	0.33
0.08	0.02	0.3	0.1
0.24	0.34	0.76	0.18
0.24	0.29	0.59	0.18
0.19	0.1	0.65	0.18
0.43	0.16	0.19	0.25
0.45	0.33	1.03	0.06
0.64	0.4	0.64	0.25
0.42	0.34	0.58	0.44
0.23	0.33	0.52	0.25
0.03	0.18	0.57	0.46
0.19	0.36	0.47	0.23
0.22	0.2	0.45	0.07
0.22	0.45	0.75	0.36
0.1	0.43	0.48	0.21
0.15	0.46	0.54	0.23
0.29	0.41	0.69	0.21
0.44	0.07	0.23	0.1
0.63	0.4	0.6	0.08
0.18	0.3	0.83	0.12
0.51	0.63	0.25	0.39
0.33	0.32	0.61	0.19
0.14	0.22	0.8	0.21
0.49	0.14	0.63	0.09
0.17	0.08	0.31	0.18
0.15	0.06	0.31	0.12
0.52	0.25	0.38	0.2
0.42	0.47	0.32	0.13
0.19	0.14	0.23	0.23
0.62	0.27	0.84	0.07
0.11	0.39	0.59	0.06
0.14	0.71	0.33	0.32
0.6	0.28	0.45	0.3
0.32	0.26	0.58	0.26
0.16	0.18	0.45	0.36
0.06	0.38	0.39	0.16
0.38	0.14	0.38	0.2
0.45	0.2	0.63	0.18
0.06	0.43	0.04	0.38
0.12	0.29	0.64	0.16
0.81	0.41	1.11	0.65
0.35	0.66	0.52	0.19
0.31	0.28	0.53	0.38
0.48	0.59	0.8	0.16
0.07	0.6	0.92	0.26
0.45	0.27	0.34	0.11
0.04	0.27	0.42	0.21
0.43	0.59	0.52	0.16
0.35	0.26	0.41	0.34
0.12	0.72	1.02	0.1
0.58	0.43	0.45	0.18
0.44	0.65	0.41	0.57
0.11	0.29	0.4	0.1
0.22	0.76	0.99	0.06
0.4	0.26	0.83	0.23
0.32	0.48	0.57	0.15
0.47	0.67	0.26	0.43
0.41	0.22	0.77	0.18
0.56	0.51	0.47	0.45
0.62	0.22	0.39	0.15
1.08	0.48	0.96	0.13
0.33	0.28	0.14	0.54
0.18	0.07	0.66	0.25
0.35	0.21	0.22	0.14
0.23	0.34	0.99	0.42
0.26	0.19	0.58	0.23
0.2	0.53	0.23	0.1
0.56	0.59	0.67	0.52
0.18	0.19	0.51	0.26
0.39	0.25	0.37	0.25
0.4	0.1	0.48	0.33
0.08	0.31	0.44	0.5
0.15	0.32	0.47	0.33
0.38	0.32	0.56	0.21
0.14	0.35	1.04	0.01
0.88	0.39	0.09	0.24
0.46	0.56	0.44	0.4
0.51	0.29	1	0.33
0.5	0.28	0.32	0.28
0.35	0.32	0.21	0.29
0.77	0.64	0.21	0.34
0.06	0.27	0.6	0.51
0.32	0.5	0.17	0.18
0.18	0.53	0.54	0.25
0.2	0.13	0.84	0.34
0.26	0.56	0.53	0.24
0.59	0.71	0.45	0.26
0.47	0.14	0.35	0.12
0.3	0.28	0.6	0.23
0.36	0.53	0.26	0.3
0.2	0.09	0.58	0.48
0.44	0.4	0.65	0.26
0.22	0.35	1.24	0.24
0.16	0.32	0.27	0.39
0.15	0.05	0.57	0.24
0.34	0.13	0.7	0.15
0.9	0.34	0.8	0.5
0.02	0.61	0.25	0.4
0.62	0.76	0.31	0.61
0.42	0.13	0.82	0.09
0.2	0.55	0.28	0.41
0.47	0.58	0.76	0.09
0.1	0.29	0.44	0.46
0.39	0.4	0.3	0.32
0.42	0.19	0.32	0.18
0.37	0.63	0.55	0.33
0.37	0.43	1	0.2
0.58	0.11	0.53	0.26
0.13	0.34	0.55	0.4
0.11	0.27	0.63	0.13
0.52	0.43	0.63	0.17
0.29	0.22	0.77	0.14
0.2	0.15	0.68	0.68
0.42	0.32	0.74	0.07
0.12	0.56	0.42	0.46
0.23	0.3	0.65	0.27
0.08	0.14	0.24	0.2
0	0.22	0.46	1.04
0.17	0.09	0.37	0.62
0.41	0.5	0.36	0.22
0.22	0.41	0.56	0.06
0.17	0.73	0.34	0.21
0.37	0.35	0.26	0.15
0.06	0.17	0.73	0.25
0.76	0.36	0.49	0.19
0.26	0.27	0.74	0.1
0.61	0.08	0.61	0.15
0.35	0.5	0.54	0.25
0.12	0.47	0.62	0.08
0.55	0.42	0.33	0.3
0.28	0.23	0.43	0.13
1.01	0.2	0.36	0.27
0.05	0.5	0.64	0.13
0.42	0.2	0.39	0.22
0.59	0.07	0.36	0.48
0.32	0.6	0.91	0.16
0.29	0.02	0.47	0.12
0.06	0.81	0.7	0.08
0.13	0.37	0.71	0.19
0.46	0.32	0.87	0.48
0.41	0.34	0.37	0.39
0.41	0.48	0.51	0.25
0.25	0.34	0.17	0.11
0.43	0.25	0.14	0.36
0.59	0.13	0.39	0.13
0.07	0.17	0.42	0.29
0.42	0.27	0.56	0.51
0.32	0.37	0.38	0.29
0.24	0.23	0.46	0.38
0.31	0.32	0.09	0.32
0.09	0.29	0.3	0.41
0.15	0.5	0.36	0.11
0.45	0.46	0.59	0.11
0.09	0.3	0.46	0.37
0.05	0.33	0.56	0.13
0.1	0.4	0.7	0.32
0.35	0.38	0.68	0.05
0.14	0.16	0.59	0.47
0.47	0.35	0.39	0.1
0.27	0.02	0.45	0.07
0.38	0.11	0.32	0.64
0.13	0.19	0.27	0.32
0.46	0.12	0.2	0.27
0.48	0.22	0.51	0.17
0.34	0.24	0.38	0.46
0.34	0.77	0.2	0.11
0.7	0.3	0.41	0.45
0.62	0.21	0.34	0.26
0.59	0.54	0.46	0.12
0.36	0.31	0.39	0.15
0.39	0.53	0.64	0.21
0.39	0.1	0.72	0.19
0.17	0.87	0.84	0.13
0.35	0.64	0.63	0.09
0.24	0.44	0.7	0.58
0.45	0.34	0.26	0.13
0.6	0.42	0.6	0.17
0.13	0.23	0.1	0.27
0.53	0.29	0.21	0.04
0.21	0.48	0.64	0.07
0.12	0.07	0.65	0.49
0.62	0.43	0.92	0.2
0.45	0.41	0.12	0.29
0.04	0.1	0.57	0.09
0.34	0.15	0.63	0.21
0.12	0.31	0.56	0.09
0.46	0.22	0.66	0.15
0.59	0.35	1.06	0.49
0.32	0.3	0.57	0.44
0.6	0.16	1.1	0.12
0.8	0.24	0.36	0.27
0.37	0.33	0.1	0.24
0.55	0.71	0.5	0.27
0.14	0.18	0.39	0.56
0.46	0.17	0.6	0.14
0.63	0.24	0.6	0.3
0.14	0.21	0.6	0.15
0.09	0.52	0.2	0.41
0.24	0.2	0.3	0.6
0.52	0.36	0.39	0.19
0.38	0.33	0.1	0.21
0.67	0.28	1.01	0.33
0.4	0.17	0.46	0.27
0.94	0.18	0.18	0.2
0.42	0.38	0.72	0.29
0.58	0.57	0.46	0.13
0.8	0.16	0.28	0.04
0.06	0.46	0.67	0.14
1.04	0.49	0.42	0.25
0.24	0.6	0.74	0.1
0.17	0.11	0.38	0.13
0.64	0.09	0.45	0.39
0.38	0.37	1.07	0.1
0.49	0.12	0.43	0.18
0.47	0.16	0.54	0.16
0.12	0.28	0.44	0.14
0.33	0.65	0.65	0.04
0.06	0.39	0.36	0.28
0.12	0.58	0.96	0.12
0.43	0.37	0.51	0.24
0.5	0.46	0.54	0.62
0.34	0.33	0.48	0.2
0.08	0.06	0.94	0.17
0.3	0.23	0.94	0.23
0.26	0.28	0.58	0.26
0.94	0.16	0.3	0.14
0.34	0.32	0.28	0.31
0.3	0.26	0.42	0.83
0.09	0.21	0.34	0.28
0.27	0.55	0.77	0.31
0.42	0.44	0.09	0.27
0.28	0.58	0.48	0.31
0.35	0.32	0.8	0.18
0.54	0.28	0.13	0.27
0.81	0.09	0.91	0.18
0.17	0.23	0.22	0.07
0.16	0.08	0.91	0.33
0.23	0.29	0.65	0.24
0.18	0.35	0.71	0.28
0.69	0.39	0.82	0.37
0.36	0.09	0.75	0.31
0.17	0.13	0.94	0.32
0.28	0.22	0.39	0.49
0.05	0.17	0.54	0.36
0.07	0.39	0.16	0.23
0.08	0.43	0.05	0.12
0.32	0.17	0.47	0.02
0.47	0.14	0.47	0.39
0.38	0.3	0.77	0.26
0.41	0.39	0.56	0.49
0.19	0.4	0.74	0.17
0.45	0.36	0.54	0.33
0.14	0.22	0.5	0.08
0.24	0.44	0.23	0.08
0.4	0.29	0.15	0.32
0.66	0.14	0.33	0.31
0.32	0.15	0.71	0.07
0.34	0.22	1.04	0.12
0.57	0.46	0.68	0.2
0.43	0.49	0.92	0.16
0.16	0.28	0.56	0.09
0.29	0.05	0.25	0.07
0.36	0.34	0.73	0.36
0.32	0.26	0.64	0.14
0.25	0.6	0.8	0.37
0.01	0.53	0.16	0.07
0.21	0.15	0.4	0.21
0.3	0.12	0.41	0.58
0.5	0.38	0.22	0.08
0.26	0.36	0.46	0.55
0.28	0.27	0.48	0.13
0.3	0.4	0.81	0.19
0.45	0.12	0.09	0.12
0.28	0.16	0.24	0.46
1.07	0.25	0.65	0.26
0.16	0.24	0.53	0.22
0.24	0.49	0.41	0.18
0.41	0.39	0.6	0.63
0.08	0.34	0.89	0.17
0.14	0.22	0.21	0.11
0.11	0.46	0.48	0.32
0.21	0.35	0.55	0.11
0.24	0.43	0.26	0.16
0.65	0.49	0.18	0.37
0.2	0.15	0.36	0.61
0.39	0.09	0.22	0.07
0.51	0.51	0.61	0.21
0.38	0.2	0.43	0.27
0.25	0.35	0.58	0.14
0.23	0.04	0.92	0.29
0.06	0.38	0.38	0.17
0.01	0.28	0.3	0.36
0.41	0.24	0.42	0.5
0.21	0.29	0.6	0.46
0.16	0.9	0.84	0.07
0.16	0.56	0.4	0.27
0.42	0.43	0.57	0.14
0.1	0.09	0.65	0.2
0.54	0.11	0.48	0.31
0.5	0.4	1	0.13
0.04	0.39	0.48	0.44
0.32	0.17	0.76	0.65
0.17	0.4	0.62	0.3
0.51	0.26	0.22	0.26
0.35	0.42	0.52	0.33
1.08	0.08	0.3	0.13
0.17	0.09	0.69	0.31
0.49	0.19	0.07	0.18
0.12	0.32	0.07	0.31
0.08	0.33	0.63	0.74
0.23	0.19	0.54	0.41
0.48	0.23	0.27	0.15
0.31	0.12	1.03	0.46
0.05	0.27	0.52	0.21
0.23	0.42	0.24	0.17
0.38	0.24	0.76	0.23
0.52	0.24	0.85	0.16
0.55	0.3	0.35	0.27
0.12	0.5	0.84	0.17
0.44	0.22	0.65	0.78
0.46	0.03	0.75	0.29
0.2	0.31	0.78	0.2
0.42	0.13	0.73	0.45
0.05	0.06	0.43	0.14
0.39	0.36	0.26	0.65
0.33	0.56	0.32	0.15
0.42	0.47	0.57	0.13
0.21	0.17	0.61	0.78
0.33	0.15	0.71	0.34
0.3	0.36	0.82	0.11
0.8	0.43	0.3	0.21
0.46	0.62	0.64	0.2
0.12	0.15	0.15	0.33
0.41	0.38	0.34	0.22
0.16	0.25	0.26	0.57
0.69	0.49	0.08	0.21
0.21	0.62	0.68	0.21
0.73	0.28	0.48	0.25
0.32	0.07	0.47	0.13
0.19	0.15	0.48	0.26
0.64	0.07	1.04	0.42
0.34	0.15	0.34	0.12
0.27	0.38	0.48	0.06
0.06	0.06	0.66	0.13
0.55	0.34	0.52	0.43
0.26	0.4	0.2	0.1
0.46	0.19	0.79	0.07
0.08	0.36	0.73	0.03
0.2	0.29	0.38	0.19
0.3	0.14	0.33	0.29
0.17	0.27	0.29	0.32
0.18	0.39	0.66	0.35
0.29	0.11	0.42	0.19
0.39	0.58	0.19	0.31
0.46	0.36	0.26	0.37
0.65	0.27	0.58	0.32
0.4	0.15	0.36	0.03
0.46	0.27	0.4	0.14
0.21	0.16	0.65	0.09
0.37	0.77	0.29	0.12
0.36	0.19	0.33	0.36
0.47	0.39	0.95	0.53
0.26	0.5	0.63	0.53
0.18	0.31	0.46	0.13
0.6	0.15	0.1	0.22
0.02	0.19	0.88	0.28
0.38	0.24	0.69	0.24
0.61	0.1	0.54	0.09
0.18	0.36	0.11	0.04
0.56	0.07	0.14	0.11
0.37	0.24	0.84	0.33
0.25	0.11	0.57	0.27
0.72	0.28	0.39	0.28
0.5	0.06	0.46	0.13
0.75	0.12	0.47	0.28
0.26	0.27	0.44	0.18
0.6	0.09	0.21	0.09
0.14	0.47	0.89	0.16
0.87	0.52	0.69	0.73
0.4	0.44	0.05	0.53
0.11	0.46	0.39	0.15
0.37	0.2	0.98	0.39
0.26	0.19	0.34	0.18
0.39	0.07	0.68	0.24
0.1	0.26	0.63	0.28
0.37	0.65	0.25	0.31
0.35	0.14	0.8	0.41
0.49	0.23	0.67	0.16
0.38	0.1	0.6	0.63
0.28	0.32	0.21	0.27
0.62	0.48	0.47	0.27
0.45	0.05	0.49	0.47
0.19	0.55	0.69	0.22
0.13	0.16	0.36	0.46
0.54	0.24	0.66	0.67
0.42	0.11	0.15	0.24
0.03	0.17	0.88	0.21
0.3	0.12	0.72	0.13
0.18	0.31	0.41	0.13
0.35	0.48	0.53	0.23
0.15	0.45	0.25	0.13
0.34	0.06	0.36	0.12
0.02	0.18	0.35	0.12
0.37	0.22	0.36	0.22
0.2	0.39	0.14	0.25
0.63	0.54	0.26	0.28
0.08	0.13	0.52	0.06
0.11	0.16	0.52	0.31
0.33	0.22	0.45	0.32
0.06	0.3	0.8	0.4
0.11	0.11	0.39	0.36
0.49	0.26	0.76	0.07
0.63	0.61	0.32	0.09
0.39	0.06	0.32	0.14
0.19	0.15	0.92	0.15
0.37	0.06	0.59	0.68
0.27	0.19	0.63	0.14
0.34	0.22	0.92	0.26
0.26	0.81	0.37	0.51
0.27	0.51	0.28	0.18
0.57	0.2	0.33	0.17
0.8	0.44	1.05	0.2
0.29	0.09	0.55	0.36
0.94	0.39	0.2	0.06
0.37	0.46	1.04	0.08
0.3	0.29	0.39	0.03
0.5	0.49	0.21	0.03
0.27	0.14	0.77	0.26
0.48	0.3	0.68	0.31
0.21	0.11	0.34	0.05
0.38	0.43	0.32	0.07
0.52	0.05	0.49	0.33
0.14	0.2	1.05	0.36
0.54	0.29	0.3	0.48
0.28	0.4	0.95	0.68
0.44	0.45	0.43	0.19
0.13	0.58	0.28	0.36
0.58	0.13	0.4	0.25
0.17	0.21	0.34	0.06
0.04	0.48	0.62	0.58
0.15	0.44	0.21	0.1
0.51	0.27	0.46	0.17
0.24	0.24	0.86	0.07
0.18	0.2	0.78	0.28
0.58	0.34	0.72	0.25
0.3	0.36	0.65	0.2
0.2	0.11	0.65	0.22
0.66	0.24	0.42	0.21
0.02	0.48	0.52	0.16
0.71	0.53	0.1	0.24
0.61	0.31	0.77	0.37
0.52	0.44	0.17	0.12
0.03	0.03	0.73	0.05
0.39	0.28	0.83	0.27
0.17	0.31	0.31	0.36
0.14	0.36	0.9	0.29
0.61	0.25	0.02	0.15
0	0.27	0.52	0.14
0.53	0.27	0.76	0.06
0.68	0.32	0.83	0.49
0.28	0.23	0.37	0.14
0.2	0.16	0.7	0.01
0.09	0.2	0.24	0.54
0.39	0.32	0.34	0.44
0.48	0.5	0.45	0.38
0.16	0.48	0.6	0.25
0.18	0.32	0.27	0.27
0.31	0.47	0.21	0.38
0.29	0.37	1.09	0.34
0.36	0.3	0.6	0.45
0.36	0.06	0.79	0.46
0.62	0.46	0.66	0.29
0.04	0.14	0.77	0.26
0.59	0.33	0.61	0.16
0.1	0.06	0.35	0.52
0.51	0.34	0.49	0.16
0.21	0.08	0.65	0.33
0.26	0.63	0.99	0.07
0.13	0.2	0.45	0.15
0.4	0.6	0.84	0.26
0.15	0.06	0.1	0.41
0.26	0.31	0.24	0.45
0.29	0.1	0.96	0.29
0.06	0.21	0.66	0.37
0.34	0.08	0.17	0.36
0.45	0.1	0.35	0.13
0.28	0.1	0.71	0.16
0.38	0.23	0.8	0.13
0.4	0.22	0.42	0.19
0.16	0.48	0.49	0.52
0.2	0.31	0.67	0.58
0.67	0.18	0.45	0.04
0.31	0.13	0.52	0.08
0.42	0.26	0.45	0.1
0.3	0.9	0.4	0.53
0.41	0.15	0.17	0.26
0.34	0.21	0.11	0.18
0.54	0.42	0.62	0.3
0.32	0.27	0.21	0.58
0.36	0.35	0.31	0.1
0.27	0.45	0.81	0.24
0.08	0.15	0.35	0.15
0.3	0.5	0.28	0.47
0.18	0.35	0.48	0.33
0.18	0.54	0.28	0.29
0.21	0.18	0.18	0.49
0.23	0.28	0.69	0.08
0.16	0.14	0.46	0.23
0.53	0.16	0.84	0.21
0.34	0.3	0.42	0.1
0.28	0.29	0.06	0.26
0.29	0.04	0.93	0.23
0.15	0.58	0.88	0.27
0.14	0.22	0.37	0.25
0.43	0.58	0.45	0.21
1.1	0.17	0.5	0.11
0.65	0.56	0.99	0.29
0.01	0.24	1.01	0.19
0.09	0.16	0.92	0.53
0.97	0.33	0.69	0.31
0.2	0.09	0.54	0.08
0.33	0.24	0.35	0.28
0.29	0.36	0.62	0.36
0.25	0.53	0.63	0.29
0.05	0.34	0.36	0.3
1.34	0.06	0.09	0.03
0.16	0.15	0.54	0.1
0.64	0.48	0.19	0.54
0.11	0.33	0.25	0.15
0.23	0.26	0.2	0.37
0.37	0.29	0.77	0.29
0.59	0.1	0.27	0.22
0.35	0.35	0.47	0.31
0.71	0.36	0.77	0.14
0.21	0.43	0.63	0.28
0.21	0.33	0.73	0.28
0.82	0.53	0.46	0.18
0.41	0.11	0.54	0.18
0.13	0.08	0.2	0.13
0.03	0.51	0.75	0.3
0.48	0.38	0.55	0.38
0.48	0.28	0.5	0.26
1.05	0.11	0.57	0.25
0.24	0.17	0.26	0.65
0.5	0.35	0.31	0.21
0.88	0.17	0.34	0.37
0.08	0.13	1.05	0.08
0.39	0.66	0.34	0.34
0.82	0.07	0.15	0.6
0.28	0.19	0.79	0.39
0.03	0.04	0.64	0.43
0.52	0.4	0.73	0.32
0.92	0.33	0.66	0.27
0.37	0.16	0.27	0.09
0.4	0.36	0.55	0.25
0.04	0.21	0.51	0.12
0.25	0.32	0.32	0.42
0.43	0.19	0.29	0.19
0.17	0.28	0.09	0.29
0.77	0.39	0.36	0.05
0.07	0.24	0.38	0.16
0.06	0.04	0.41	0.08
0.12	0.72	0.3	0.15
0.42	0.44	0.38	0.37
0.58	0.19	0.69	0.18
0.36	0.43	0.93	0.13
0.5	0.09	0.57	0.49
0.34	0.32	0.63	0.18
0.16	0.28	0.52	0.16
0.08	0.25	0.25	0.41
0.09	0.27	0.17	0.08
0.34	0.12	0.4	0.08
0.63	0.4	0.77	0.25
0.62	0.23	0.76	0.46
0.24	0.17	0.75	0.14
0.43	0.1	0.29	0.2
0.18	0.55	0.19	0.45
0.25	0.49	0.17	0.48
0.5	0.15	0.26	0.14
0.34	0.16	0.38	0.28
0.41	0.59	0.34	0.15
0.5	0.45	0.2	0.29
0.23	0.33	0.42	0.23
0.58	0.03	0.48	0.18
0.2	0.14	0.53	0.03
0.68	0.37	0.26	0.08
0.6	0.19	0.53	0.07
0.41	0.52	0.52	0.34
0.6	0.35	0.1	0.29
0.77	0.13	0.5	0.21
0.36	0.21	0.54	0.43
0.57	0.3	0.8	0.28
0.52	0.28	0.62	0.16
0.26	0.14	0.7	0.5
0.21	0.36	0.9	0.25
0.28	0.6	0.27	0.11
0.33	0.12	0.31	0.15
0.12	0.36	0.37	0.11
0.7	0.28	0.26	0.14
0.31	0.44	0.35	0.15
0.34	0.6	0.33	0.1
0.44	0.71	0.29	0.08
0.36	0.6	0.4	0.1
0.6	0.57	0.21	0.23
0.41	0.34	0.3	0.16
0.26	0.03	0.17	0.31
0.17	0.45	0.64	0.18
0.04	0.23	0.31	0.35
0.65	0.7	0.49	0.32
0.17	0.03	0.41	0.06
0.08	0.85	0.69	0.17
0.13	0.19	0.23	0.4
0.39	0.21	0.25	0.49
0.17	0.58	0.37	0.35
0.07	0.35	0.78	0.05
0.36	0.73	0.36	0.4
0.04	0.2	0.13	0.37
0.91	0.49	0.35	0.28
0.32	0.28	0.42	0.05
0.4	0.29	0.33	0.36
0.37	0.06	0.56	0.27
0.15	0.31	0.62	0.2
0.37	0.19	0.47	0.16
0.2	0.24	0.53	0.21
0.81	0.49	0.34	0.04
0.49	0.45	0.59	0.68
0.49	0.19	0.36	0.74
0.36	0.04	0.37	0.22
0.22	0.23	0.7	0.13
0.16	0.25	1	0.15
0.28	0.19	0.76	0.02
0.38	0.15	0.88	0.21
0.06	0.21	0.81	0.28
0.24	0.3	0.7	0.1
0.73	0.6	0.69	0.41
0.23	0.11	0.35	0.33
0.07	0.06	0.64	0.27
0.48	0.13	0.56	0.35
0.14	0.16	0.39	0.11
0.41	0.12	0.41	0.49
0.61	0.38	0.38	0.11
0.54	0.52	0.18	0.2
0.15	0.22	0.38	0.14
0.17	0.08	0.43	0.24
0.27	0.46	0.29	0.51
0.33	0.18	0.98	0.15
0.12	0.09	0.77	0.24
0.07	0.28	0.36	0.58
0.15	0.06	0.12	0.17
0.5	0.64	0.44	0.26
0.33	0.28	0.6	0.41
0.11	0.27	0.62	0.14
0.18	0.09	0.67	0.37
0.21	0.07	0.87	0.32
0.43	0.27	0.84	0.12
0.4	0.29	0.76	0.25
0.2	0.61	0.12	0.24
0.12	0.69	0.27	0.26
0.32	0.18	0.55	0.24
0.5	0.23	1.14	0.09
0.35	0.27	0.66	0.21
0.3	0.62	0.57	0.32
0.19	0.08	0.56	0.54
0.22	0.47	0.61	0.16
0.12	0.32	0.1	0.05
0.74	0.24	0.54	0.61
0.54	0.15	1.08	0.3
0.32	0.58	0.39	0.31
0.44	0.19	0.09	0.57
0.47	0.25	0.8	0.19
0.45	0.55	0.26	0.22
0.29	0.48	0.32	0.07
0.39	0.2	0.81	0.22
0.27	0.25	0.69	0.28
0.27	0.21	0.41	0.13
0.28	0.12	0.2	0.08
0.32	0.11	0.74	0.21
0.41	0.49	0.26	0.52
0.54	0.11	0.21	0.38
0.53	0.14	0.2	0.43
0.3	0.33	0.94	0.15
0.21	0.52	1.11	0.43
0.28	0.19	0.53	0.12
0.46	0.37	0.25	0.51
0.53	0.06	0.76	0.53
0.03	0.12	0.23	0.09
0.27	0.28	0.83	0.28
0.2	0.53	0.76	0.08
0.32	0.21	0.3	0.26
0.19	0.41	0.81	0.18
0.35	0.78	0.38	0.38
0.1	0.24	0.6	0.07
0.6	0.47	0.67	0.06
0.51	0.2	0.08	0.16
0.42	0.19	0.58	0.38
0.13	0.46	0.55	0.1
0.92	0.18	0.76	0.65
0.58	0.14	0.75	0.07
0.29	0.24	0.77	0.25
0.44	0.15	0.84	0.3
0.24	0.31	0.65	0.43
0.35	0.17	0.49	0.19
0.35	0.6	0.22	0.1
0.81	1.01	0.42	0.58
0.79	0.4	0.91	0.33
0.54	0.62	0.64	0.45
0.45	0.45	0.18	0.28
0.68	0.32	0.21	0.39
0.46	0.35	0.43	0.32
0.48	0.32	0.48	0.77
0.17	0.24	0.18	0.2
0.81	0.18	0.5	0.65
0.42	0.19	0.66	0.17
0.06	0.37	0.28	0.13
0.18	0.08	0.25	0.22
0.16	0.21	0.37	0.16
0.14	0.25	0.48	0.17
0.37	0.53	0.38	0.05
0.66	0.31	0.74	0.34
0.3	0.28	0.32	0.28
0.63	0.32	0.35	0.48
0.5	0.48	0.41	0.11
0.12	0.31	0.11	0.29
0.23	0.13	0.86	0.05
0.2	0.42	0.37	0.13
0.1	0.45	0.77	0.12
0.34	0.23	0.3	0.05
0.62	0.52	0.43	0.17
0.48	0.15	0.35	0.04
0.56	0.09	0.68	0.06
0.25	0.12	0.5	0.28
0.25	0.25	0.37	0.3
0.55	0.2	0.67	0.08
0.59	0.16	0.54	0.4
0.41	0.4	0.27	0.1
0.47	0.39	0.37	0.1
0.24	0.49	0.65	0.32
0.49	0.53	0.61	0.12
0.15	0.19	0.28	0.38
0.33	0.44	0.33	0.06
0.4	0.58	1.23	0.21
0.54	0.16	0.14	0.46
0.08	0.15	0.61	0.23
0.67	0.04	0.94	0.04
0.06	0.21	0.62	0.25
0.05	0.07	0.21	0.17
[truncated: 74,728 more rows]

## Sheet: Source data Extended Data Fig3d
Databases	APEX (human proteome)	SF (human proteome)	Archaea EPs
3.14	0.49	2.65	1.79
0.54	0.82	2.65	1.61
0.82	0.28	2.65	0.97
2.84	0.52	1.78	1.21
1.16	0.31	1.78	0.93
2.1	1.43	2.09	1.32
2.67	0.56	2.09	1.35
0.8	0.67	2.09	1.67
3.26	0.47	2.09	1.04
0.6	1.47	2.65	0.63
0.77	1.32	2.8	1.54
1.12	0.89	2.8	1.94
0.92	0.79	0.92	1.3
3.26	1.19	0.92	1.08
1.12	1.29	0.92	1.21
0.82	0.88	0.92	1.69
1.46	1.2	0.92	1.38
0.71	0.33	1.23	1.05
0.61	1.95	1.23	0.58
3.32	0.52	1.23	1.54
2.11	1.57	1.23	0.94
1.12	1.28	1.23	1.56
1.4	0.58	1.23	1.69
0.37	0.59	1.23	1.3
0.91	0.63	1.23	1.71
1.19	0.79	1.23	1.39
0.34	0.78	1.78	1.39
1.3	0.89	1.94	1.51
0.55	1.46	1.94	1.23
1.95	1.02	1.94	2.3
0.23	0.49	1.94	1.67
1.08	1.09	1.94	1.66
1.6	0.7	2.24	1.68
1.28	0.82	2.24	1.77
0.78	0.41	2.8	1.13
0.94	0.92	2.8	1.87
0.5	1.51	2.8	1.24
2.33	1.36	0.92	0.98
0.95	0.61	0.92	1.07
0.94	1.19	0.92	1.67
0.61	0.82	0.92	1.48
0.94	1.27	0.92	1.14
0.94	2.03	1.07	1.31
0.87	0.56	1.07	1.22
1.39	0.84	1.07	0.95
0.28	1.38	1.07	1.7
2.62	0.99	1.07	1.55
0.46	1.04	1.07	1.17
2.01	2.1	1.07	1.3
0.21	1.13	1.07	1.53
0.47	0.88	1.07	1.28
1.12	0.52	1.78	1.29
1.72	0.94	1.23	0.82
0.87	1.29	3.82	1.07
2.2	1.11	1.94	1.71
1.77	0.86	1.94	1.72
1.09	1.95	1.38	1.31
2	0.9	1.38	1.43
4.16	1.19	1.38	1.17
2.45	0.79	1.38	1.31
0.18	0.63	2.09	1.75
1.64	1.82	2.8	0.82
1.07	0.61	0.92	1.46
0.85	2.1	2.24	1.09
2.27	0.84	2.96	1.59
0.59	0.78	1.07	1.23
1.7	0.96	1.07	1.64
1.13	1.28	1.07	0.88
0.86	0.87	1.07	1.21
1.8	1.69	1.07	1.69
1.37	2.1	1.07	2.49
0.35	1.82	1.07	1.03
2.04	0.79	1.07	1.63
1.38	1.82	1.07	1.55
0.82	1.27	1.07	1.28
1.13	0.99	1.07	1.78
1.65	1.19	1.07	1.71
0.43	0.75	2.4	1.24
1.59	0.56	1.22	0.98
0.61	2.28	1.22	1.23
1.38	1.08	1.22	1.23
0.79	0.88	1.22	2.04
1.58	0.82	1.22	1.62
1.72	1.2	1.22	0.98
4.54	0.76	1.22	2.14
0.66	0.9	1.94	0.9
1.17	1.2	1.94	1.35
0.46	1.19	3.26	1.26
0.82	1.05	2.09	2.09
1.32	1.6	2.09	1.34
1.25	0.47	2.09	1.06
1.43	1.38	1.38	1.61
1.23	1.02	1.38	1.18
1.11	1.78	1.38	1.53
0.92	1.11	1.38	1.58
0.12	1.69	1.38	1.7
0	2.28	1.38	1.03
0.89	0.93	0.92	1.4
1.43	0.88	2.24	1.31
1.64	0.9	2.24	1.5
0.97	0.96	2.24	1.79
0.75	1.71	1.53	1.66
0.88	1.12	1.53	1.23
0.92	1.33	1.53	1.22
3.04	0.9	1.53	1.89
3.23	0.73	1.53	1.55
1.36	0.85	1.53	1.19
0.21	0.45	1.07	1.69
0.68	2.18	1.07	1.38
2.01	1.22	1.07	1.41
0.82	1.59	1.07	0.95
1.5	1.29	1.07	2.18
1.22	0.88	1.07	1.5
1.36	1.23	2.65	0.99
1.36	0.79	1.07	1.6
0.51	0.61	1.07	1.43
0.25	1.59	2.65	1.62
1.28	0.7	1.07	1.58
1.67	1.95	1.07	1.14
0	0.38	2.24	1.24
0.91	0.57	3.11	0.8
1.5	1.12	1.22	1.52
1.67	1.52	1.22	1.8
1.28	0.82	1.22	1.92
0.61	1.09	1.22	1.25
1.58	0.88	1.22	1.5
0.33	1.82	1.22	1.14
0.44	0.75	1.22	1.67
0.14	1.68	1.22	1.62
0.92	0.98	1.22	1
2.38	0.91	1.22	1.4
0.94	0.85	1.22	1.95
1.45	1.41	1.22	1.13
2.45	1.12	1.22	0.61
2.71	0.76	1.38	1.48
1.8	0.58	1.38	0.99
1.33	1.16	1.38	1.26
2.04	0.28	1.38	1.33
1.13	1.95	1.38	1.56
0.82	0.52	1.38	2.14
0.21	0.65	1.23	1.58
0.76	0.75	1.78	1.39
1.6	1.2	1.79	1.25
1	0.85	1.78	1.76
0.48	1.25	1.79	1.49
0.91	1.39	1.79	1.15
0.82	0.73	1.78	1.51
0.7	1.85	1.78	1.32
0.46	1.36	2.55	1.67
0.95	1.97	2.55	1.29
0.75	0.76	2.55	1.22
0.3	0.47	2.55	1.4
1.54	0.98	2.55	1.57
1.22	0.51	2.35	2.11
1.42	0.41	2.24	1.85
0.41	1.99	1.38	1.24
1.65	0.56	1.38	1.77
2.33	0.82	0.92	1.09
1.15	1.57	0.92	1.45
0.92	2.1	0.92	0.96
1.58	0.26	0.92	0.85
1.45	1.1	0.92	1.73
0.84	1.3	0.92	1.93
0.61	1.13	0.92	1.65
1.15	1.05	0.92	1.42
0.57	1.94	3.36	1.23
1.59	1.05	1.53	1.73
1.11	0.56	1.53	1.81
0.27	0.62	1.53	1.4
0.79	1.03	1.53	1.27
0.68	0.38	1.53	1.72
0.82	0.82	1.53	1.12
0.75	0.77	1.48	1.54
1.07	0.49	1.78	1.17
1.41	1.51	1.22	1.3
1.28	0.63	1.22	1.38
0.1	1.27	2.8	1.61
1.19	1.57	2.8	1.72
0.82	0.82	1.22	1.07
0	1.21	0.92	1.5
1.84	1.54	0.92	1.34
1.03	1.05	0.92	1.64
1.03	1.12	0.92	1.66
1.44	0.46	0.92	1.55
0.75	0.63	0.92	1.23
1.24	0.76	0.92	0.96
0.62	0.8	3.57	1.56
1.7	1	1.68	1.47
0.68	1.11	1.68	0.98
2.9	1.7	1.68	1.74
0.64	1.32	1.68	1.33
1.6	2.1	1.38	1.4
0.23	1.82	1.38	1.09
1.21	1.1	1.38	1.1
1.3	2.48	2.4	1.61
1.44	0.69	2.4	2.02
1.84	1.44	2.4	1.41
0.74	0.31	1.79	1.55
0.82	1.11	0.61	1.22
0.93	0.58	0.61	1.35
0.68	1.39	0.61	1.52
0.33	0.99	0.61	1.69
0.82	0.71	0.61	1.16
0.9	1	0.61	1.22
0.56	2.04	0.61	2.03
1.35	0.68	0.61	1.18
1.84	1.45	0.61	1.75
1.46	0.56	0.61	1.62
1.14	1.33	2.24	1.35
3.7	0.24	2.55	1.35
1.03	0.28	0.92	1.15
1.32	1.29	0.92	1.51
0.61	1.04	0.92	1.52
1.04	1.21	0.92	1.71
1.16	1.52	1.94	1.58
0.49	1.52	1.94	1.2
2.65	1.12	1.94	1.87
0.25	1.15	1.94	1.14
1.53	1.71	3.36	1.41
0.66	1.46	1.53	1.38
1.25	0.88	1.53	1.61
1.21	1.44	1.23	1.75
1.12	0.89	1.48	1.06
2.64	0.93	1.48	1.65
2.07	1.12	1.38	1.57
3.23	1.58	1.38	1.28
2.56	1	1.07	1.38
0.93	1.34	1.07	1.11
0.44	1.58	2.42	1.2
0.59	0.88	2.42	1.35
0.89	0.85	1.07	2.4
0.94	1.2	1.63	1.21
0.91	1.09	1.63	1.36
1.34	0.82	1.63	1.42
1.01	1.19	1.63	1.38
0.98	1.21	2.8	1.63
5.16	1.9	1.22	1.13
1.02	0.56	1.22	0.94
1.72	1.29	1.22	1.26
1.24	0.49	0.92	1.34
0.88	0.52	0.92	1.23
1.1	0.57	0.92	1.27
0.98	1.53	0.92	2.12
1.41	1.29	1.53	1.59
0.66	0.2	1.53	1.26
0.94	1.63	1.53	1.21
1.32	0.92	1.53	2.06
0.19	0.88	1.53	0.98
1.25	0.86	2.4	1.43
1.79	0.93	1.23	1.24
0.49	1.71	1.23	1.6
0.28	1.05	1.23	1.94
0.67	1.74	1.23	1.59
0.61	1	2.5	1.23
0.45	1.42	2.5	1.32
1.35	0.59	1.94	1.44
1.04	1.64	1.94	1.55
0.41	1.82	1.94	1.6
1.39	1.06	1.38	0.45
1.27	0.96	2.96	1.78
0.34	0.22	0.61	1.5
2.11	0.56	0.61	1.61
0.56	1.14	0.61	1.06
0.84	1.69	3.57	1.65
0.93	1.71	1.07	0.96
1.24	1.59	1.07	1.67
2.08	1.61	1.07	1.23
1.87	0.89	1.07	1.76
0.88	0.66	1.07	1.2
0.95	0.54	1.07	1.43
1.03	0.54	1.07	1.38
1.84	0.57	1.07	1.8
0.55	0.65	1.07	1.87
3.62	1.29	1.07	1.13
1.02	1.28	1.07	1.05
1.72	1.08	1.07	1.12
1.96	0.22	1.07	1.49
0.71	0.52	1.07	1.88
0.68	1.48	1.07	2.21
1.06	0.77	1.07	1.45
1.22	1.61	1.07	1.52
1.15	0.61	1.07	1.41
3.61	1.19	2.24	1.44
0.83	1.43	2.24	1.4
0.52	1.4	1.68	1.64
1.21	0.61	0.76	1.39
1.02	0.84	0.76	1.58
1.44	1.46	0.76	0.38
0.59	0.94	0.76	1.94
0.76	0.9	0.76	1.13
0.85	1.94	0.76	1.72
1.36	1.63	0.76	1.49
1.9	1.18	0.76	1.36
1.17	0.57	2.4	1.52
1.45	0.84	2.09	1.27
2.3	1.03	2.55	0.95
0.69	0.31	1.48	1.44
1.38	0.98	1.48	1.43
0.99	0.96	1.48	1.03
1.12	0.61	1.55	1.47
0.77	1.48	1.55	1.55
0.7	0.76	1.55	1.67
3.97	0.78	1.55	1.54
1.35	0.65	0.92	0.41
1.01	0.85	0.92	1.29
0.65	1.19	1.94	1.82
1.75	0.82	1.94	1.07
1.63	0.68	4.38	1.22
1.04	1.39	1.94	1.16
1.3	0.46	1.94	1.15
1.31	1.1	1.94	1.15
4.18	1.19	1.84	1.85
0.93	1.61	1.84	1.22
0.23	1.09	1.84	1.3
1.62	0.67	1.84	1.52
1.84	0.67	1.84	1.94
0.84	1.38	1.84	1.31
0.41	2.28	1.84	2.39
0.77	0.73	1.63	1.8
1.87	1.28	1.63	1.83
1.22	1.46	1.63	1
0.82	1.53	1.63	1.45
1.29	1.3	1.63	1.61
1.11	1.74	1.23	1.8
1.92	1.07	1.23	1.51
0.38	0.49	2.24	1.62
0.76	1.41	2.24	1.15
0.72	1.02	2.24	1.21
0.54	0.79	1.07	1.09
0.76	0.86	1.07	1.44
0.3	0.91	1.07	1.7
2.18	0.75	1.07	2.22
0.86	1.19	1.07	1.28
1.56	0.45	1.07	1.2
1.75	0.73	1.07	0.97
0.64	1.11	2.09	1.49
2.15	0.95	2.09	1.51
1.1	1.24	2.09	1.25
0.86	0.87	2.09	1.82
0.97	0.76	2.09	1.55
1.12	1.36	2.09	1.31
0.76	1.27	2.09	1.29
1.11	0.84	1.78	1.26
3.23	0.88	1.22	1.54
4.24	1.27	1.22	1.58
1.11	0.54	2.5	0.97
0.49	1.39	2.5	0.99
1.42	0.87	0.61	1.39
1.25	1.13	0.61	1.09
0.62	1.36	0.61	1.53
1.39	1.57	0.61	1.48
1.77	0.82	0.61	1.17
1.61	0.62	0.92	1.99
0.77	0.88	0.92	1.59
3.71	1.33	0.92	1.78
2.71	0.77	1.53	1.03
1.56	0.19	1.22	1.35
2.22	1.13	2.57	1.33
0.99	0.82	1.22	1.14
2.54	0.94	3.21	1.91
1.06	0.9	2.72	1.04
1.29	1.08	1.38	1.28
2.42	0.82	1.38	2.19
0.85	0.69	1.38	1.97
1.7	1.46	1.94	1.73
1.25	0.37	1.94	2.17
0.82	0.78	1.38	1.77
1.6	0.89	2.96	1.22
1.18	1.13	0.76	1.11
0.28	1.34	0.76	1.09
0.68	1.07	0.76	2.09
1.93	1.64	0.76	1.25
1.46	0.31	0.76	1.59
1.27	0.44	0.76	1.29
4.09	0.73	0.76	1.27
1.36	1.19	0.76	1.21
0.36	1.11	0.76	1.05
1.12	1.5	1.53	1.3
1.21	0.8	1.53	1.35
0.55	0.87	1.07	1.18
1.3	0.66	3.52	1.15
1.09	1.19	1.07	1.55
2.22	1.05	1.07	1.4
0	1.33	1.07	1.54
0.52	1.1	1.07	1.53
1.04	1.31	1.07	1.48
1.24	1.19	1.07	1.49
1.21	1.1	1.07	1.12
0.74	0.88	1.07	1.65
1.76	0.45	1.07	1.23
2.1	0.96	1.07	1.21
1.87	1.44	1.07	1.6
1.7	1.06	1.23	1.64
1.25	0.84	1.23	1.47
3	0.75	1.23	1.03
0.98	0.98	1.23	1.51
0.46	1.97	1.68	0.92
1.45	1.53	1.68	1.77
1.5	1.5	1.68	1.29
1.14	1.5	1.68	1.3
1.62	0.61	1.68	1.43
1.01	1.13	3.44	1.26
1.11	0.86	2.09	1.47
0.79	1.57	1.63	1.51
1.83	0.62	1.55	1.39
1.05	1.4	1.55	1.37
0.84	0.81	1.55	1.88
1.45	2.12	1.22	1.23
0.93	0.92	1.22	1.75
0.99	1.29	1.22	1.82
0.92	1.13	1.22	2.17
1.59	0.22	1.22	1.64
1.24	2.22	1.22	1.4
3.32	0.68	1.22	1.28
1.54	0.99	1.22	2.03
1.78	1.43	1.22	0.98
0.82	1.68	1.68	1.23
3.93	1.46	1.68	1.43
0.55	1.03	3.26	1.51
1.23	0.56	1.68	1.09
1.15	1.19	1.68	1.51
1.28	1.22	1.38	1.18
0.83	2	1.38	1.07
0.99	0.26	1.38	1.46
1.33	1.23	1.38	1.46
3.04	1.04	1.38	1.17
1.16	1.15	1.38	1.6
1.25	0.98	1.38	1.59
0.97	1.06	1.38	1.74
3.32	0.89	1.38	1.22
0.82	0.7	1.38	1.66
1.57	0.88	1.38	1.77
2.52	1.02	1.38	1.11
0.48	0.56	1.38	1.42
2.43	1.56	2.35	1.42
0.9	0.72	1.78	1.42
1.56	0.82	1.78	0.75
1.81	0.31	1.7	1.25
1.29	0.91	1.7	1.55
1.28	1.13	1.7	1.69
0.66	1.7	1.7	1.28
0.6	0.88	0.61	1.49
1.84	1.19	0.61	1.28
1.33	1.78	0.61	1.07
0.82	1.48	2.55	1.18
1.69	1.38	1.07	1.81
1.81	0.56	1.07	1.35
1.61	1.67	1.07	1.08
0.54	0.88	2.4	1.2
1.68	1.68	2.09	0.94
0	0.92	2.09	1.76
0.82	0.41	2.09	1.02
3.23	1.47	2.09	1.43
0.85	1.13	1.84	1.58
1.6	1.3	1.84	1.77
0.56	0.88	1.86	1.59
1.86	1.14	2.55	1.33
1.02	0.2	1.86	1.03
1.77	0.82	0.76	1.97
0.41	1.17	0.76	1.19
0.99	1.34	0.76	1.86
0.91	1.76	0.76	1.2
0.59	1.24	0.76	2.07
0	1.39	0.76	1.53
1.24	1.19	0.76	1.36
2.15	1.67	1.22	2.04
2.9	1.96	1.22	1.32
1.54	1.14	1.22	1.63
0.89	0.28	2.57	1.49
0	1.56	1.22	1.46
1.13	1.27	1.22	1.29
1.71	0.31	2.24	1.43
2.02	0.33	1.48	0.94
1.78	0.28	0.92	1.17
0.57	0.31	0.92	1.65
1.43	0.79	0.92	0.83
2.68	1.1	2.7	1.99
0.91	1.29	2.7	1.16
1.39	1.15	2.7	1.88
1.19	0.61	1.07	1.64
0.93	0.96	1.07	1.3
1	1.77	1.07	0.98
0.44	1.28	1.07	0.94
0.95	0.88	1.07	1.22
0.75	1.72	1.38	1.33
1.05	0.88	1.38	1.19
0.82	0.82	1.38	1.51
3.43	1.09	1.38	1.43
1.02	0.58	1.38	1.61
0.98	0.79	2.4	1.03
1.58	0.7	2.4	1.79
0.94	0.95	2.72	1.44
0.74	0.35	2.72	1.74
0.64	0.79	1.38	1.6
1.36	0.92	2.72	1.55
2.35	1.11	1.38	1.34
0.52	1.2	1.38	1.5
1.2	0.97	2.09	1.44
2.65	0.19	1.78	1.65
1.01	1.95	1.78	1.77
2.54	1.27	1.55	0.94
1.28	0.92	1.48	1.34
4.08	1.01	1.48	2.19
1.45	0.79	1.48	1.53
0.35	1.63	1.48	1.64
2.3	0.24	1.22	1.81
0.27	0.68	1.22	1.57
0.17	1.41	2.65	1.13
1.12	1.29	1.22	1.32
4.19	2.13	1.22	1.42
1.33	1.75	1.22	0.9
0.67	0.72	1.22	1.54
0.7	0.94	1.22	1.35
0.82	0.86	1.22	1.26
1.25	2.48	1.22	1.39
0.88	1.01	1.22	1.65
1.69	0.56	1.22	1.1
1.88	0.98	1.22	1.25
0.61	0.44	1.22	1.65
1.6	1.59	1.22	1.86
0.5	0.94	1.22	1.98
0.82	2.28	2.65	1.57
0.75	0.96	1.22	1.76
1.11	1.82	1.22	1.56
0.8	0.19	1.23	1.02
1.26	1	1.78	1.39
0.66	0.75	1.78	1.87
1.47	0.65	1.53	1.57
0.32	0.79	1.53	1.44
1.06	0.82	2.88	1.06
3.86	0.82	1.53	1.57
1.01	0.96	2.88	1.19
1.93	0.59	1.53	1.33
0.7	1.57	2.5	1.44
0.72	1.01	2.5	1.1
1.41	0.98	2.5	1.05
1.51	1.67	0.61	1.78
1.54	0.7	0.61	1.44
0.62	0.31	3.26	1.15
1.66	1.12	1.68	1.44
1.57	1.13	1.7	1.3
1.46	0.76	1.7	1.53
0.82	0.96	1.7	1.21
0.93	1.47	1.7	1.3
1.23	0.58	1.7	1.91
3.29	0.82	1.7	1.99
1.29	0.69	1.7	1.85
0.74	1.82	1.7	1.56
3.19	0.51	1.7	1.32
1.95	0.25	1.7	1.66
0.69	1.47	1.7	1.59
1.99	0.69	2.35	1.35
0.74	1.66	0.76	1.48
3.42	1.66	1.38	1.53
0.86	0.82	1.38	1.43
0.68	0.92	1.38	1.88
1.04	1.06	1.38	1.61
0.82	1.82	1.38	1.93
2.1	1.74	1.38	1.56
0.75	0.93	1.38	1.28
1.32	0.78	2.09	1.71
1.96	0.49	1.78	1.23
1.54	0.39	1.48	1.41
0.45	1.45	0.92	1.25
1.13	0.98	0.92	1.77
0.98	1.2	2.5	1.24
1.92	0.74	0.92	2.04
1.46	0.68	0.92	1.76
0.66	1.29	0.92	1.66
0.49	0.37	1.86	1.39
1.5	1.48	1.86	1.82
0.27	1.36	1.86	1.04
2.09	0.84	1.86	0.79
1.68	0.92	1.86	1.64
3.33	1.19	1.86	1.35
1.89	1.19	1.86	1.21
0.35	0.96	1.86	1.73
0.79	1.71	1.86	1.87
1.14	1.42	1.86	1.29
3.14	1.05	0.61	1.18
1.27	1.19	0.61	1.48
1.1	1.43	0.61	1.18
1.5	2.28	0.61	1.26
0.82	1.11	0.61	1.43
0.82	1.09	0.61	1.48
0.37	1.41	0.61	1.5
4.11	0.62	3.41	1.1
1.08	1.13	1.78	1.82
1.99	1.19	1.22	2.04
0.44	1.08	2.57	1.9
0.44	1.22	1.22	1.3
2.69	0.73	1.22	1.48
1.49	1.12	1.22	1.52
0.65	1.15	1.22	1.36
1.59	0.93	2.24	1.76
0.19	0.73	2.24	1.73
1.86	1.1	3.67	1.36
0.68	1.09	1.84	1.42
0.58	0.51	1.84	1.52
0.54	0.57	1.84	1.61
0.73	0.66	1.84	1.3
1.05	1.88	1.84	1.39
0.86	1.53	1.84	1.69
1.4	1.91	1.86	1.62
1.1	0.72	1.86	1.02
0.57	1.3	1.86	1.13
0.82	2.03	1.53	1.16
0.63	1.21	1.53	1.7
1.52	0.49	1.53	1.99
1.6	1.23	1.53	1.42
1.12	0.84	1.53	1.34
3.42	1.29	1.53	1.02
0.53	0.71	1.53	0.98
0.61	0.88	1.53	1.53
0.99	1.3	1.53	0.9
1.4	1.12	0.92	1.66
1.73	1.06	0.92	1.48
0.78	0.82	0.92	1.14
0.82	0.82	1.63	1.05
1.59	1.13	1.63	1.84
1.52	1.02	1.63	1.14
1.36	1.7	2.98	1.4
0.85	0.51	1.63	1.92
0.92	1.5	1.78	1.31
4.12	1.13	1.78	1.4
1.02	0.9	1.78	1.23
0.69	0.96	1.79	1.05
0.66	0.88	1.78	1.54
2.63	0.98	1.79	1.2
1.6	1.05	1.79	1.22
1.3	1.23	1.78	1.57
5.12	0.66	1.23	1.28
1.08	1.24	1.78	1.47
1.27	0.92	1.07	1.7
0.61	1.99	1.07	1.39
1.94	1.66	0.92	1.19
3.21	0.98	0.92	1.95
0.48	1.07	0.92	1.29
1.09	1.86	0.92	1.58
1.11	0.76	0.92	2.02
1.46	0.63	0.92	1.46
1.37	1.24	1.48	1.1
0.88	1.34	1.48	0.58
0.52	1.08	1.48	1.45
1.68	0.91	2.55	1.51
0.55	0.67	2.55	1.24
1.62	0.74	2.55	1.64
0.82	0.61	3.89	1.38
1.2	0.98	1.38	1.31
0.65	1.36	1.38	1.35
1.36	1.21	1.38	1.14
1.16	1.01	2.72	1.57
1.14	0.82	1.38	1.24
1.84	0.68	1.38	1.18
0.27	0.33	2.01	1.39
0.2	1.46	2.01	1.01
1.16	0.98	2.01	1.33
1.35	0.89	2.01	1.34
0.62	0.52	2.01	1.31
0.67	1	0.61	1.88
0.83	0.75	1.63	1.52
3.72	0.47	1.63	1.86
1.18	0.22	1.63	1.25
2.31	0.52	1.63	1.62
0.73	0.95	1.63	1.48
5.07	2.08	1.63	1.86
2.28	1.05	1.22	1.2
0.49	0.9	1.22	1.33
0.61	0.56	1.22	1.57
0.53	1.15	1.22	2.19
1.51	0.98	1.22	1.52
0.67	0.58	1.22	1.57
0.27	1.01	1.22	1.78
1.56	1.13	1.22	1.04
0.67	0.52	1.38	1.39
5.07	1.23	2.96	1.92
0.91	1.47	3.82	1.09
1.37	0.96	2.35	1.6
1.15	1.3	0.92	1.74
1.65	1.1	0.92	1.72
0.41	1.71	0.92	1.36
1.73	0.95	0.92	1.4
2.87	1.31	0.92	1.35
0.92	0.77	0.92	1.43
1.59	0.84	0.92	1.44
0.95	1.33	0.92	1.66
2.65	0.88	0.92	1.66
0.41	0.83	0.92	2.08
0	0.44	1.79	1.19
0.21	0.98	2.88	1.32
1.01	0.96	2.88	1.29
2.29	1.36	2.65	1.45
0.54	0.71	2.65	1.75
0.37	1	0.76	1.38
0.6	0.82	2.11	0.86
0.63	1.15	0.76	1.3
0.73	0.61	2.11	1.15
0.5	1.9	2.11	1.95
1.41	1.19	2.11	1.43
1.02	1.05	1.7	1.42
1.11	0.89	1.7	1.39
0	1.07	1.7	1.59
3.43	0.91	1.94	1.68
0.66	0.61	1.94	1.36
0.37	1.36	1.7	1.63
0.67	1.47	1.94	1.13
1.68	1.82	1.7	1.07
0.84	0.31	1.7	1.85
2.65	1.32	0.92	1.83
1.41	0.56	0.92	0.85
0.66	0.61	0.92	1.32
0.77	0.28	1.38	1.07
1.07	1.82	2.99	1.47
1.58	0.97	1.38	1.55
1.72	0.86	2.8	2.23
1.22	1.19	2.8	1.45
0.55	1.02	1.38	1.05
3.67	0.88	2.8	1.45
2.43	0.83	2.99	1.29
1.61	0.54	1.38	1.58
4.02	1.24	1.38	1.6
1.07	0.49	1.38	1.31
1.23	2.48	2.8	1.47
0.84	0.37	1.38	1.34
1.04	1.64	1.38	1.38
0.37	0.28	2.8	1.16
0.99	0.77	0.61	2.14
1.23	1.24	0.61	1.97
0.43	1.2	0.61	1.87
1.83	0.96	1.53	1.59
1.5	0.88	1.53	1.36
1.04	1.09	1.53	1.29
2.45	1.28	1.1	1.87
0.82	1.31	0.92	1.03
1.85	0.53	0.92	1.27
0.04	1.99	0.92	1.86
1.72	0.7	1.1	1.42
0.82	0.82	0.92	1.81
3.6	0.31	0.92	1.9
1.03	1.07	0.92	0.95
1.31	1.67	0.92	1.02
0.41	1.59	0.92	1.5
0.89	0.38	0.92	0.96
0.2	1.2	1.1	1.53
0.78	1.41	0.92	1.9
1.27	0.92	0.92	2.05
2.56	1.24	1.94	1.07
2.29	1.18	0.92	2.4
2.16	2.15	0.92	1.4
0.72	1.73	0.92	1.53
0.14	1.14	1.1	1.49
0.68	1.23	1.1	1.89
2.49	0.46	0.92	1.55
0.82	2.07	0.92	1.54
1.22	0.88	0.92	1.23
1.24	0.31	0.92	1.46
0.93	0.51	0.92	0.85
0.5	0.85	0.92	2.3
1.59	1.36	1.1	1.15
0.99	0.31	0.92	1.52
1.22	0.31	0.92	2
0.61	0.2	1.1	1.06
0.62	1.82	0.92	1.95
1.66	0.37	0.92	1.32
1.11	0.43	0.92	0.77
1.72	1.68	0.92	1.51
0.49	0.65	0.92	1.5
0.27	1.19	1.94	1.57
3.29	0.87	0.92	1.68
1.72	0.39	2.55	1.02
0.7	1.4	1.79	1.4
0.63	1.23	1.63	2.01
1.61	1.49	1.63	1.32
3.81	0.49	1.86	1.16
0.95	0.89	1.86	1.42
1.23	1.2	1.86	1.53
0.15	0.98	1.86	1.07
0.86	1.36	1.86	1.31
0.53	0.82	1.86	1.24
3.32	1.53	1.86	1.66
1.25	1.02	1.86	1.12
0.74	0.61	1.86	1.26
1.06	0.39	1.86	1.39
0.99	1.56	1.86	1.37
0.67	1.22	1.38	1.42
2.61	0.82	1.38	1.47
0.34	0.82	1.38	1.46
3.67	1.07	0.76	1.74
1.25	1.05	0.76	1.72
0	1.29	0.76	1.68
1.53	0.84	0.76	0.73
0.61	0.95	0.76	1.05
1.02	1.27	0.76	1.41
1.08	1.66	2.57	1.7
2.21	1.19	1.68	1.4
1.62	2.29	1.68	1.4
1.17	1.38	3.03	0.98
0.98	0.92	3.03	1.72
1.04	0.8	3.03	1.56
3.6	1.07	1.68	1.29
0.74	1.09	3.03	1.22
1.3	1.17	1.68	1.65
0.62	1.52	1.68	1.11
0.88	0.56	0.92	1.79
1.6	1.76	1.78	1.94
1.07	1.55	1.94	2.05
0.5	0.59	1.78	1.55
0.77	1.29	1.78	1.86
0.99	1.19	2.8	1.81
0.83	1.19	2.8	1.44
0.64	1.06	1.94	1.68
1.9	0.43	1.78	1.69
3.02	0.93	1.78	1.56
1.01	0.68	1.94	1.11
1.16	1.6	1.78	0.72
0.33	1.1	1.94	1.22
0.92	1.7	1.78	1.72
0.83	2.06	1.25	1.13
0.96	1.35	1.25	1.67
0.62	1.23	1.25	1.46
4.11	1.82	2.4	0.96
0.41	0.93	1.84	1.94
2.95	1.58	0.92	1.42
2.13	1.39	0.92	1.25
1.86	0.39	0.92	2.01
1.61	0.51	0.92	1.44
0.61	0.33	0.92	1.71
1.29	0.86	0.61	1.4
1.22	0.86	2.01	1.59
0.59	0.9	2.01	1.46
0.68	1.31	2.01	1.87
0.98	1.89	2.01	1.14
0.7	1.52	2.01	1.16
1.93	0.93	1.63	1.82
0.55	0.99	1.63	1.22
0.5	0.72	1.63	1.09
0.19	1.66	1.63	1.49
2.69	1.58	1.53	1.54
3.58	0.9	3.14	2
0.94	1.2	1.53	1.64
3.98	0.39	1.53	0.98
4.3	0.96	1.53	1.1
0.18	0.73	1.53	1.2
1.62	1.51	1.53	1.49
0.96	0.82	1.53	1.09
1.32	2.27	2.72	1.04
1.07	0.54	2.72	2.14
1.24	1.82	1.38	1.87
0.89	0.25	1.38	1.2
0.57	0.88	3.82	1.15
2.64	0.96	2.65	1.97
2.11	0.34	2.65	1.7
3.23	0.73	1.07	1.74
1.38	0.46	1.07	2.11
0.63	1.14	2.42	1.03
1.32	1.24	2.42	2.08
0.61	1	1.07	1.24
1.25	0.73	1.07	1.07
1	1.11	2.09	1.55
0.74	0.87	2.12	1.13
2.79	1.63	2.12	1.67
0.37	1.53	1.94	1.52
1.04	0.5	1.94	1.56
0.59	1.11	2.12	1.76
0.82	0.88	1.94	1.4
0.72	0.88	1.94	1.09
0.82	0.67	1.94	0.66
0.71	0.92	1.94	1.02
1.57	0.92	1.94	1.51
2.55	0.83	1.94	1.54
0.96	2.48	1.94	1.45
1.08	2.13	1.94	1.44
1.39	0.61	2.96	1.72
0.74	0.52	1.94	1.39
0.12	1.1	2.12	1.57
5.07	0.5	2.11	1.94
1.23	1.67	0.76	1.47
1.6	1.05	2.11	0.76
1.67	0.66	2.11	1.09
0.93	1.11	0.76	1.17
0.98	1.86	0.76	1.64
0.3	0.88	1.78	1.62
0.23	0.26	1.78	1.36
1.23	1.89	1.78	1.96
0.47	0.92	1.84	1.36
3.13	0.66	1.84	2
1.22	1.58	1.84	1.08
1.56	0.88	1.84	0.92
1.46	0.66	1.07	1.7
1.36	0.46	1.07	1.47
1.21	1.68	1.07	0.82
1.96	0.61	1.07	1.5
1.61	1.4	1.07	1.1
0.74	1.29	1.07	0.96
0.74	1.42	1.07	1.47
1.87	0.41	1.07	1.36
1.61	1.52	1.48	1.51
1.55	0.49	2.5	0.98
1.11	1.2	2.5	1.15
1.45	0.84	0.92	1.6
0.53	0.28	0.92	1.61
1.36	1.2	0.92	1.39
1.4	0.26	0.92	1.43
0.74	0.88	0.61	0.87
1.03	1.3	0.61	1.66
0.8	1.39	0.61	1.8
1.06	1.97	0.61	1.25
2.49	1.2	2.01	1.56
0.69	1.15	2.01	1.37
0.14	0.82	2.01	1.25
2.39	0.86	2.01	1.2
0.73	1.44	1.68	2.3
3.38	1.29	1.68	1.42
0.67	1.52	1.68	1.3
1.8	0.37	1.68	1.58
1.4	0.82	1.68	1.36
0.13	0.88	1.68	1.73
1.01	0.72	1.68	1.58
1.28	1	1.68	1.34
0.76	0.31	1.68	1.48
0.78	0.41	1.55	1.16
3.14	0.43	2.26	1.43
0.5	1.27	2.26	1.34
0.2	1.3	2.26	1.24
3.32	0.33	1.63	1.84
1.06	0.82	1.7	1.43
1.24	1.35	1.38	0.98
0.63	1.43	2.8	1.73
1.36	1.31	2.96	0.82
0.61	0.76	0.76	1.01
1.41	1.37	0.76	1.12
0.48	1.44	0.76	1.39
3.81	0.71	0.76	1.42
1.59	0.45	0.76	1.41
0.54	1.16	0.76	1.42
1.31	0.33	0.76	1.15
0.35	1.22	0.76	1.79
2.13	0.69	0.76	1.43
0.63	0.98	0.76	1.36
2.48	1.37	0.76	1.25
0.99	1.29	0.76	1.36
2	0.31	0.76	1.57
2.79	1.9	0.76	1.81
1.52	0.7	0.76	1.39
4.44	1.86	0.76	1.04
1.59	0.84	0.76	1.95
4.28	0.97	0.76	1.6
2.01	1.61	1.94	1.4
1	0.85	0.92	1.5
1.78	1.12	0.92	1.11
1.22	1.1	0.92	1.84
1.1	1.29	0.92	1.3
1.46	0.33	0.92	1.09
0.84	1.73	3.67	1.42
0.75	0.73	1.07	1.17
0.72	1.58	0.92	1.81
3.5	1.61	1.07	1.13
2.65	0.79	0.92	1.5
1.42	1.04	1.07	1.65
1.78	0.96	0.92	1.22
0.56	0.99	1.07	1.91
1.38	0.88	0.92	1.23
1.46	1.31	0.92	1.34
0.35	1.2	1.07	1.37
0.84	0.88	1.07	1.02
1.18	1.58	1.07	1.39
3.14	0.31	1.94	1.23
1.37	0.96	0.92	1.28
1.56	1.21	0.92	1.49
0.51	0.28	1.07	1.35
1.36	1.59	1.07	1.33
1.06	0.9	1.1	1.02
1.72	1.7	1.07	1.5
0.95	1.19	3.52	1.7
0.87	1.92	1.07	1.83
0.49	2	0.92	1.16
0.7	2.18	0.92	1.03
0.61	0.55	1.94	1.12
1.08	1.49	0.92	1.44
1.23	0.75	0.92	1.06
0.72	0.82	4.05	1.52
0.6	1.12	1.48	1.48
1.93	1.93	1.99	1.6
1.05	0.93	1.99	2.03
0.75	1.2	1.99	1.92
1.04	2.44	1.99	1.38
0.49	0.52	1.99	2.12
0.73	1.29	1.99	1.74
2.65	0.85	1.99	1.33
0.5	1	2.16	0.78
0.52	1.19	2.16	1.51
3.71	1.04	2.16	1.37
1.22	1.4	2.16	1.76
1.48	0.2	1.07	1.36
0.82	0.31	1.25	1.47
0.99	0.98	1.25	1.17
0.96	1.52	1.25	1.23
1.31	1.53	1.25	1.43
1.5	0.73	1.25	0.7
0.44	1.41	1.86	1.33
1.59	1.2	2.76	1.31
0.84	0.82	2.76	1.7
1.08	0.68	1.09	1.13
1.4	0.92	1.99	0.84
1.31	0.61	2.76	1.01
5.07	1.46	1.09	0.75
1.08	1.22	1.09	1.5
0	0.38	1.22	1.44
1.16	1.16	1.22	1.41
2.69	1.29	1.59	0.95
1.04	0.88	2.13	1.4
1.97	1.56	1.99	1.16
0.18	0.54	2.36	1.26
0.6	1.02	2.36	1.39
3.52	1.53	2.49	1.41
1.41	0.58	0.82	1.31
1.19	0.77	0.82	1.33
0.87	0.31	0.82	1.41
1.28	1.14	2.76	1.08
0.31	2.38	3.04	1.37
1.14	1.23	1.36	1.55
1.02	1	1.36	1.4
1.84	0.5	2.9	1.22
1.43	0.77	1.22	1.65
1.01	1.09	1.22	1.31
0.53	0.28	1.22	1.27
1.11	1.48	1.72	1.38
0.84	1.08	1.36	1.05
2.52	1.19	1.36	1.1
3.86	1.28	1.99	1.83
1.3	0.57	2.49	1.75
1.17	1.63	2.49	1.47
0.94	0.96	0.82	1.44
1.31	1.31	0.95	1.06
0.98	1.03	2.27	1.52
1.47	1.43	3.4	1.44
0.94	0.76	1.72	1.55
1.08	0.95	2.63	1.21
3.04	0.41	2.63	1.41
1	1.48	1.22	1.6
0.55	1.38	1.36	1.26
0.58	0.97	2.49	0.94
0.63	1.61	2.49	1.43
1.12	0.61	1.36	1.32
1.99	1.53	1.36	0.51
0.64	1.19	1.36	1.13
1.95	0.91	1.36	1.1
2.21	1.1	3.17	1.15
1.48	0.86	0.82	0.99
0.61	1.46	1.5	1.3
1.03	0.85	1.5	1.6
1.06	0.97	1.5	1.52
0.52	1.71	0.95	1.52
1.36	1.61	0.95	1.69
1.88	1.48	0.95	1.65
0.91	1.07	0.95	1.05
2.08	1.65	0.95	1.4
1.37	1.31	1.09	1.31
0.56	0.2	1.72	1.04
3.32	0.78	2.76	1.58
2.11	2.13	2.27	0.57
3.75	1.23	1.09	1.09
0.82	0.72	1.09	1.44
1	0.85	2.4	1.02
1.27	0.58	1.99	0.97
1.06	1.53	2.76	0.82
1.22	0.76	2.76	1.72
1.83	1.23	1.09	1.13
1.3	1.37	0.95	1.4
1.77	1.15	0.95	1.79
3.04	0.94	0.95	1.47
0.87	1.29	0.95	1.38
1.69	0.88	3.17	1.11
1.24	1.8	1.5	1.18
0.78	1.59	1.5	1.78
2.5	0.99	1.86	1.53
1.83	1.51	3.31	2.21
0.33	1.03	1.63	1.71
2.96	1.15	1.63	1.47
1.15	0.82	1.63	0.86
1.43	0.49	1.63	1.24
1.45	0.87	2.27	1.28
1.3	0.72	1.59	1.13
0.61	0.69	1.59	0.85
1.27	1.09	1.59	1.61
4.38	0.86	1.99	1.52
0.61	1.7	1.99	1.44
1.68	0.82	2.49	1.46
0.94	1.55	0.82	1.06
1.03	1.38	0.82	1.07
1.79	0.94	1.22	1.41
1.2	1.42	2.42	1.17
1.45	0.76	2.42	1.15
1.26	1.81	0.95	1.75
0.68	1.28	0.95	0.57
1.99	0.85	1.09	1.58
1	1.05	1.5	1.69
0.32	0.68	2.9	1.6
0.2	0.41	2.9	1.33
1.77	0.88	1.22	0.72
1.23	1.14	1.72	1.4
0.63	0.8	1.22	1.81
1.41	1.06	1.59	1.85
0.82	1.05	1.65	1.63
1.8	0.82	1.65	1.16
0.79	0.95	2.49	1.98
1.14	1	3.31	1.48
0.66	1	1.99	1.81
1.24	1.53	1.99	1.28
1.1	1.3	0.82	1.36
1.57	1.87	1.72	1.26
0.77	1.73	1.63	1.41
1.94	1.37	1.63	1.53
1.5	0.85	1.63	1.38
1.59	1.19	1.63	0.96
0.61	0.35	2.4	1.64
3.56	0.92	1.22	1.79
1.56	0.53	1.22	1.1
0.82	1.82	1.22	1.51
2.08	1.24	2.15	1.55
2.78	1.44	2.13	1.27
0.8	0.99	2.13	1.55
0.95	0.95	1.77	1.71
1.57	1.05	1.77	1.53
1.07	0.37	3.04	1.26
1.76	0.66	1.36	2.13
2.95	1.52	1.72	1.72
0.61	1.28	1.72	1.39
1.33	0.94	4.17	1.33
1.67	1.69	0.95	1.78
1.39	1.07	0.95	1.68
1.58	1.47	0.95	1.73
1.16	1.05	0.95	1.66
1.11	1.38	0.95	1.32
0.75	1.75	0.95	1.44
1.75	0.94	0.95	1.65
0.44	1.61	0.95	1.91
1.16	1.43	1.22	1.07
1.28	1.2	2.54	1.15
0.99	1.44	1.38	1.14
1.79	1.4	1.38	1.65
1.11	0.61	1.38	1.08
1.59	0.61	2.13	0.92
1.2	0.98	3.04	1.83
1.24	0.79	0.82	0.65
1.1	0.82	0.82	0.92
1.31	1.65	0.82	1.44
1.9	0.39	1.72	1.5
1.59	1.32	1.72	1.16
1.45	0.68	1.65	1.88
0.82	0.87	1.65	1.96
0.55	1.05	1.65	1.99
0.63	1.75	1.5	1.41
1.5	1.2	1.36	2.49
0.6	0.89	1.36	1.1
0.72	0.64	1.36	1.26
0.98	1.65	1.36	1.31
0.67	1.15	1.36	1.44
0.75	1.4	3.62	1.19
1.12	0.71	1.09	1.66
0.54	1.23	0.95	1.71
0.98	0.34	0.95	1.43
1.73	0.78	1.86	1.9
2.04	1.47	2.27	1.03
3.73	1.1	2.27	1.39
0.37	0.82	2.49	1.26
0.76	0.85	2.4	1.79
1.64	1.74	1.79	1.39
1.35	1	2.13	1.42
1.61	0.93	0.82	2
0.54	1.13	2.63	1.27
0.68	0.86	1.22	1.27
0.48	1.76	0.95	1.55
1.22	1.06	0.95	1.28
0.8	1.32	1.36	1.52
1.48	1.39	1.36	2.49
0.61	0.3	2.27	1.79
0.54	1.06	2.27	2.06
0.25	0.75	1.77	1.47
0.63	1.24	1.77	1.41
3.05	1.14	1.5	1.54
3.81	0.99	1.31	1.43
1.27	0.94	1.38	1.69
1.19	1.69	1.09	1.55
1.24	1.58	1.09	1.49
0.83	0.32	1.22	1.25
0.74	1.29	1.22	1.42
3.67	1.04	0.82	1.4
1.03	0.26	1.72	2.66
1.04	0.85	2.69	1.15
0.54	0.89	1.5	1.88
0.31	0.43	2.69	1.23
0.61	1.43	2.69	1.37
1.41	1.43	2.69	0.72
1.24	1.17	1.9	1.53
1.53	0.63	2.13	1.69
3.03	1.7	2.08	2.18
1.11	1.49	1.51	1.49
1.45	1.02	1.51	1.15
2.13	1.57	0.95	1.29
2	0.43	1.65	1.54
1.5	0.67	1.86	1.82
0	0.46	1.86	0.82
0.58	0.85	1.86	1.23
1.57	0.61	1.36	1.49
3.47	1.13	1.36	1.24
1.55	1.07	1.36	1.33
0.7	1.67	1.36	1.5
2.47	1.58	1.36	1.37
1.86	0.33	1.36	0.7
3.33	1.03	2.27	1.87
0.32	1.13	2.27	1.83
0.78	1.93	0.82	1.52
1.24	1.02	0.82	0.99
0.6	0.61	0.54	1.59
0.67	0.94	0.54	1.6
1.07	0.71	0.54	1.34
2.01	0.88	0.54	2.07
1.24	1.03	0.54	1.36
1.24	0.89	0.54	1.14
1.76	0.58	0.54	1.39
1.64	1.14	3.46	0.89
0.73	1.75	2.28	1.26
1.41	1.29	1.09	1.88
0.62	1.53	2.28	1.01
1.58	2.01	1.99	1.67
1.24	0.85	1.5	1.29
4.03	0.89	1.5	1.39
0.88	1.9	0.95	1.64
1.02	0.38	0.95	0.61
1.19	1.33	1.31	1.07
0.67	0.61	1.5	1.78
1.77	1.59	1.22	1.68
1.05	1.69	1.22	1.61
0.5	1.22	2.76	1.4
1.13	1.31	1.92	1.54
2.21	1.29	1.92	1.31
0.53	2.02	1.92	1.42
0	1.37	1.92	1.6
0.73	1.2	1.45	1.36
1.23	0.47	1.45	1.6
1.21	1.72	1.59	1.39
1.41	1.13	1.36	1.14
2.69	0.31	2.52	1.5
1.52	0.98	1.09	1.74
2.92	0.82	1.09	1.6
1.77	1.17	1.09	1.58
1.51	1.86	1.09	0.92
1.37	1.46	2.36	1.31
0.7	0.65	1.09	1.1
0.92	1.16	1.09	1.31
3.7	0.65	2.36	1.9
1.45	0.95	1.86	1.03
1.09	2.33	1.36	1.12
0	0.41	2.56	0.91
0.51	1	1.36	1.34
2.41	0.22	1.36	1.7
0.99	1	2.27	1.49
1.46	0.87	1.59	1.35
0.82	1.45	1.09	1.17
1.93	1.72	1.86	1.49
0.8	0.99	1.86	1.07
1.25	0.63	2.76	1.77
0.94	1.29	3.19	1.31
0.48	0.92	1.09	1.64
1.12	1.2	1.77	0.93
0.66	0.38	1.77	1.68
1.54	0.87	1.22	1.26
0.69	0.8	1.22	1.76
1.1	0.82	0.54	1.81
1.6	0.84	0.95	1.34
1.35	0.79	1.86	1.41
1.88	0.66	1.5	1.05
3.81	1.52	2.69	0.73
0.26	1.41	2.69	1.2
0.61	1.31	1.5	1.51
1.04	1.12	1.5	1.75
1.18	0.95	0.68	1.49
0.46	0.93	0.68	1.19
1.4	2.64	0.68	1.07
0.23	0.92	0.68	1.03
0.49	0.88	3.58	1.1
1.02	1.16	3.58	0.73
0.65	0.2	1.65	1.62
1.97	1.2	1.65	1.44
2.65	1.75	1.65	1.83
1.59	1.86	1.65	1.81
1.01	0.63	1.36	1.57
0.63	1.12	1.36	1.79
0.54	0.79	1.09	1.67
1.33	0.82	1.09	1.73
1.19	1.14	1.99	1.5
0.82	1.11	1.9	1.41
1.78	1.21	1.09	1.45
0.67	1.01	1.09	0.94
0.84	0.39	1.09	1.4
0.72	1.02	0.82	1.61
2.18	1.32	0.82	2.01
0.49	1.86	2.83	1.36
1.11	1.24	1.59	1.84
0.76	1.69	1.59	1.54
2.08	1.16	1.75	0.47
3.2	1.71	1.59	1.36
1.7	1.46	1.59	1.36
0.89	0.96	1.59	0.79
1.22	0.7	1.59	0.57
0.75	1.34	1.92	1.59
2.71	1.61	0.95	1.17
1.5	1.24	0.82	1.59
2.76	0.96	0.82	1.8
1.18	1	0.82	1.05
0.82	1.14	0.82	1.26
1.46	1.23	1.45	1.81
1.02	1.07	1.99	1.22
1.11	0.72	2.42	1.21
0.91	0.92	2.42	1.7
0.98	0.92	1.22	1.3
1.17	1.13	2.76	1.53
0.71	1.19	1.5	1.41
1.24	1.27	2.76	1.08
2.36	1.15	1.5	1.85
1.73	1.2	1.5	1.88
1.19	1.1	1.5	1.43
0.13	0.93	1.5	1.46
1.16	1.37	1.25	1.25
1.03	0.9	1.09	1.06
1.52	1.26	1.09	1.79
0.57	1.28	1.09	1.26
1.58	1.76	1.09	1.26
0.76	0.49	1.09	1.75
1.2	0.93	1.09	1.43
0.58	1.55	1.09	1.52
1.76	0.88	2.04	1.7
2.04	1.02	2.04	1.4
0.7	0.88	2.04	1.34
1.01	1.23	2.04	1.52
0.82	1.81	2.36	1.53
1.45	1.01	0.82	1.1
2.65	1.37	1.59	1.87
1.21	0.71	0.82	0.45
1.44	1.88	0.54	1.67
0.93	1.05	0.54	1.28
0.56	1.33	2.56	1.81
0.78	0.89	1.92	1.22
1.45	1.58	1.92	1.07
1.82	0.67	1.5	1.85
1.18	0.89	1.63	1.47
1.35	0.93	1.63	1.46
4.38	0.46	2.4	1.54
2.39	0.61	0.82	1.36
1.03	1.82	1.51	0.52
3.81	1.24	1.51	1.66
0.27	0.69	2.65	1.62
0.94	0.69	1.22	1.98
2.69	0.82	2.65	1.49
0.09	1.08	0.68	1.43
4.89	1.58	0.68	2.06
0.75	1.38	2.76	1.94
1.6	1.2	1.86	1.47
1.1	0.33	1.86	1.41
1.61	1.33	0.82	1.3
2.29	0.61	0.82	2.39
0.91	1.61	0.82	1.19
3.27	0.94	1.72	1.05
1.15	1.91	0.82	1.46
0.81	1.89	0.98	0.82
0.35	1.56	0.82	1.06
1.14	1.11	0.82	1.95
2.27	1.16	0.82	1.22
0.1	0.92	0.82	1.83
0.82	1.2	0.82	1.02
0.7	0.66	0.82	1.13
0.42	0.51	0.82	2.04
0.74	1.47	0.82	1.19
1.31	0.75	0.82	1.36
1.6	1.23	0.82	1.17
0.75	0.96	1.72	1.63
1.92	1.13	1.77	1.26
1.4	1.63	1.09	1.46
2.47	0.89	2.06	1.76
1.46	1.31	2.06	1
1.79	1.63	1.65	1.27
3.26	0.87	1.65	1.61
2.54	1.34	1.5	1.55
1.33	0.99	1.5	1.9
0.38	1.4	1.45	1.47
2.57	1.5	2.4	1.5
0.61	0.85	1.22	1.31
0.58	1.79	1.99	1.6
0.54	0.65	2.16	1.29
0.81	0.98	1.99	1.12
1.7	0.51	0.82	1.02
0.68	1.56	0.82	1.22
2.92	0.43	1.72	1.37
0.59	1.18	2.49	1.46
0.98	1.08	1.72	1.1
1.31	1.32	1.59	1.18
2.52	0.7	1.72	1.65
0.78	1.09	1.59	1.35
1.22	1.01	1.22	1.02
1.49	0.57	1.22	1.03
0.51	2.64	1.5	2.07
1.9	1.13	1.79	1.36
1.3	1.05	1.79	1.8
1.84	1.71	1.79	1.33
0.41	1.1	1.22	1.48
0	1.39	2.42	1.3
1.04	0.96	3.33	1.58
1.27	1.86	0.54	2.14
0.35	1.36	3.13	1.48
3.67	1.36	2.15	1.21
0.81	1.62	0.95	1.34
0.94	0.88	1.72	1.19
0.97	0.82	1.88	1.16
1.01	1.24	2.63	1.76
1.94	0.52	1.72	1.23
0.33	1.05	1.72	1.55
0.42	1.64	1.09	2.6
0.58	1.27	1.9	0.67
1.39	1.61	0.95	1.4
1.02	0.97	0.95	1.28
1.6	1.65	1.5	1.23
2.13	1.21	2.9	1.4
0.52	1.13	0.82	1.02
1.07	0.52	0.82	1.6
1.23	0.94	0.82	1.01
2.71	0.94	0.82	1.32
0.83	0.82	0.68	1.09
2.05	0.82	0.68	1.39
1.98	0.86	0.68	1.42
1.5	1.11	0.68	1.48
0.67	0.47	1.63	1.44
1.73	0.97	1.63	1.94
0.98	1.55	1.63	1.04
0.71	0.58	1.63	1.13
0.37	0.8	1.22	0.56
3.13	0.93	3.4	0.97
0.73	2.25	1.09	1.22
0.94	1.36	1.09	1.37
0.49	1.19	1.25	1.52
3.23	1.41	1.09	1.6
1.51	1.34	1.22	1.97
2.02	0.49	1.09	1.45
0.61	1.5	1.72	1.7
0.27	1.19	1.22	2.08
0.56	0.88	2.67	0.9
1.27	0.31	2.67	1.34
1.71	1.33	0.95	1.41
1.99	0.79	3.27	1.66
1.09	0.82	0.95	1.54
1.11	1.5	0.95	1.05
0.68	0.76	0.98	1.22
1.09	0.68	0.82	0.94
0.39	0.39	1.72	1.93
3.81	1.16	0.82	1.6
1.16	0.69	0.82	1.39
1.23	0.28	1.72	1.03
1.12	1.61	0.95	1.72
2.35	1.48	0.82	1.02
1.57	0.96	0.82	1.39
0	1.37	0.82	1.34
1.02	1.35	1.92	1.86
0.6	1.03	1.92	1.42
0.95	0.46	3.73	1.57
1.05	1.15	1.63	1.7
1.76	1.21	1.65	1.13
0.48	1.37	1.65	1.02
1.69	1.09	1.22	1.2
0.58	0.19	1.39	1.29
0.68	0.82	2.13	1.53
0.61	1.51	1.39	1.37
1.33	1.37	1.22	1.32
0.22	0.82	1.39	1.71
0.63	1.61	1.22	1.51
1.64	1.03	1.22	1.03
0.2	1.69	1.22	1.25
1.19	1.72	1.22	1.13
1.38	1.2	1.22	1.82
1.43	1.69	1.22	1.33
0.66	1.05	1.65	1.43
1.83	1.28	1.86	1.43
0.7	0.98	1.09	1.78
0.95	1.2	2.63	1.41
1.48	1.96	2.63	2.24
1.49	1.38	1.59	1.17
1.5	1.11	1.5	1.27
3.74	0.65	1.38	1.18
1.96	1.12	1.38	1.27
2.61	1.29	0.95	1.85
0.6	0.37	0.95	1.09
0.65	0.7	0.95	1.4
1.04	1.04	0.95	1.64
2.68	0.44	1.11	1.49
0.86	0.72	0.95	1.46
1.12	0.97	0.95	1.14
1.79	1.3	1.11	1.18
0.77	1.66	0.95	1.81
0.91	1.12	1.11	1.27
1.48	1.01	1.31	1.03
0.98	0.72	2.56	1.42
1.29	1.19	2.06	1.49
1.28	0.87	2.06	1.58
0.58	1.01	2.06	1.81
0.51	1.44	2.06	1.57
1.29	1.23	0.82	1.26
1.79	1.71	0.82	1.33
1.31	0.66	2.28	0.96
1.19	0.88	1.79	1.54
3.1	1.39	0.54	0.98
1.65	1.46	1.22	1.24
0.54	1.49	1.22	1.62
0.19	0.41	2.42	1.49
1.92	1.46	1.99	1.06
0.74	0.28	1.99	1.66
3.26	1.06	1.99	1.81
0	0.72	1.99	1.2
0.77	0.85	0.95	1.6
1.72	1.63	0.95	1.59
0	0.87	1.63	1.57
0.5	1.28	1.88	1.2
0.68	0.63	1.86	1.09
0.92	0.93	2.63	1.27
3.14	0.51	1.22	1.23
1.18	0.76	1.22	1.6
1.07	1.05	2.19	1.63
1.45	1.41	1.09	1.78
0.73	0.68	1.09	1.61
3.74	1.05	0.95	1.44
1	1.84	0.95	1.22
1.51	1.44	3.33	1.16
1.11	0.31	0.82	0.79
1.36	1.88	0.82	1.63
1.3	1.75	2.22	1.62
2.04	1.12	0.82	1.48
0.72	1.37	2.56	1.33
0.66	1.48	0.54	1.41
0.82	1.19	0.54	1.26
0.89	1.19	0.54	1.77
0.14	0.38	1.5	1.81
1.36	0.75	2.13	0.88
2.5	1.61	2.13	1.46
0.77	0.62	2.13	1.4
1.38	0.46	2.13	1.59
0.75	2.73	2.29	1.59
1.2	0.98	2.13	1.51
1.36	1.28	2.28	2.08
0.79	0.37	1.09	1.53
0.61	1.23	1.09	0.83
0.45	1.16	1.86	0.94
0.13	0.88	1.86	1.67
0.72	0.91	1.86	2.05
1.06	1.85	2.02	1.65
0.92	0.58	1.72	1.08
0.92	1.18	1.86	0.79
0.93	1.16	1.59	0.67
1.02	1.46	1.59	0.87
2.24	1.4	1.36	1.46
0.35	2.45	1.09	1.11
1.47	1.09	1.45	0.83
0.66	1.14	2.65	1.13
1.27	1.3	1.45	1.23
1.53	1.3	1.77	1.48
1.16	0.93	1.77	1.24
3.64	0.92	0.95	1.23
1.49	0.83	0.82	1.64
1.53	1.28	0.98	2.1
0.12	1.18	0.95	1.06
4.69	1.06	0.82	1.52
1.52	0.26	0.82	1.65
0.79	0.54	0.95	1.32
2.13	0.66	0.82	1.46
0.63	0.52	0.95	1.93
3.17	1.02	1.59	0.97
1.31	0.89	1.22	1.24
0.77	1.54	1.22	1.78
1.23	0.31	1.22	1.14
1.19	0.79	1.9	1.54
0.68	0.86	1.9	2.1
0.82	1.01	1.51	1.58
1.36	1.08	1.51	1.53
1.18	1.24	1.51	1.5
0.28	1.27	1.51	1.03
1.07	0.96	1.51	1.51
1.91	1.39	1.79	1.52
0.28	0.67	1.63	1.49
0.94	1.36	1.63	1.22
0.51	0.74	3.06	1.3
1.52	0.53	1.65	1.37
1.22	1.52	1.86	1.74
1.91	1.39	2.63	1.2
4.56	0.88	2.9	1.71
0.69	1.13	1.63	1.74
3.26	0.47	1.38	0.83
0.58	1.29	1.38	0.97
1.51	0.69	0.95	1.58
0.17	1.1	0.95	1.47
0.77	0.84	1.11	1.59
0.56	0.41	0.95	0.98
1.22	1.93	1.09	1.54
0.76	1.04	1.09	1.41
2.45	1.2	1.11	1.34
0	1.07	0.95	1.07
1.47	0.51	1.09	1.41
0.72	1.19	0.95	1.26
0.82	0.61	0.95	0.86
2.08	0.88	0.95	1.2
2.08	0.92	0.95	0.75
1.51	0.82	0.95	1.43
1.71	0.85	1.09	1.52
0.54	1.56	1.11	1.7
0.28	1.56	0.95	1.39
1.11	0.82	1.11	1.18
1.46	0.75	1.45	1.34
1.44	0.28	1.65	2
0.82	1.1	1.65	2.07
0.89	1.38	1.65	2.06
1.94	1.15	1.36	1.08
0.61	0.66	1.22	1.72
0.48	0.61	1.22	2.16
1.24	1	1.22	1.78
2.01	0.9	1.36	0.95
0.82	0.95	1.39	0.95
2.18	1.57	1.22	1.09
0.64	1.51	1.22	1.44
1.87	0.61	1.22	1.42
2.6	1.32	1.39	1.67
0.28	1.48	1.22	1.29
1.61	0.31	1.72	1.32
1.06	1.6	1.59	1.79
0.95	0.62	1.73	1.64
0.74	1.23	1.59	1.69
2.09	0.67	1.99	1.07
0.88	1.48	1.86	1.46
1.61	1.82	1.86	1.62
1.61	1.38	1.86	1.96
0.89	0.33	1.86	0.9
1.13	0.9	1.86	1.62
0.56	1.15	1.86	1.74
0.89	1.38	1.86	1.9
0.96	0.66	2	2.03
0.28	1.64	2.28	1.43
2.76	0.99	1.79	1.48
1.2	1.57	1.79	1.55
3.33	1.02	1.88	1.36
0.82	1.08	0.68	0.97
0.66	1.78	1.51	1.44
3.9	1	1.51	1.99
0.92	1.57	1.51	1.52
1.37	1.03	1.51	0.85
0.46	0.61	1.51	1.17
2.64	1.62	1.51	1.4
0.22	0.54	2.49	1.12
1.11	1.85	2.06	1.37
1.76	1.3	1.09	2.43
0.48	1.05	1.09	0.95
1.58	1.06	1.09	1.29
1.06	0.28	1.09	1.44
1.76	1.24	1.25	1.34
0.94	1.03	1.25	0.87
0.5	1.27	1.09	1.25
1.01	0.85	2.22	1.45
2.13	1.37	0.82	1.5
1.22	0.37	1.77	1.31
0.63	1.34	2.36	1.9
1.58	1.14	0.95	1.12
1.18	1.15	0.95	1.96
3.51	0.73	0.82	1.64
0.97	1.07	0.82	1.23
0.57	0.88	0.82	1.67
0.95	1.29	0.54	1.32
1.24	0.82	0.54	1.65
1.01	1.04	1.79	1.89
2.83	0.78	1.79	1.11
2.7	1.69	1.36	1.87
2.3	1.5	1.36	1.43
0.72	0.39	1.36	1.85
2.27	1.38	1.36	1.11
0.51	1.27	1.36	1.47
0.84	1.01	2.27	1.25
1.52	1.02	1.36	1.6
0.42	1.21	2.5	1.16
0.15	0.88	2.36	1.35
0.72	1	2.36	1.35
1.27	0.49	2.5	1.38
1.4	1.19	2.42	1.43
1.12	0.49	1.22	1.99
0.82	1.15	1.22	1.12
1.29	2.19	1.09	1.24
3.23	2.07	1.09	1.12
1.17	0.9	2.16	1.4
0.82	1.23	1.09	1.35
0.86	1.86	1.45	1.43
1.52	1.2	3.87	0.85
1.41	1.39	0.68	1.06
3.2	0.88	1.22	1.41
0.95	0.2	2.19	1.32
1.31	1.23	2.19	1.8
1.57	1.06	2.19	1.28
0.74	2.48	1.09	1.8
0.74	0.86	1.09	1.12
1.38	0.9	2.28	1.74
0	0.73	1.09	1.4
2.68	0.58	1.31	1.54
4	2.28	2.02	1.02
0.9	1.08	2.19	1.4
1.01	0.82	1.59	0.62
1.04	0.37	1.59	2.08
4.94	1.21	2.49	2.01
0.82	1.24	2.49	1.2
1.16	0.92	1.09	1.49
0.68	0.41	2.49	1.2
0.92	0.39	1.09	1.84
2.81	0.45	2.63	1.04
3.43	2.21	1.09	1.1
0.95	1.04	1.09	1.36
0.78	0.74	1.59	2.65
1.15	1.08	2.78	0.99
3.26	0.82	2.22	2.4
0.12	1.32	1.65	1.5
0.83	1.52	1.11	0.95
0.64	1.32	0.95	0.61
2.81	0.67	0.98	1.68
1.45	1.24	0.95	1.12
0.61	1.23	0.82	1.44
4.02	1.21	0.82	1.53
1.17	1.6	0.96	1.34
1.22	0.28	0.82	1.09
0.63	0.43	0.82	1.17
1.96	1.31	0.82	1.34
0.68	0.78	0.96	2.29
1.31	0.95	0.82	1.68
0.68	1.16	0.82	1.49
1.36	1.3	0.82	1.35
1.21	0.95	0.82	2.22
3.44	1.18	0.82	1.23
0.49	0.31	0.82	1.02
0.75	0.72	0.82	1.61
1.09	1.27	0.82	2.1
0.28	1	0.82	1.51
0.89	1.28	2.56	1.21
0.27	0.92	2.13	0.97
0.55	0.73	2.13	1.01
0.9	0.97	1.45	1.57
0.57	0.88	1.45	0.61
1.78	1.64	1.51	1.16
1.27	1.05	1.51	1.85
1.58	1.39	1.51	1.56
0.92	1.29	2.42	1.41
1.28	1.64	2.42	1.74
0.71	0.84	2.13	2.05
2.36	0.82	2.13	1.2
1.16	0.72	2.76	1.11
0.77	0.44	1.36	0.77
1.07	0.68	2.76	1.38
0.83	1.35	1.72	1.21
0.66	1.29	1.72	1.7
0.67	1	1.72	1.35
1.64	1.32	1.72	2.07
0.8	1.15	1.72	1.24
1.68	1.16	2.63	1.35
1.9	0.89	1.77	1.46
0.68	1.08	1.36	1.32
0.95	0.98	1.09	1.69
1.31	1.17	1.09	1.71
0.83	0.52	1.23	1.6
1.59	1.56	1.09	1.52
0.52	0.73	1.23	1.36
0.82	0.94	1.09	1.35
4.5	1.39	1.09	1.23
1.6	1.14	1.09	1.56
0	1.49	1.23	1.83
0.51	1.02	1.09	1.32
1.71	0.99	1.09	1.6
0.66	0.86	1.23	1.03
0.54	1.02	0.68	1.36
1.05	0.56	0.68	1.53
2.83	1.28	0.68	1.4
1.92	0.54	1.88	1.09
4.24	0.85	0.68	1.34
0.03	1.64	1.09	1.3
0.82	0.77	0.95	0.31
1.22	0.51	0.95	1.24
0.85	0.61	0.95	1.13
0.91	0.54	0.95	0.96
0.92	0.88	1.11	1.14
0.98	1.2	1.11	0.88
1.15	0.76	0.95	1.05
0.82	1	1.11	1.94
0.94	0.89	0.95	0.47
1.39	2.06	1.09	1.63
0.82	1.39	2.36	1.01
1.71	1.58	0.95	1.51
0.98	0.71	0.95	1.52
2.36	1.01	0.95	2.01
1.27	0.58	0.95	1.17
0.82	0.69	1.31	1.23
1.3	0.99	1.31	1.65
1.16	1.46	1.79	1.28
1	0.5	2.98	2
0.95	1.44	1.79	2.23
0.2	0.73	1.5	1.6
1.04	0.94	1.5	1.56
1.21	1.02	1.5	1.82
2.37	0.88	1.59	1.68
1.16	0.88	1.59	1.63
1.23	1.33	1.59	0.93
0.56	1.51	1.59	1.51
1.85	0.86	1.59	1.49
1.59	0.54	2.43	1.87
1.05	1.75	2.27	1.11
0.86	0.23	2.27	1.4
2.75	1.11	2.27	2.24
0.62	0.94	2.43	1.47
1.62	0.88	2.27	1.32
0.84	2.1	2.43	1.4
2.63	1.74	1.65	1.88
1.54	2	2.85	1.98
3.23	1.11	1.65	1.28
1.05	0.92	0.54	1.19
0.56	0.89	0.54	1.6
3.29	0.66	0.54	1.34
0.89	0.47	1.99	1.05
1	0.47	1.99	1.29
1.36	0.43	2.01	0.86
0.61	0.65	1.59	1.29
0.56	1.24	1.51	0.78
0.82	0.99	1.59	1.53
0.91	0.2	1.59	1.04
1.62	1.52	2.49	1.9
2.04	2.28	1.51	1.5
0.95	0.41	1.45	2.37
0.98	0.61	1.39	1.27
1.02	0.96	2.63	1.44
1.47	1.03	1.36	1.51
1.11	1.6	3.4	1.71
1.09	1.63	1.09	1.38
3.23	0.84	1.25	1.21
1.08	1.36	1.09	1.47
1.96	0.99	1.25	1.59
0.9	1.64	1.22	2.5
0.49	0.9	1.25	1.46
1.86	0.3	1.25	1.29
1.59	0.83	1.09	0.99
0.94	1.74	1.09	1.2
1.8	0.85	1.25	1.95
1.48	1.95	1.09	1.41
1.14	0.41	1.63	1.22
1.03	0.45	1.63	1.7
0.85	0.91	0.82	1.54
1.11	1.14	0.82	1.75
1.19	1.12	0.82	1.23
0.9	2.88	0.68	1.35
1.29	0.56	0.68	1.46
1.03	0.85	0.68	1.39
1.02	1.01	0.68	1.68
1.28	1.04	1.72	0.92
2.96	1.84	1.86	0.88
1.5	1.2	1.86	1.6
1.48	1.06	1.86	1.52
0.48	1.03	1.86	1.95
0.56	1.4	1.31	1.46
3.26	1.07	0.95	1.69
0.83	0.73	3.33	0.65
1.05	0.78	3.1	1.76
2.7	1.34	2.27	1.19
1.11	0.76	2.78	1.63
1.63	0.99	3.04	0.57
0.5	1.53	1.94	1.47
1.09	0.9	1.94	1.12
0.81	2.44	1.65	2.11
1.48	0.75	1.65	1.29
3.32	0.34	1.65	1.28
1.76	0.88	1.65	1.62
0.8	1.24	1.22	1.62
1.17	1.07	1.22	1.88
2.04	0.55	1.22	1.01
1.1	0.78	1.22	1.69
1.33	1.48	1.38	1.27
1.17	1.46	1.38	0.82
2.12	0.95	1.11	2.49
0.67	0.43	1.79	1.42
1.36	0.33	1.79	1.37
0.92	0.82	1.79	1.28
1.96	1.17	1.79	2.4
1.21	1.57	1.52	1.37
2.95	0.57	2.27	1.33
1.3	0.98	1.52	1.58
0.95	1.08	1.36	0.52
0.83	0.3	1.36	1.48
0.52	1.02	1.52	1.57
3.12	1.92	1.52	1.59
1.3	1.58	1.5	1.39
1.23	0.69	1.36	2.06
0.52	1.24	1.36	0.97
0.49	1.2	1.36	1.99
0.63	0.66	1.5	1.29
0.9	0.82	1.36	1.32
0.55	2.37	1.36	0.98
0.87	1.13	1.36	1.43
0.8	1.58	1.36	1.66
1.01	1.67	1.36	1.35
0.87	0.96	1.09	1.98
0.46	1.22	1.09	1.75
1.92	1.34	1.45	1.34
1.5	0.99	1.86	1.59
0.77	0.56	2.02	2.14
1.24	1.2	1.86	1.53
1.59	1.62	0.95	1.71
1.21	0.8	0.95	1.22
1.46	0.71	0.95	1.02
0.71	1.78	0.95	1.54
0.63	1.95	2.27	1.85
0.52	1.08	1.09	1.12
1.14	0.85	0.82	1.26
1.03	1.05	1.77	0.54
0.53	1.53	1.77	1.28
0.83	1.52	3.2	1.55
0.23	1.57	2.13	1.73
2.25	0.65	2.13	0.98
0.89	0.93	1.99	0.75
0.61	1.07	1.99	1.43
0.72	0.82	1.99	1.42
0.39	0.67	1.59	1.44
0.45	1.5	1.09	1.33
1.79	1	1.09	1.3
1.16	0.44	1.75	1.42
0.72	1.49	2.49	1.3
2.79	1.28	1.59	1.42
3.03	0.91	1.59	1.66
2.79	0.19	1.75	1.4
1.67	0.89	3.75	1.37
1.43	0.81	1.24	0.82
0.92	1.59	1.24	1.2
1.24	1.05	0.82	1.75
0.68	1.62	0.96	1.21
2.05	1.07	0.82	1.63
1.02	0.43	0.82	1.31
1.5	1.71	0.82	2.21
0.92	0.49	0.82	1.07
0.66	0.93	0.82	1.71
1.02	1.1	0.96	0.61
0.36	0.71	0.82	0.97
1.63	0.38	0.82	1.38
1.28	1.35	0.82	1.63
0.73	0.56	1.5	1.18
1.96	1.15	1.52	1.77
0.96	1.71	1.36	1.32
0.52	1.6	1.36	1.58
0.5	1.08	1.36	1
1.68	0.28	2.19	0.65
0.82	1.63	2.4	1.41
1.15	1.69	2.4	1.3
1.4	1.09	0.68	1.7
0.91	1.61	2.08	1.37
0.56	1.17	1.59	2.09
0.49	1.59	1.72	1.35
1.22	1.35	1.51	1.95
1.8	1.14	2.42	1.7
3.91	1.08	2.42	1.42
0.73	0.75	2.42	1.42
1.44	1.37	1.99	1.87
1.02	1.68	1.99	2.08
0.28	0.38	1.99	1.41
0.72	0.68	1.92	1.74
3.01	0.9	1.92	2
0.56	1.59	1.92	1.41
0.88	1.3	1.92	1.65
3.57	1.03	1.5	1.16
1.13	0.83	1.5	1.2
0.68	0.95	1.66	1.46
1.02	0.85	1.66	1.11
3.67	2.11	1.5	1.11
0.55	1.23	1.5	1.68
1.47	1.62	1.5	0.97
3.6	0.82	1.5	1.42
0.73	0.47	1.5	1.35
1.31	1.6	1.72	1.05
1.37	1.3	0.82	1.53
0.94	1.72	0.82	1.87
1.53	1.08	0.82	1.47
1.16	0.89	1.72	1.34
0.85	1.71	1.72	1.61
1.24	1.08	0.82	2
0.4	0.94	1.72	1.62
1.89	1.16	2.63	1.11
1	1.37	2.63	1.57
3.23	0.92	2.77	0.54
0.91	1.16	2.63	1.29
4.49	0.96	1.36	1.3
0.34	1.11	1.36	1.45
1.62	1.41	2.13	1.08
0.75	0.31	1.22	1.46
0.38	0.7	1.22	1.23
2.5	1.04	2.4	1.32
1.03	1.02	2.4	1.47
0.37	0.76	0.95	1.87
1.6	0.98	1.09	1.08
0.43	1.1	0.95	1.55
0.9	0.56	1.09	1.3
[truncated: 74,728 more rows]

## Sheet: Source data Extended Data Fig3e
Databases	APEX (human proteome)	SF (human proteome)	Archaea EPs
-0.07	0.68	-0.32	-0.31
0.35	0.36	-0.32	-0.37
0.17	0.98	-0.28	-0.08
-0.52	0.63	-0.1	-0.09
-0.39	0.94	-0.1	0.15
-0.81	0.5	-0.59	-0.35
-1.29	0.62	-0.55	-0.41
0.22	0.65	-0.59	-0.39
-1.05	0.6	-0.55	-0.15
0.31	-0.1	-0.26	0.47
-0.14	0.01	-0.34	0.09
-0.5	0.24	-0.3	-0.51
0.23	0.43	0.04	-0.5
-0.17	0.18	0.04	-0.02
0.04	0.29	0.04	-0.03
0.1	0.77	0.08	-0.23
-0.31	0.37	0.08	-0.12
0.1	0.9	-0.44	-0.01
0.35	0.11	-0.37	0.48
-0.37	0.53	-0.37	-0.11
-0.24	-0.22	-0.41	0.12
0.1	0.39	-0.37	-0.27
-0.23	0.61	-0.37	-0.29
0.27	0.43	-0.44	-0.34
-0.12	0.38	-0.37	-0.39
0.37	0.39	-0.41	-0.09
0.01	0.84	-0.08	-0.16
-0.07	0.26	-0.08	-0.29
0.05	0.68	-0.12	-0.16
-0.03	0.28	-0.12	-0.08
0.69	0.59	-0.08	-0.45
-0.18	0.39	-0.08	-0.39
0.11	0.43	-0.53	-0.51
-0.02	0.8	-0.53	-0.29
0.05	0.74	-0.27	-0.28
0.12	0.12	-0.27	-0.41
0.27	0.05	-0.23	-0.27
-1.09	0.26	0.11	0.05
0.04	0.61	0.03	0.13
-0.39	0.39	0.11	-0.16
0.46	0.42	0.07	-0.48
-0.13	0.33	0.11	-0.31
0.11	-0.04	-0.01	-0.2
-0.05	0.57	-0.01	-0.19
-0.69	0.07	0.03	0.15
0.43	-0.15	-0.01	-0.18
-1.62	-0.02	0.03	-0.45
0.29	0.1	0.03	-0.23
0.16	0.03	0.03	-0.09
0.64	0.01	0.03	0.15
0.25	0.03	-0.01	-0.12
-0.1	0.63	-0.13	-0.27
-0.03	0.38	-0.34	0.2
0.43	0.07	-0.39	0
0.18	0.17	-0.09	-0.41
0.26	0.08	-0.05	-0.26
-0.15	0.11	-0.38	-0.14
-0.45	0.13	-0.42	-0.03
-1.46	0.06	-0.42	-0.24
-0.3	0.16	-0.34	-0.4
0.73	0.46	-0.17	-0.26
-0.14	0.2	-0.21	0.12
0	0.6	0.09	-0.08
0.37	0.01	-0.5	-0.13
-0.62	0.22	-0.25	0.03
0.43	0.49	0.09	-0.39
-0.13	0.19	0.05	-0.07
-0.51	0.29	0.09	0.38
-0.05	0.1	0.09	-0.06
-0.57	0.28	0.13	-0.14
-0.24	0.01	0.05	-0.29
0.57	0.13	0.09	0
-0.62	0.48	0.09	-0.28
-0.1	0.22	0.05	-0.2
-0.01	0.35	0.09	-0.33
0.24	0.32	0.09	0
-0.59	0.17	0.09	-0.11
0.72	0.35	-0.58	-0.36
-0.51	0.68	0.01	0.06
0.51	0.03	0.05	-0.11
0.24	0.26	0.09	-0.01
0.33	0.75	0.05	-0.6
-0.41	0.36	0.01	-0.27
0	0.45	0.05	0
-1.22	0.76	0.05	-0.47
0.21	0.22	-0.06	-0.02
-0.08	0.47	-0.06	-0.08
0.48	0.47	-0.7	-0.09
0.07	0.5	-0.07	-0.07
-0.86	0.42	-0.03	-0.06
-0.22	0.37	-0.11	-0.05
-0.11	0.42	-0.36	-0.1
-0.39	0.24	-0.32	0.01
0.07	-0.07	-0.36	-0.22
-0.01	0.44	-0.43	-0.25
0.79	-0.32	-0.36	-0.27
0.77	-0.1	-0.32	0.04
-0.01	0.47	0.16	-0.34
-0.35	0.69	-0.03	-0.47
-0.22	0.25	-0.07	-0.29
0.22	0.71	-0.07	-0.29
0.2	0.11	-0.36	-0.35
-0.49	0.44	-0.4	-0.32
0.07	0.21	-0.36	-0.02
-1.13	0.1	-0.36	-0.27
-0.33	0.57	-0.48	-0.15
-0.27	0.79	-0.36	0.28
0.42	0.68	0.16	-0.5
0.16	-0.16	0.12	-0.21
-0.25	-0.14	0.12	-0.44
0.14	0.61	0.12	0.1
-0.21	0.51	0.12	-0.37
-0.23	0.76	0.12	-0.4
-0.22	-0.04	-0.31	0.15
-0.12	0.09	0.12	-0.2
0.3	0.52	0.16	-0.14
0.55	0.37	-0.31	-0.11
0.14	0.25	0.08	-0.15
-0.26	0.13	0.16	-0.33
0.91	0.75	-0.47	-0.08
-0.13	0.2	-0.19	0.11
-0.12	0.44	0.08	-0.11
0.04	0.37	0.08	-0.53
-0.04	0.71	0.11	-0.49
0.42	0.55	0.15	-0.14
-0.54	0.76	0.11	-0.26
0.52	0.3	0.11	0.01
0.25	0.35	0.15	-0.51
0.74	0.02	0.04	-0.19
0.34	0.18	0.15	0.05
-1.25	0.61	0.15	-0.24
0.08	0.32	0.15	-0.36
0.06	-0.08	0.08	-0.14
-2.15	-0.01	0.11	0.52
-0.42	0.75	0.11	-0.41
-0.35	0.45	0.11	0.09
-0.51	0.05	0.03	-0.29
-0.92	0.74	0.07	-0.42
-0.31	0.14	0.07	-0.2
0.1	0.61	0.11	0.1
0.77	0.4	-0.29	-0.13
-0.07	0.2	-0.09	-0.17
-0.18	0.32	-0.09	-0.06
-0.07	0.4	-0.13	0.01
0.27	-0.01	-0.09	-0.31
-0.18	0.2	-0.09	-0.28
0.18	0.22	-0.16	-0.15
0.31	-0.03	-0.09	-0.06
0.44	0.22	-0.56	-0.44
-0.04	0.21	-0.52	-0.12
0.14	0.71	-0.52	-0.03
0.64	0.74	-0.56	-0.35
-0.52	-0.04	-0.52	-0.06
-0.25	0.4	0.16	-0.71
-0.13	0.86	-0.04	-0.43
0.16	-0.03	-0.29	-0.34
-0.78	0.62	-0.33	-0.4
-0.87	0.7	-0.03	-0.07
0.23	-0.18	-0.03	-0.41
0.26	0.04	0.01	0.17
0.02	0.89	0.01	0.23
-0.28	0.15	-0.07	-0.34
-0.06	-0.05	-0.03	-0.69
0.37	0.39	-0.03	0
-0.16	0.51	-0.03	-0.11
0.22	0.14	0	-0.04
-0.34	0.51	-0.37	-0.24
-0.06	0.57	-0.29	-0.23
0.35	0.52	-0.33	-0.4
-0.06	0.58	-0.29	-0.07
-0.02	0.9	-0.33	-0.12
0.14	0.65	-0.37	-0.28
-0.02	0.43	0.34	-0.22
0.08	0.66	-0.19	-0.03
-0.75	0.19	0.18	-0.42
-0.57	0.41	0.18	-0.38
0.43	-0.05	-0.28	-0.15
-0.14	0	-0.28	-0.4
0.25	0.76	0.14	0.11
0.12	0.37	0.09	-0.36
-0.55	0.45	0.06	-0.05
-0.06	-0.14	0.06	-0.05
0.06	0.53	0.09	-0.48
-0.39	0.64	0.02	-0.22
0.27	0.25	0.06	-0.22
-0.19	0.75	0.09	-0.03
0.25	0.06	-0.64	-0.35
0.22	0.6	-0.37	-0.36
0.36	0.44	-0.3	0.08
-0.4	-0.17	-0.37	-0.31
0.39	0	-0.34	-0.39
-0.11	0.06	0.06	-0.28
0.59	0.2	0.14	0.08
0.03	0.55	0.14	-0.03
-0.97	-0.11	-0.45	0.12
-0.6	0.46	-0.45	-0.68
-0.58	0.33	-0.45	-0.15
-0.11	0.69	-0.1	-0.28
0.14	0.18	0.53	-0.16
0.15	0.37	0.53	-0.17
-0.04	0.43	0.53	-0.2
0.31	-0.04	0.53	-0.34
0.07	0.8	0.45	-0.28
0.08	-0.14	0.45	-0.11
0.36	-0.1	0.53	-0.73
-0.52	0.19	0.53	-0.12
0.09	0.26	0.49	-0.66
-0.03	0.57	0.49	-0.27
-0.21	0.21	0.02	-0.07
-0.69	0.99	-0.53	-0.19
0.05	0.91	-0.01	-0.29
-0.39	0.4	-0.01	-0.13
0.35	0.27	-0.01	-0.21
-0.09	0.38	-0.04	-0.12
-0.01	0.26	-0.06	-0.28
0.58	-0.01	-0.06	-0.2
-0.42	0.45	-0.06	-0.3
0.11	-0.05	-0.06	0.08
-0.35	0.28	-0.01	0
0.13	-0.13	-0.81	-0.07
0.05	0.7	-0.89	-0.33
-0.31	-0.02	-0.44	-0.48
-0.04	0.2	0.33	-0.04
-0.35	-0.04	0.33	-0.21
-1.36	0.31	-0.3	-0.44
-0.31	0.52	-0.26	-0.21
-0.88	-0.15	-0.01	-0.06
0.01	0.19	-0.05	-0.1
0.31	-0.01	-0.34	-0.26
0.37	0.65	-0.38	-0.42
-0.04	0.25	-0.09	-0.38
-0.34	0.41	0.37	-0.17
-0.12	0.61	0.33	-0.39
-1.14	0.81	0.33	-0.2
-0.23	0.25	0.33	-0.32
-0.31	0.4	-0.26	-0.18
-0.75	-0.05	0.17	-0.17
-0.02	0.57	0.17	0.41
-0.89	-0.03	0.17	-0.13
0.04	0.65	0.08	-0.29
-0.07	0.69	0.08	-0.15
-0.02	0.45	0.01	-0.21
-0.12	0.26	0.12	-0.38
0.06	0.01	-0.27	-0.32
0.58	1.14	-0.27	-0.33
-0.14	-0.07	-0.3	-0.19
-0.16	0.09	-0.27	-0.7
0.38	0.75	-0.27	0.12
0.04	0.44	-0.97	-0.36
-0.16	0.18	-0.39	0.08
0.35	0.19	-0.35	-0.11
0.71	0.44	-0.35	-0.62
0.22	0.06	-0.35	-0.36
0.37	0.05	0.17	-0.25
0.47	-0.03	0.13	-0.38
-0.11	0.53	-0.13	-0.23
-0.11	-0.12	-0.13	-0.43
0.31	0.06	-0.16	-0.26
-0.22	0.07	0.13	0.31
-0.3	0.69	-0.26	-0.27
0.52	1.11	0.4	-0.23
-0.44	0.54	0.48	-0.22
0.61	0.18	0.44	-0.21
-0.07	-0.11	-0.61	-0.23
-0.06	0.29	0.12	-0.03
-0.17	0.39	0.12	-0.11
-0.28	0.26	0	0.05
-0.05	0.24	0.12	-0.31
-0.01	0.48	0.08	-0.37
0.09	0.5	0.12	-0.28
0.36	0.17	0.08	-0.43
-0.3	0.55	0	-0.24
0.56	0.31	0.08	-0.28
-0.41	0.08	0.04	-0.04
-0.14	0.37	0.08	0.21
-0.22	0.21	0.04	-0.02
-0.65	0.73	0.08	-0.19
0.15	0.62	0.08	-0.58
0.24	0.08	0.08	-0.25
-0.06	0.35	0.12	-0.46
0.29	-0.17	0.12	-0.38
-0.06	0.47	0.12	-0.09
-0.45	0.17	-0.6	-0.18
0.16	0.36	-0.64	-0.25
0.29	0.32	-0.31	-0.32
-0.31	0.46	0.55	-0.42
0.08	-0.15	0.51	-0.01
-0.67	0.18	0.47	0.61
0.39	0.32	0.51	-0.61
0.23	-0.19	0.39	-0.33
0.14	-0.07	0.51	-0.6
0.05	-0.34	0.51	-0.24
-0.94	-0.15	0.51	-0.33
-0.29	0.55	-0.42	-0.08
0.15	0.3	-0.17	0.34
-0.39	-0.12	-0.97	0.07
-0.63	0.83	0.32	0.06
-0.11	0.57	0.4	-0.14
0.03	-0.14	0.36	-0.21
-0.02	0.48	-0.12	-0.15
0.11	-0.33	-0.12	-0.4
0.18	0.32	-0.16	-0.26
-0.41	0.32	-0.23	-0.36
0.18	0.27	0.02	0.57
-0.09	-0.11	0.02	-0.12
0.04	0.66	-0.08	-0.01
-0.11	0.46	-0.04	0.27
0.03	0.41	-0.7	-0.08
0.28	0.34	-0.04	-0.3
-0.07	0.65	-0.08	-0.03
0.16	0.26	-0.04	0.17
-0.14	0.28	-0.43	-0.27
0.1	0.18	-0.31	-0.09
0.34	0.4	-0.27	-0.1
-0.36	0.59	-0.27	-0.31
-0.59	0.47	-0.35	-0.63
0.18	0.29	-0.31	-0.03
0.48	-0.05	-0.35	-0.52
0.36	0.51	0.36	-0.37
-0.76	0.38	0.32	-0.36
-0.13	0.3	0.32	-0.01
0.49	-0.03	0.28	-0.23
-0.14	0.27	0.36	-0.11
-0.03	0.01	-0.41	-0.23
-0.22	-0.08	-0.49	-0.15
0.58	0.58	-0.55	-0.37
0.16	0.17	-0.55	0.12
-0.2	0.39	-0.51	-0.23
-0.26	0.13	0.02	-0.02
0.24	-0.18	0.06	-0.12
0.45	-0.18	0.06	-0.37
-0.24	0.27	0.02	-0.09
0.01	0.58	0.06	-0.11
-0.04	0.81	0.02	-0.27
-0.42	0.57	0.06	0.25
0.26	0.16	-0.08	-0.07
0.44	-0.03	-0.04	-0.3
0.17	0.14	-0.08	0.29
0.06	-0.14	-0.08	-0.35
-0.12	0.53	-0.08	-0.36
-0.11	0.37	-0.08	-0.14
-0.08	0.26	-0.04	0.05
-0.41	0.02	0.39	0.17
-0.3	-0.19	0.2	-0.24
-0.52	-0.05	0.23	-0.15
-0.12	0.51	0.16	-0.03
0.35	0.01	0.2	0.06
-0.09	0.17	0.58	-0.4
-0.07	-0.04	0.58	0.08
-0.1	0.27	0.58	-0.25
-0.17	0.08	0.58	-0.41
-0.87	0.06	0.58	-0.29
-0.23	0.64	0.15	-0.66
0.24	0.74	0.11	-0.06
-0.21	-0.05	0.11	-0.35
-0.41	0.42	-0.82	-0.2
-0.19	0.84	0.05	-0.11
0.07	-0.14	-0.32	-0.16
0.2	0.51	-0.03	-0.22
-1.06	-0.05	-0.09	-0.61
-0.06	-0.21	-0.75	0.12
-0.22	-0.14	-0.42	-0.42
-0.08	0.46	-0.42	-0.41
0.32	0.5	-0.49	-0.57
-0.57	0.24	-0.1	-0.6
-0.19	0.88	-0.1	-0.08
0.04	0.44	0.23	-0.37
-0.24	0.21	-0.2	-0.04
-0.05	0.5	0.5	0.35
0.67	0.58	0.5	-0.08
0.24	-0.11	0.46	-0.71
-0.11	-0.34	0.58	-0.03
-0.13	0.87	0.5	-0.08
-0.24	0.6	0.5	-0.09
-0.63	0.22	0.54	-0.07
-0.29	0.54	0.46	-0.21
0.47	0.32	0.5	0.13
0.34	-0.23	-0.24	-0.26
-0.05	0.46	-0.28	-0.41
0.27	0.39	0.07	-0.02
0.05	0.51	-0.52	0.01
-0.21	0.47	0.03	-0.21
0.09	0.01	0.11	-0.13
-0.25	-0.05	0.07	-0.39
0.28	0.29	0.11	-0.13
-0.05	-0.1	0.11	-0.07
-0.18	0.17	0.07	-0.08
-0.13	0.63	0.15	-0.12
0.19	0.43	0.15	-0.17
-0.02	0.79	0.11	0.02
-0.52	0.4	0.15	-0.25
0.01	-0.26	0.15	-0.37
-0.67	0.24	-0.32	-0.14
0.07	0.08	-0.32	0
-0.17	0.34	-0.36	0
-0.2	0.46	-0.32	-0.11
0.51	-0.05	-0.79	-0.2
-0.27	-0.23	-0.79	-0.38
-0.25	0.16	-0.79	-0.01
-0.39	0.01	-0.83	-0.35
-0.23	0.48	-0.79	0.14
0.12	0.09	-0.43	-0.13
0.01	-0.12	-0.1	0.11
0.23	0.01	0.42	0.09
-0.27	0.59	-0.13	-0.37
-0.05	0.18	-0.09	-0.04
0.19	0.39	-0.21	-0.58
-0.39	-0.14	0.14	-0.27
0.07	0.52	0.14	-0.19
-0.23	0.31	0.06	-0.16
0.28	-0.14	0.14	-0.74
-0.32	1.11	0.14	-0.32
0.05	0.47	0.14	-0.21
-0.24	0.33	0.14	-0.12
-0.01	0.54	0.1	-0.27
-1.09	0.14	0.06	0
-0.45	0	-0.28	-0.07
-0.66	0.08	-0.24	-0.32
0.29	0.42	-0.67	-0.44
-0.64	0.55	-0.24	0.04
-0.1	0.44	-0.28	-0.45
0.14	-0.19	-0.33	-0.04
0.16	-0.23	-0.33	-0.19
-0.16	0.92	-0.33	-0.48
-0.65	0.09	-0.33	-0.42
-0.06	0.33	-0.41	-0.23
-0.34	-0.07	-0.37	-0.14
0.19	-0.12	-0.33	-0.2
-0.05	0.65	-0.33	-0.52
-0.08	-0.17	-0.37	0.05
0.19	0.2	-0.37	-0.07
0.01	0.69	-0.37	-0.23
-0.22	0.51	-0.37	0.04
0.28	0.5	-0.37	0.03
-0.92	0	0.05	-0.16
0.03	0.12	0.34	0.05
-0.49	0.75	0.42	0.3
-0.68	0.89	-0.13	-0.23
-0.2	0.25	-0.13	-0.35
-0.12	-0.09	-0.13	-0.3
0.19	-0.11	-0.09	0
0.22	0.36	0.57	-0.34
-1.04	0.59	0.53	-0.24
0.14	-0.06	0.61	-0.17
0.19	0.39	-0.98	-0.07
-0.02	-0.12	0.04	-0.34
-0.2	0.55	0.08	-0.21
-0.75	0.36	0.08	0.12
0.25	-0.18	-0.58	0
-1.03	-0.18	-0.01	-0.03
0.69	-0.05	-0.05	-0.3
0.06	0.84	-0.05	0.05
-0.18	0.1	-0.05	-0.18
0.23	0.39	-0.29	-0.13
-0.09	-0.06	-0.29	-0.25
0.46	0.45	-0.6	-0.38
-0.5	0.17	-0.4	-0.13
-0.42	1.14	-0.56	0.01
0.27	0.8	0.6	-0.57
0.38	-0.06	0.53	-0.29
0.02	0.15	0.53	-0.41
-0.12	-0.04	0.6	-0.11
0.18	-0.14	0.56	-0.28
0.06	-0.07	0.53	-0.18
0.06	0.37	0.6	-0.17
-0.94	0.49	0.08	-0.7
-0.37	0.06	0.04	-0.15
0.37	0.17	0	-0.09
0.01	1.17	-0.25	-0.29
0.82	-0.3	0.04	-0.07
0.43	0.27	0	-0.27
-0.63	0.69	-0.06	-0.13
-0.59	0.78	0.23	0.14
-0.02	0.87	0.52	-0.12
0.11	0.99	0.56	-0.28
-0.28	0.2	0.56	0.43
-0.34	0.29	-1.03	-0.39
-0.18	0.09	-0.99	0.11
0.06	0.13	-0.4	-0.63
0.33	0.3	0.17	-0.29
0.25	0.62	0.09	-0.22
-0.15	-0.44	0.17	0.11
0.33	0.23	0.17	0
-0.25	0.76	0.17	0
0.18	0.05	-0.39	-0.27
-0.1	0.3	-0.39	-0.06
0.08	0.85	-0.43	-0.22
-0.47	-0.19	-0.43	0.01
-0.12	0.47	-0.47	-0.22
0.21	0.29	-0.56	-0.18
0.14	0.31	-0.53	-0.33
0.34	-0.27	-0.29	0.03
-0.22	0.94	-0.29	-0.41
0.18	0.29	-0.04	-0.34
-0.45	-0.23	-0.33	-0.06
-1.2	0.31	0.04	-0.11
0.46	0.16	0.04	-0.35
0.06	0.02	-0.08	-0.38
-0.2	0.82	0.37	-0.25
0.04	0.01	0.44	-0.32
-0.9	0.3	-0.06	-0.09
0.12	-0.22	0.36	-0.28
-0.96	0.18	0.32	-0.28
0.38	0.27	0.36	-0.11
0.53	-0.13	0.32	-0.43
-0.08	0.85	0.13	-0.34
0.56	0.37	0.13	-0.28
0.59	0.11	-0.4	-0.02
-0.12	0.47	0.13	-0.31
-0.95	-0.07	0.09	-0.16
0.07	-0.04	0.17	0.05
0.36	0.52	0.09	-0.07
0.2	0.04	0.09	-0.13
-0.01	0.33	0.13	-0.1
-0.07	-0.09	0.09	-0.41
0	0.05	0.17	-0.25
-0.75	0.61	0.13	-0.21
0.16	0.09	0.09	0.01
0.38	0.47	0.13	-0.3
-0.18	0.73	0.09	-0.47
0.45	0.22	0.09	-0.31
0.15	-0.1	-0.53	-0.15
-0.07	0.78	0.13	-0.31
-0.02	-0.12	0.17	-0.21
0.17	1.16	-0.3	0
0.08	0.44	-0.23	-0.47
0.47	0.19	-0.23	-0.29
-0.67	0.47	-0.43	-0.4
0.17	0.23	-0.39	-0.16
-0.09	0.07	-0.76	-0.01
-0.3	0.69	-0.51	-0.42
0.07	0.84	-0.76	-0.07
-0.37	0.48	-0.43	-0.37
0.24	0.13	0.07	-0.14
0.26	-0.19	0.11	0.03
-0.37	-0.31	0	-0.15
-0.1	0.24	0.37	-0.4
0.04	0.49	0.45	-0.1
0.18	0.88	-0.64	0.17
0.47	0.25	-0.22	-0.13
-0.43	0.18	-0.15	-0.25
-0.49	0.76	-0.11	-0.16
0.18	0.31	-0.15	-0.2
0.14	0.19	-0.07	-0.16
-0.02	0.34	-0.11	-0.49
-0.78	0.81	-0.11	-0.56
-0.26	0.38	-0.07	-0.31
0.13	-0.23	-0.07	-0.24
-0.44	0.47	-0.07	-0.16
-1.2	1.08	-0.15	-0.2
0.19	-0.23	-0.11	-0.33
-0.34	0.3	0.2	-0.34
0.32	-0.14	0.55	-0.44
-0.37	-0.02	0.13	-0.21
-0.01	0.26	0.16	-0.1
-0.14	0.27	0.13	-0.63
-0.22	0.62	-0.34	-0.3
0.08	0.1	-0.3	-0.37
-0.41	0.33	-0.34	-0.28
0.2	0.39	-0.38	-0.42
-0.5	0.2	0.01	-0.31
-0.46	0.49	-0.07	-0.26
0.13	0.69	0.22	-0.13
0.17	0.22	0.63	-0.01
-0.01	0.48	0.63	-0.22
0	0.25	0.12	-0.23
-0.73	0.42	0.55	-0.32
-0.6	0.42	0.59	-0.26
0.3	0.16	0.59	-0.42
0.29	1.01	-0.07	0.24
-0.49	0.48	-0.07	-0.3
0.11	-0.16	-0.15	0.12
-0.03	0.21	-0.11	0.04
-0.33	-0.06	-0.11	-0.35
-0.3	0.46	-0.23	-0.39
-0.21	-0.03	-0.11	-0.11
0	0.8	-0.07	-0.38
0.15	0.02	-0.11	-0.37
0.21	0.19	-0.11	-0.32
-0.09	0.47	0.5	-0.02
-0.21	0.13	0.46	-0.26
-0.19	0.55	0.35	-0.41
0.11	-0.08	0.54	-0.27
-0.12	0.54	0.54	-0.48
0.19	0.64	0.46	-0.14
0.6	-0.24	0.54	-0.25
-0.66	0.47	-0.65	-0.03
-0.12	0.07	-0.22	-0.32
-0.65	0.34	0.11	-0.5
0.34	0.51	-0.22	-0.66
0.29	-0.01	0.11	-0.38
-0.66	0.48	0.11	-0.33
-0.07	0.36	0.03	-0.07
0.51	-0.05	0.03	-0.09
-0.06	0.53	0.01	-0.34
0.72	0.57	-0.03	-0.41
-0.28	0.44	-0.52	-0.27
0.11	0.26	-0.81	-0.34
0.3	0.48	-0.81	-0.19
-0.09	0.59	-0.77	-0.26
-0.16	0.12	-0.77	-0.03
0.02	-0.1	-0.84	-0.37
-0.2	-0.18	-0.81	-0.41
-0.17	-0.13	-0.58	-0.15
-0.08	0.4	-0.54	-0.02
0.12	-0.09	-0.61	-0.11
0.1	-0.21	-0.34	0.12
0.19	0.53	-0.34	-0.3
-0.37	0.75	-0.38	-0.59
-0.23	-0.17	-0.34	-0.07
-0.55	-0.07	-0.3	-0.13
-0.29	0.17	-0.38	0.17
-0.28	0.29	-0.34	0.01
0.44	0.7	-0.3	-0.35
-0.04	-0.28	-0.34	0.24
-0.06	0.51	-0.02	-0.5
-0.36	0.23	-0.02	-0.08
-0.02	0.47	-0.06	0.28
-0.27	0.04	0.25	0.23
-0.02	0.25	0.29	-0.23
-0.08	-0.13	0.29	0.02
-0.13	-0.13	-0.07	-0.42
0.09	0.57	0.29	-0.56
-0.42	0.32	-0.18	-0.36
-1.06	0.21	-0.39	-0.02
-0.03	0.31	-0.31	-0.25
0.31	0.01	-0.18	-0.24
0.24	-0.06	-0.18	-0.46
-0.49	0.22	-0.22	-0.03
-0.16	0.18	-0.18	-0.17
0.05	0.1	-0.35	-0.32
-1.11	0.34	-0.36	-0.01
0.04	0.31	0.43	-0.32
-0.09	0.29	0.2	-0.44
0.32	-0.3	0.2	-0.14
-0.03	-0.41	0.03	0.08
0.05	0.56	-0.01	-0.69
0.41	0.32	0.03	0.14
-0.39	-0.17	0.03	0.23
-0.08	0.71	0.03	-0.42
-0.4	0.44	-0.05	-0.13
-0.51	0.42	0.35	0.02
-0.12	0.08	0.27	0.41
0.37	0.05	0.39	-0.11
-0.92	0.55	-0.55	-0.27
0.35	0.42	-0.59	-0.28
-0.76	0.37	-0.59	-0.16
0.19	0.32	-0.88	-0.13
-0.04	-0.05	0.03	-0.1
0.2	-0.14	0.1	-0.05
-0.32	0.22	0.1	-0.03
0.21	-0.32	-0.23	-0.17
-0.08	0.89	0.03	-0.25
-0.77	0.28	0.06	-0.39
0.14	0.83	-0.58	-0.11
0.62	0.15	-0.54	-0.29
-0.62	0.12	-0.54	-0.03
-0.34	-0.17	-0.62	-0.34
0.26	0.69	-0.58	-0.05
0.29	0.43	0.44	-0.76
0.14	0.28	0.38	-0.44
-0.59	0.56	0.38	-0.52
0.01	1.05	0.27	-0.04
-0.48	0.71	0.34	-0.27
0.16	0.26	0.38	-0.1
-0.96	-0.08	0.34	-0.69
-1.2	0.13	0.2	0.02
0.44	-0.22	0.2	0.02
0.3	0.66	0.2	-0.58
0.15	0.13	0.2	-0.03
-0.05	0.42	0.16	-0.07
0.4	0.56	0.16	-0.19
0.59	-0.05	0.16	-0.29
-0.75	0.39	0.2	-0.06
0.2	0.61	-0.36	-0.07
-0.96	-0.04	-0.79	-0.26
0.31	0.56	-0.99	-0.17
-0.02	0.7	0.23	-0.2
0.16	0.31	0.11	-0.07
-0.23	-0.1	0.11	-0.03
0.23	0.19	0.03	-0.07
-0.4	0.03	0.11	-0.31
-0.48	0.45	0.07	-0.32
0.12	0.44	0.11	-0.21
-0.34	0.08	0.07	-0.32
-0.03	-0.09	0.11	-0.29
-0.31	0.78	0.11	-0.18
0.23	0.24	0.11	-0.59
0.4	0.7	-0.16	-0.25
0.32	-0.05	-0.23	-0.15
0.05	0.75	-0.23	-0.09
-0.7	-0.24	0.06	-0.3
0.37	0.43	0.13	-0.2
0.39	0.2	0.4	-0.08
0.2	0.75	0.11	0.38
0.16	0.29	0.48	-0.04
0.22	0.28	0.15	0.01
0.48	-0.12	0.15	-0.5
-0.06	0.21	0.11	-0.36
-0.29	0.36	-0.08	-0.08
0.01	0.27	-0.08	-0.28
0.76	-0.07	-0.04	-0.45
-0.49	0.46	-0.21	-0.27
0.4	0.42	-0.18	-0.17
0.61	-0.03	-0.12	-0.32
0.42	-0.05	-0.14	-0.27
0.01	0.4	-0.08	-0.03
0.15	0.85	-0.08	-0.62
-0.3	0	0.61	0.29
-0.12	0.31	0.61	0.43
0.02	0.61	0.61	-0.26
-0.61	0.81	0.15	0.05
0.09	0.11	-0.53	-0.44
-0.76	0.23	0.19	0.09
-0.47	-0.18	-0.38	-0.32
-0.26	0.09	-0.34	-0.43
0.35	0	0.15	-0.07
-0.59	0.29	-0.51	-0.46
-0.33	-0.17	-0.53	-0.11
-0.24	0.52	0.11	-0.26
-0.15	0.23	0.15	-0.01
0.18	0.66	0.15	-0.23
-0.37	-0.18	-0.34	-0.04
0.41	0.85	0.19	-0.09
0.05	-0.07	0.15	-0.31
0.35	0.71	-0.38	-0.08
-0.05	0.39	0.49	-0.33
-0.39	0.41	0.53	-0.63
0.31	0.33	0.49	-0.65
-0.45	0.8	-0.41	-0.25
0.24	-0.21	-0.41	-0.49
0.05	0.37	-0.41	-0.08
-0.94	0.36	-0.27	-0.58
-0.14	0.33	-0.04	0.11
0.36	0.61	-0.04	0.22
0.69	0.03	-0.08	-0.22
-0.45	0.33	-0.31	-0.35
0.08	0.16	-0.04	-0.36
-0.16	1.03	-0.13	-0.64
-0.06	0.45	-0.04	0.13
0.23	0.12	-0.04	0
0.23	0.39	-0.04	-0.23
-0.24	1.03	-0.04	-0.04
0.73	-0.04	-0.19	-0.2
0.04	-0.1	-0.08	-0.62
-0.58	0.19	-0.04	-0.62
-0.6	0.29	-0.17	0.01
-0.77	0.63	-0.13	0.02
-0.96	0.1	-0.04	-0.15
0.3	0.31	-0.21	0.2
0.45	-0.06	-0.23	-0.21
0.19	-0.05	-0.19	-0.49
-1.05	0.55	0	-0.11
0.2	-0.12	-0.04	-0.2
-0.08	0.84	-0.04	0.05
0.25	0.64	-0.08	-0.25
-0.26	0.48	0	0.13
0.53	0.63	-0.13	-0.34
-0.26	0.29	-0.27	0.12
-0.17	0.85	0	-0.16
-0.02	0.81	0	-0.46
0.35	1.03	-0.19	0
0.07	-0.39	-0.08	-0.61
-0.75	0.71	-0.04	-0.12
0.09	0.8	-0.04	0.34
-0.63	-0.46	-0.17	-0.07
0.32	0.52	-0.13	-0.16
0.31	0.57	-0.13	-0.31
-0.54	-0.21	0	-0.43
-0.3	0.84	-0.5	0.09
0.43	0.18	-0.08	-0.22
0.25	0.03	0.28	-0.51
-0.59	0.25	0.28	0.01
-0.33	0.61	-0.04	-0.09
-0.03	0.4	-0.12	-0.11
-0.06	0.43	-0.04	-0.18
0.73	0.08	-0.04	-0.05
0.11	0.21	-0.08	-0.07
0.56	0.83	-0.04	-0.17
-0.36	-0.05	-0.08	-0.39
-0.19	0.28	-0.04	-0.03
0.4	0.55	-0.12	-0.27
0.27	0.89	-0.04	-0.42
0.1	-0.05	-0.12	-0.26
-0.03	-0.03	-0.27	-0.52
-0.74	0.21	-0.31	-0.39
0.77	0.26	-0.27	-0.44
-1.04	-0.17	0.45	-0.27
-0.01	0.09	0.49	-0.28
0.75	0.18	0.41	-0.19
-0.54	0.07	0.45	0.08
0.38	-0.11	0.53	0.25
0.15	-0.04	0.49	-0.09
0.17	-0.02	-0.2	-0.15
-0.54	0.31	-0.74	-0.13
0.3	-0.21	-0.74	-0.39
-0.19	0.19	-0.74	-0.1
-0.05	0.06	-0.74	-0.31
0.23	0.78	-0.74	-0.31
-0.02	-0.04	-0.37	-0.26
-0.13	0.67	-0.7	-0.04
0.05	0.19	-0.37	-0.18
0.47	0.25	-0.41	-0.07
-0.19	0.68	-0.03	-0.24
-0.88	-0.48	0.28	-0.42
-0.26	-0.36	-0.05	-0.54
0.31	0.35	-0.32	-0.13
0.17	0.16	-0.28	-0.23
0.16	0.06	-0.28	-0.42
-0.01	0.17	-0.32	-0.27
0.18	0.05	-0.09	-0.39
-0.41	0.85	-0.15	0.13
-0.65	0.12	-0.28	0.02
0.1	0.38	-0.09	-0.21
0.01	-0.08	-0.15	0.2
0.45	0.31	-0.05	-0.25
0.09	-0.16	-0.19	-0.52
0.19	0.01	0.29	-0.25
-0.15	-0.15	0.29	-0.17
0.14	0.05	0.33	-0.26
-0.14	-0.2	-0.52	-0.03
0.21	0.5	-0.23	-0.25
-0.2	0.4	0.02	-0.52
0.35	0.28	0.06	-0.04
-0.57	0.76	0.02	-0.77
0.15	0.81	0.06	-0.19
0.19	0.66	-0.02	-0.13
-0.64	-0.19	0.51	-0.13
-0.14	0.01	-0.13	-0.31
0.11	-0.23	-0.05	-0.14
0.01	0.51	-0.05	-0.57
0.04	-0.58	-0.13	0.07
0.23	0.06	-0.09	0.18
-0.74	0.39	0.41	-0.32
0.53	0.37	0.37	-0.03
0.52	0.49	0.33	-0.23
0.67	0.06	0.41	-0.36
-0.76	-0.23	-0.28	-0.5
-0.47	-0.03	-1	-0.66
0.13	0	-0.28	-0.42
-0.84	0.65	-0.28	0.08
-0.98	0.83	-0.28	-0.04
0.6	0.42	-0.28	-0.28
-0.02	-0.17	-0.28	-0.08
-0.01	0.09	-0.28	-0.04
-0.32	-0.29	-0.2	0.02
-0.13	0.43	-0.2	-0.59
0.03	-0.03	0.13	-0.53
0.01	1.08	0.09	-0.29
0.28	0.84	-0.54	0.09
-1.32	0.29	0.08	-0.64
-0.72	0.75	0.12	-0.45
-0.23	0.51	0.01	-0.3
0.48	0.62	0.01	-0.68
0.47	0.32	-0.28	-0.03
-0.89	0.3	-0.28	-0.63
0.37	0.24	0.04	-0.05
0.08	0.51	0.01	0.03
0.08	0.39	-0.6	-0.31
0.03	0.39	-0.39	-0.23
-0.2	-0.06	-0.39	-0.22
0.32	0.38	-0.16	-0.51
-0.39	0.41	-0.2	0.09
0.26	0.47	-0.39	-0.5
-0.01	0.75	-0.16	-0.47
0.14	0.59	-0.37	0.03
-0.01	0.39	-0.2	0.32
-0.02	0.07	-0.2	0.05
-0.16	-0.26	-0.23	-0.44
0.02	0.3	-0.16	-0.19
-0.11	-0.24	-0.29	-0.25
-0.07	-0.1	-0.23	0.14
-0.21	0.61	-0.37	-0.35
0.14	0.58	-0.2	0.01
0.52	0.45	-0.35	-0.16
-0.96	0.32	0.13	-0.42
-0.33	-0.09	0.42	-0.47
0.06	0.44	0.13	0.1
-0.58	0.53	0.13	0.04
0.01	0.26	0.5	0.08
-0.14	-0.16	0.42	-0.07
0.54	0.26	0.41	-0.24
0.78	0.58	0.41	-0.33
0.27	0.35	0.41	-0.37
0.2	0.34	-0.78	-0.21
-0.45	0.57	-0.78	-0.34
-0.2	0.06	-0.74	-0.1
-0.22	0.68	-0.74	0.13
-0.44	0.4	0.05	-0.43
-0.18	0.73	0.05	-0.13
-0.31	0.23	0.01	0.14
-0.53	0.53	-0.06	-0.54
-0.23	0.05	0.01	-0.07
0.09	0.06	0.01	0.01
-0.04	-0.03	-0.06	-0.33
-0.16	0.58	0.05	-0.42
-0.14	0.14	0.35	0.03
-0.18	0.74	0.25	0.18
0.08	0.33	0.22	0.1
0.15	0.61	0.1	-0.02
0.22	0.81	0.1	-0.37
-0.88	0.52	0.14	-0.17
-0.13	0.85	0.14	-0.15
-0.04	0.7	0.56	0.08
0.02	0.03	0.56	-0.24
0.16	0.16	0.48	-0.37
-0.12	-0.11	0.59	0
-0.19	0.37	-0.51	-0.17
-0.2	0.08	-0.55	0.06
0.39	0.13	-0.51	-0.21
-0.63	0.72	-0.51	0
0.34	0.14	-0.28	-0.35
-1.08	-0.09	-0.28	-0.14
0.18	0.34	-0.32	-0.27
-0.43	0.81	-0.28	-0.17
-0.51	0.37	-0.4	-0.23
0.59	0.75	-0.32	-0.26
0.23	0.47	-0.28	-0.26
-0.16	0.08	-0.28	-0.07
0.36	0.93	-0.32	-0.33
0.06	0.55	-0.19	-0.29
-0.04	0.71	0.17	-0.16
0.23	0.27	0.17	-0.08
0.57	-0.27	0.09	-0.23
-0.3	0.65	0.31	-0.59
0.3	0.7	-0.05	-0.49
-0.13	0.09	0.22	0.23
0.9	0.02	-0.35	-0.33
-0.52	0.51	-0.21	0.35
0.37	0.78	0.55	0.03
-0.05	-0.1	0.51	0
0.21	0.45	0.59	-0.47
-0.44	0.38	0.59	-0.46
-0.61	0.65	0.55	-0.46
0	0.07	0.44	-0.29
-0.26	0.66	0.55	-0.16
0.16	-0.23	0.51	-0.59
-0.49	0.3	0.55	-0.41
0.18	0.18	0.59	-0.13
-0.7	-0.02	0.55	-0.47
0.01	0.06	0.55	-0.24
-0.46	0.63	0.51	-0.2
-0.2	-0.12	0.51	-0.63
-0.07	0.33	0.59	0.01
-0.75	0.01	0.55	-0.02
-0.35	0.06	0.55	-0.69
-0.78	-0.06	0.55	-0.13
-0.85	0.36	-0.14	-0.36
-0.24	0.28	0.03	-0.02
-0.21	0.01	-0.18	-0.04
-0.17	0.09	-0.18	-0.43
-0.64	0.45	-0.1	-0.33
-0.3	0.99	-0.01	-0.12
0.17	0.15	-0.75	-0.03
0.12	0.35	0.13	-0.01
0.47	-0.12	-0.1	0.06
-0.15	0.08	0.09	-0.22
-0.52	-0.01	-0.01	-0.32
-0.2	0.39	0.09	-0.3
-0.27	0.03	-0.1	-0.05
0.48	0.04	0.09	-0.59
-0.37	0.71	0.03	0
0.2	-0.19	-0.05	-0.19
0.32	0.16	0.06	-0.39
-0.07	0.64	0.13	-0.04
-0.23	-0.07	0.13	-0.39
-0.16	0.9	-0.14	-0.19
0.06	0.74	-0.01	-0.32
-0.34	0.03	-0.01	-0.24
0.46	0.88	0.13	-0.05
0.13	-0.06	0.09	-0.26
0.13	-0.06	-0.2	-0.05
-0.01	-0.39	0.13	-0.3
0.12	0.35	-0.68	-0.54
0.04	0.13	0.06	-0.19
0.27	-0.08	-0.01	-0.09
0.51	-0.16	0.03	0.02
0.43	0.45	-0.14	-0.03
0.08	-0.07	0.03	-0.22
-0.2	0.58	-0.18	-0.16
0.05	0.64	-0.86	-0.2
0.32	0.04	0.44	-0.32
-0.78	0.26	-0.74	0.21
0.27	-0.22	-0.74	-0.69
0.15	-0.06	-0.78	-0.5
0.09	-0.08	-0.78	-0.22
0.41	0.51	-0.74	-0.42
0.31	0.09	-0.78	-0.57
-0.23	0.26	-0.82	-0.05
0.14	0.6	-0.52	0.19
0.47	0.08	-0.52	-0.43
-0.21	-0.08	-0.56	-0.2
0.04	-0.14	-0.6	-0.35
-0.43	0.79	-0.02	0.05
0.08	0.75	0.32	-0.11
0.33	0.47	0.36	-0.09
0.16	0.05	0.28	-0.04
-0.14	0.09	0.36	-0.04
-0.21	0.38	0.28	0.29
0.28	-0.02	-0.06	-0.02
-0.36	0.18	-0.51	-0.02
0.08	0.76	-0.51	-0.53
0.07	0.33	-0.2	0.07
0.15	0.17	-0.31	0.12
-0.21	0.84	-0.48	0.25
-0.96	0.76	-0.18	0.11
-0.45	-0.04	-0.14	-0.3
0.35	0.89	-0.22	-0.42
-0.35	-0.24	-0.25	-0.16
-0.8	0.06	0.03	0.25
0.07	0.82	-0.76	-0.23
0.03	-0.02	-0.32	-0.06
0.41	0.33	-0.07	-0.09
0.47	0.4	-0.11	-0.15
-0.48	0.19	-0.07	-0.5
-0.1	0.26	0.19	0.13
-0.15	0.42	0.19	-0.16
-0.37	1.27	0.23	-0.01
-0.2	-0.13	-0.42	-0.27
0.21	-0.39	-0.87	-0.38
0.22	0.05	-0.57	-0.28
0.44	0.49	-0.6	-0.36
-0.34	0.49	-0.46	-0.15
-0.39	0.03	-0.16	-0.22
-0.03	0.35	-0.12	-0.08
0.36	0.9	-0.19	0.08
0.11	-0.17	0.09	-0.08
-0.12	-0.06	-0.13	-0.08
-0.14	0.05	-0.23	-0.01
-0.3	0.02	-0.3	-0.29
-0.97	0.64	-0.08	-0.28
0.04	0.09	-0.05	0.06
0.12	-0.26	0.22	-0.26
0.09	-0.08	0.15	-0.08
-0.12	-0.03	-0.34	-0.33
0.22	0.3	-0.19	-0.15
0.05	0.46	0.08	-0.33
0.08	-0.01	-0.51	-0.27
-0.89	0.39	-0.51	-0.4
-0.23	-0.21	-0.17	-0.18
0.37	-0.05	-0.54	-0.02
0.12	0.25	-0.03	0.15
0.21	-0.01	-0.06	-0.52
-0.11	0.34	-0.17	-0.39
-0.43	-0.11	-0.14	0.69
0.25	0.17	-0.14	-0.28
-0.09	0.5	-0.14	0.12
-0.31	0.64	-0.92	-0.39
0.13	0.39	0.28	0.18
0.33	-0.11	-0.54	-0.37
-0.38	-0.21	-0.58	-0.29
0.06	-0.13	-0.21	-0.03
-0.06	0.22	0.2	-0.05
-0.52	-0.38	0.14	-0.32
-0.16	-0.03	0.24	-0.28
-0.13	0.45	0.17	-0.13
-1.13	0.08	0.2	-0.11
0.47	0.51	0.2	-0.13
0.28	0.79	0.14	-0.01
-0.34	0.48	-0.57	-0.39
-0.58	-0.2	-0.24	0.4
-0.39	-0.01	-0.27	0
0.06	0.49	-0.23	-0.3
0.2	-0.16	-0.72	-0.02
-0.03	0.42	0.09	-0.06
0.04	-0.42	-0.49	0.17
-0.28	0.86	-0.49	0.13
-0.43	0.04	-0.15	-0.28
-0.15	0.15	0.19	-0.47
-0.47	-0.01	0.26	-0.36
-0.74	-0.2	0.26	-0.07
-0.66	0.33	0.3	-0.02
-0.03	-0.23	-0.39	-0.2
-0.41	-0.01	-0.15	-0.18
0.01	0.31	-0.12	-0.3
-0.22	-0.02	-0.29	-0.3
-0.45	-0.07	-0.9	-0.24
0.6	0.36	-0.12	-0.12
-0.68	0.23	-0.15	-0.06
-0.12	0.78	-0.52	-0.03
-0.61	0.73	-0.56	-0.25
-0.02	0.47	-0.66	-0.14
-0.63	0.33	0.08	0.03
0.44	0.39	0.05	0.24
-0.23	0.28	0.08	-0.2
-0.65	-0.06	-0.3	-0.09
0.36	-0.51	-0.3	0.05
-0.74	-0.14	-0.17	-0.24
-0.04	0.02	0.09	-0.19
0.34	0.19	0.13	0.06
-0.32	-0.16	-0.25	-0.16
-0.02	-0.09	-0.54	-0.24
0.08	0.64	-0.51	-0.05
-0.11	-0.31	0.29	-0.23
0.18	-0.08	0.32	0.13
0	0.11	-0.13	-0.18
-0.03	0.51	-0.06	-0.24
0.28	0.5	-0.47	-0.52
0.67	0.78	-0.47	-0.42
-0.25	0.69	-0.13	0.51
-0.4	0.24	-0.01	-0.22
0.3	0.62	0.25	-0.45
-0.31	0.73	0.1	-0.55
-0.47	0.03	-0.34	0.06
-0.48	0.87	-0.38	-0.09
-0.31	0.48	-0.15	-0.63
-0.1	0.63	-0.84	-0.43
0.23	0.23	-0.31	-0.31
0.05	0	-0.31	-0.37
-0.16	0.47	0.12	-0.49
-0.43	0.4	0.1	-0.26
0.5	-0.65	-0.5	-0.16
-0.32	-0.07	-0.5	-0.16
-0.49	0.37	-0.53	0.07
-0.52	0.23	-0.5	0.35
0.37	0.35	-0.2	-0.2
-0.52	0.33	-0.19	-0.29
-0.12	0.64	-0.19	-0.28
0.24	0.01	-0.19	0.02
0.06	-0.08	-0.18	-0.2
-0.69	0.61	-0.31	-0.3
0.14	0.41	-0.31	-0.35
-0.4	0.24	-0.5	-0.53
0.33	0.09	-0.5	-0.09
-0.05	0.81	-0.53	-0.05
-0.17	0.17	-0.3	-0.19
-1.13	-0.24	0.01	-0.38
0.43	0.27	0.01	-0.24
-0.08	-0.19	-0.88	-0.32
-0.05	-0.23	0.19	-0.22
-0.44	0.45	0.19	-0.2
-0.11	0.1	0.23	-0.23
-0.35	0.12	0.26	-0.43
-0.33	0.1	0.23	-0.16
-0.12	-0.12	0.19	-0.18
-0.17	0.11	0.19	-0.24
0.57	-0.4	0.26	-0.35
-0.01	0.42	-0.14	-0.15
-0.05	0.01	-0.71	-0.14
0.26	-0.21	0.02	-0.25
-0.16	-0.22	0.02	-0.42
-0.24	0.48	0.05	-0.19
-0.25	0.11	-0.36	0.17
-0.06	0.62	-0.42	-0.41
-0.05	0.64	0.18	0.04
-0.26	0.47	0.18	-0.04
0.27	0.04	0.18	-0.44
-0.49	0.76	0.12	-0.04
-0.04	-0.28	0.09	-0.04
-0.13	0.26	-0.35	-0.51
0.24	-0.14	-0.32	-0.59
0.36	0.54	-0.32	-0.5
0.25	-0.1	-0.47	-0.07
-0.17	0.22	-0.11	-0.37
0	0.44	-0.11	0.27
0.29	0.27	-0.11	-0.05
-0.23	-0.35	-0.11	-0.25
0.23	-0.19	-0.15	-0.12
0.46	0.19	-0.03	-0.1
-0.09	0.48	-0.2	-0.46
0.06	0.09	0.21	-0.19
0.14	0.85	0.14	-0.11
-0.34	0.08	0.12	0.03
-1.28	-0.11	-0.37	-0.09
-1	0.31	-0.37	-0.17
0.35	0.44	-0.05	-0.22
0.42	0.01	-0.18	-0.49
-0.77	-0.07	-0.39	0.17
-0.1	0.27	-0.77	-0.26
-0.39	0.55	0.22	-0.35
-0.13	0.08	-0.02	-0.22
0.2	0.28	0.33	-0.32
0.21	-0.41	0.22	-0.49
-0.09	0.42	0.25	-0.27
0.07	-0.06	-0.2	-0.19
-0.29	0.36	-0.24	-0.41
0.44	0.8	-0.29	-0.6
0.36	0.22	-0.29	-0.5
-0.11	0.68	-0.55	-0.39
0.23	0.06	-0.51	-0.26
-0.51	-0.06	-0.04	-0.47
-0.31	0.47	0.46	-0.15
0.18	0.16	0.04	-0.1
-0.11	0.29	0.21	-0.29
0.09	-0.3	0.21	-0.28
0.03	0.8	-0.09	-0.46
0.2	0.36	-0.09	-0.51
-0.7	-0.1	0.2	-0.46
-0.09	0.96	0.08	-0.4
0.09	0.39	-0.5	-0.2
0.35	-0.16	-0.17	-0.02
0.41	0.97	-0.46	-0.12
0.37	0.21	-0.53	-0.24
-0.88	0.43	-0.53	0.01
-0.06	-0.13	-0.52	-0.19
-0.26	0.36	-0.31	-0.23
-0.17	0.02	0.29	-0.23
-0.44	-0.23	0	-0.09
0.09	0.68	0	-0.28
-0.24	0.46	0.2	-0.27
0.95	0.59	-0.33	-0.22
-0.08	0.43	-0.42	-0.27
0.77	0.55	0.08	0.04
0.3	0.19	0.11	-0.25
-0.13	0.62	-0.09	-0.29
-1.1	0.48	-0.12	-0.07
-0.31	-0.1	-0.12	-0.27
0.23	-0.01	-0.16	0.31
-1.07	0.36	-0.09	-0.34
-0.5	0.65	-0.12	0.41
-0.19	0.38	-0.69	0.08
0.22	-0.13	-0.69	-0.4
-0.16	-0.57	0.31	-0.1
0.07	0.26	0.31	0.06
0.23	0.29	0.59	-0.48
-0.02	0	0.52	-0.25
0.25	0.74	0.62	0
-0.43	0.36	0.62	-0.42
0.16	-0.16	0.62	-0.42
-0.04	-0.02	0.59	-0.01
-0.32	0.56	0.62	-0.27
0.14	-0.05	-0.6	0.12
0.37	-0.04	-0.1	0.02
0.25	-0.15	0.23	-0.27
0.14	-0.32	-0.1	-0.04
-0.08	-0.17	0.14	-0.36
-0.17	0.09	-0.09	0.13
-0.45	-0.17	-0.09	0.02
0.12	0.33	0.28	-0.44
-0.26	0.59	0.28	0.35
-0.22	0.2	0.42	-0.02
-0.53	0.22	-0.64	-0.23
-1.05	0.1	0.19	-0.15
-0.44	0.07	0.19	-0.23
0.44	0.08	-0.03	-0.38
-0.16	0.29	-0.34	-0.31
-0.35	-0.01	-0.3	-0.26
0.38	-0.1	-0.3	-0.4
0.75	0.28	-0.34	-0.45
0.31	0.53	0.41	-0.08
-0.39	0.59	0.48	-0.08
-0.06	0.41	-0.02	-0.41
-0.08	0.09	-0.53	-0.01
-2.11	0.76	-0.34	-0.25
0.45	0.23	0.27	-0.31
-0.52	0.59	0.31	-0.38
0.12	0.07	0.31	-0.19
-0.11	-0.17	0.31	0.28
-0.33	-0.33	-0.27	-0.09
0.11	0.43	0.24	0.02
-0.77	0.06	0.24	-0.19
-0.33	0.45	-0.16	-0.52
-0.19	0.18	-0.44	-0.13
-0.26	-0.24	-0.14	-0.07
0.55	0.77	-0.44	0.04
0.04	0.53	-0.14	-0.31
-1.09	0.99	-0.21	-0.29
0.1	0.13	-0.26	-0.47
-0.48	0.11	-0.08	-0.41
0.2	0.25	-0.22	-0.19
-0.16	0.37	-0.4	-0.22
0.17	0.24	-0.47	-0.28
0.45	0.54	-0.52	-0.07
0.02	0.38	-0.21	-0.4
0.29	0.16	-0.21	-0.45
-0.04	0.11	-0.46	0.03
0.34	0.76	-0.46	-0.32
-0.22	0.04	0.2	-0.37
0.39	0.62	0.27	-0.6
0.03	0.45	0.65	-0.35
-0.24	-0.18	0.22	-0.34
-0.18	0.29	0.17	0.16
-0.19	0.29	-0.15	0.25
-0.44	0.01	-0.47	0.15
0.2	0.23	-0.44	0.04
-0.06	0.37	-0.57	-0.29
-0.59	0.24	-0.53	-0.23
-0.2	0.36	0.65	-0.26
0.69	0.55	0.58	-0.05
-0.15	-0.1	0.65	-0.09
0.57	0.17	0.61	-0.03
0.37	0.74	-0.76	0.69
0.19	-0.19	-0.76	-0.07
0.2	1.04	0.03	-0.51
-0.33	0.34	0.06	-0.21
-0.45	-0.33	0.09	-0.25
-0.23	-0.03	0.06	-0.6
-0.5	0.48	-0.07	-0.24
0	-0.11	-0.07	0.03
0.39	0.24	0.18	-0.41
-0.26	0.72	0.25	-0.17
-0.16	0.18	0.17	-0.34
-0.06	0.26	-0.53	-0.06
-0.05	0.07	-0.14	-0.18
-0.5	0.07	-0.14	0.23
0.1	0.85	-0.14	0.11
0.38	0.49	0.07	-0.39
-0.13	0.29	0.18	-0.5
0.46	-0.51	-0.48	-0.16
-0.17	0.27	0	-0.4
0.05	-0.07	0	-0.42
-0.13	-0.19	-0.17	0.66
-1.8	-0.27	0	-0.18
-0.23	0.04	0	-0.24
0.28	0.09	-0.12	0.04
-0.17	0.53	-0.04	0.51
0.42	0.3	-0.81	-0.13
-0.47	0.26	0.33	-0.21
-0.34	0.08	0.18	-0.53
-0.41	0	0.11	-0.38
-0.21	0.19	0.15	0.4
0.13	0.42	0.11	-0.08
0.15	0.28	0.47	-0.16
0	-0.04	-0.43	-0.07
0.02	0.75	-0.11	-0.17
-0.09	0.32	-0.08	-0.36
0.18	0.54	0.21	-0.06
-0.58	0.01	-0.57	-0.25
0.15	0.16	-0.1	-0.21
0.01	-0.13	-0.69	0.07
-0.27	0.02	-0.07	-0.7
-0.33	0.11	-0.07	-0.23
-0.15	0.05	-0.07	-0.41
0.64	0.12	-0.14	-0.47
0.1	0.25	-0.48	-0.18
-0.11	0.28	-0.24	0.11
-0.03	-0.13	-0.31	-0.61
0.14	0.31	-0.24	-0.04
-0.06	0.38	-0.42	0
0.24	0.75	-0.31	-0.39
-0.17	0.4	-0.27	-0.16
0.3	-0.3	-0.31	-0.2
0.01	0.79	-0.5	-0.25
-0.49	0.14	-0.46	-0.37
0.23	0.72	-0.46	0.01
0.14	-0.19	-0.6	-0.16
0.24	0.21	-0.17	-0.16
-0.33	0.28	0.26	-0.24
-0.59	0.1	0.01	-0.6
-0.63	0.25	0.19	0.3
-0.33	-0.18	0.54	-0.49
0.25	0.25	0.67	-0.42
0.35	-0.21	-0.08	-0.5
-0.07	-0.18	-0.31	-0.04
-0.16	-0.3	-0.28	0.03
0.22	0.34	-0.62	-0.49
-0.3	0.27	-0.11	-0.2
-0.37	0.03	-0.07	-0.06
-0.63	0.68	-0.74	-0.16
-0.47	0.69	0.09	0.01
-0.22	-0.12	0.12	0.47
-0.38	-0.19	0.05	-0.24
0.63	0.38	-0.32	-0.27
0.11	0.27	0.33	-0.59
-0.51	-0.07	-0.32	-0.27
0.97	-0.06	0.6	-0.06
-0.58	0.5	0.57	-0.73
0.3	0.25	-0.49	-0.3
-0.18	0.36	-0.53	-0.15
-0.19	0.97	-0.37	-0.3
-0.18	0	0.12	-0.01
-0.02	0.59	0.09	-0.61
-0.17	-0.57	0.04	-0.05
-0.48	0.24	0.01	-0.13
0.25	-0.5	-0.03	-0.1
0.11	-0.17	-0.01	0.35
0.47	-0.17	0.16	-0.04
-0.15	0.06	0.09	-0.34
-0.89	0.02	0.12	-0.32
0.48	0.25	0.01	-0.4
-0.07	0.02	0.12	-0.17
-0.04	0.58	0.01	0.2
0.61	0.45	0.09	-0.76
0.19	0.49	0.12	0.03
0.11	0.58	0.01	-0.1
-0.17	0.06	0.16	0.1
0.28	0.63	-0.06	-0.16
-0.62	0.16	-1.01	-0.25
-0.24	0.04	-0.19	-0.18
-1.05	-0.18	-0.35	-0.28
-0.49	0.56	-0.32	-0.18
-0.16	-0.17	0.12	0.11
-0.16	-0.21	0.12	-0.24
-0.87	0.47	-0.12	-0.47
-0.03	0.34	-0.12	-0.64
0.56	-0.25	0.5	-0.52
-0.33	0.26	-0.21	-0.38
0.51	-0.22	-0.2	-0.36
0.41	-0.07	-0.41	-0.26
0.2	0.47	-0.58	-0.41
-0.1	0.37	-0.5	0.09
-0.19	0.67	0.1	-0.18
0.11	-0.17	0.17	-0.01
-0.4	0.96	0.11	-0.11
0.11	0.74	-0.13	-0.15
-0.15	0.24	0.05	0.03
0	0.06	0.02	-0.33
-0.09	0.32	0.11	-0.14
0.17	0.34	0.02	-0.03
-0.09	-0.05	-0.23	0.18
0.03	0.55	-0.19	0.07
0.35	-0.22	-0.51	-0.2
-0.37	0.18	0.08	-0.43
-0.15	0.3	0.08	-0.37
-0.3	0.41	0.08	-0.09
0.23	0.55	0.24	-0.45
0.9	0.2	-0.02	-0.38
-0.11	0.73	-0.71	-0.45
-0.24	-0.18	0.7	-0.2
0.55	0.12	-0.45	-0.1
-1.97	0.21	-0.1	-0.03
0.14	-0.04	0.2	-0.2
0	0.4	0.02	-0.24
-0.33	0.7	-0.15	0.12
0.16	0.01	-0.2	-0.35
-0.56	0.63	-0.1	-0.29
0.55	0.6	-0.02	-0.15
0.49	-0.34	0.36	-0.51
0.27	0.36	-0.47	0
-0.7	0.05	0.14	-0.54
-0.12	0.54	0.17	0.02
-0.24	-0.01	-0.08	-0.32
-0.52	0.26	-0.42	-0.44
0.56	-0.02	0.21	0.16
-0.1	0.64	0.25	-0.29
-0.57	0.31	0.21	0.05
-0.41	0.08	0.28	-0.23
0.21	0.13	0.66	-0.29
-0.29	0.44	0.66	-0.32
-0.6	0.55	0.62	-0.17
-0.21	0.64	0.66	-0.39
0.26	0.91	-0.54	-0.17
-0.29	0.33	-0.54	-0.28
-0.11	0.05	-0.58	0.11
0.28	0.45	-0.51	0.02
0.53	0.52	-0.15	0.7
-1.08	0.63	-0.85	0.09
-0.27	-0.36	-0.4	-0.26
0.25	0.24	-0.28	-0.12
0.28	0.57	-0.39	-0.45
-0.31	0	-0.21	-0.05
-0.46	0.27	-0.12	-0.64
-0.54	0.58	-0.28	-0.45
0.21	0.3	0.06	-0.46
0.64	0.37	0.35	-0.28
0.55	-0.12	-1.08	-0.07
0.16	0.98	-1.12	0.07
-0.66	0.07	0.21	-0.07
-0.25	0.47	-0.51	-0.22
0.09	0.84	0.28	-0.24
0.06	0.19	0.21	0.02
0.19	0.66	-0.02	0.01
-0.22	0.33	0.15	0.01
0.43	1.01	0.03	-0.77
-0.47	0.33	0.11	-0.32
0.21	0.2	0.11	-0.47
-0.23	0.9	0.03	0.02
-0.12	-0.37	0.24	-0.27
0.26	-0.32	0.08	0
-0.03	0.79	0.03	-0.35
0.75	0.17	0.07	-0.34
-0.08	0.07	-0.29	-0.6
0.3	-0.05	-0.25	-0.03
0.85	0.75	-1.02	-0.29
0.23	0.2	-0.08	-0.42
0.03	0.28	-0.33	0.07
0.47	-0.08	-0.43	0.09
-0.21	0.15	-0.25	0.03
0.54	1.07	-0.42	-0.36
-0.02	0.09	-0.33	-0.06
0.26	0.05	-0.42	-0.23
0.41	-0.08	-0.25	-0.32
0.68	0.84	-0.39	-0.42
0.29	0.49	-0.32	-0.08
-0.14	-0.18	-0.25	0.04
0.49	-0.18	-0.37	-0.09
0	-0.14	-0.37	-0.23
-0.27	0.42	-0.33	-0.33
-0.3	-0.23	-0.25	-0.28
0.38	-0.11	0.14	0
-0.33	0.02	0.06	-0.04
-0.17	0.17	-0.17	-0.33
0.33	0.1	-0.16	-0.1
0.06	-0.16	-0.16	-0.47
0.2	0.11	0.55	-0.21
-0.49	0.2	-0.6	-0.34
-1.23	0.23	0	-0.21
0.02	0.5	0	0.12
-0.19	0.16	-0.07	-0.27
0.22	0.74	0.15	-0.01
0.12	0.24	0.15	-0.28
0.04	0.27	0.11	-0.42
0.06	0.54	-0.1	-0.41
0.2	0.38	0.03	-0.52
-0.33	0.44	0.15	-0.24
-0.44	0.47	-0.06	-0.4
0.12	-0.02	-0.04	-0.25
-0.09	0.27	-0.03	-0.22
0.2	-0.03	0.48	0.06
-0.02	0.4	-0.58	-0.08
-0.8	0.24	-0.33	-0.36
0.08	0.6	-0.26	-0.35
0.43	-0.07	-0.26	-0.28
0.16	-0.21	-0.26	0.05
-0.05	-0.15	0.23	0.1
-0.13	0.1	0.16	-0.24
0.17	0.56	-0.15	-0.05
0.08	0.64	0.1	-0.37
-0.86	0.06	0.49	0.06
-0.53	0.16	-0.24	-0.24
0.36	0.19	-0.18	-0.18
0.74	0.56	0	-0.51
-0.71	-0.01	-0.47	-0.09
0.4	0.84	-0.39	-0.23
-0.33	0.33	-0.35	-0.27
0.91	0.35	-0.39	-0.14
0.43	0.19	0.19	-0.15
-0.99	-0.01	0.22	-0.42
-0.25	0.04	-0.57	-0.25
0.2	0.2	-0.13	-0.24
0.3	0.47	0.1	0.07
-0.07	-0.04	-0.64	-0.28
-0.15	0.26	-0.2	0.02
-0.01	0.89	-0.17	-0.22
-0.33	-0.08	-0.33	-0.39
0.06	0.3	0.38	-0.03
0.48	0.34	0.38	-0.33
-0.71	0.29	0.19	-0.24
0.08	-0.72	0.19	-0.22
-0.67	0.09	-0.69	-0.08
0.08	0.91	0.27	0.06
-0.13	-0.14	0.3	-0.49
0.78	-0.33	0.23	-0.22
-0.39	0.28	0.61	-0.12
0.14	-0.11	0	-0.46
0.24	-0.2	0.64	-0.26
0.2	0.52	0.57	-0.32
-0.13	0.47	0.64	0
0.31	0.82	-0.48	-0.26
-0.67	0.26	-0.47	0.09
-0.64	0.18	-0.39	-0.17
0.41	0.49	-0.39	-0.25
0.05	0.67	-0.39	-0.4
0.18	-0.26	-0.56	-0.25
0.05	0.19	-0.36	-0.28
-0.38	0	-0.11	-0.14
0.27	0.72	0.22	-0.3
0.46	-0.23	0.18	0.15
0.45	-0.06	0.04	-0.17
0.68	0.07	-0.03	-0.28
0.03	-0.21	-0.08	-0.64
-0.15	-0.09	-0.2	-0.17
0.06	0.1	0.08	-0.12
0.03	0.29	-0.48	-0.03
-0.05	0.07	-0.09	0.45
0.03	-0.13	-0.09	0.13
-0.17	-0.14	-0.24	-0.09
0.58	0.37	0.12	-0.03
-0.7	0.22	0.38	0.29
-0.17	0.02	0.09	-0.1
-0.06	0.05	0.38	-0.04
-0.06	-0.16	-0.57	-0.17
0.11	0.4	-0.67	-0.13
-0.65	0.63	0.27	-0.19
-0.2	0.25	0.06	-0.42
-0.35	-0.13	0	-0.24
0.61	0.72	0.3	-0.22
-1.09	0.67	0.14	-0.5
0	0.76	0.09	-0.32
0.19	0.25	0.3	-0.31
-0.45	0.56	0.21	-0.22
-0.33	0.5	0.3	-0.7
-0.35	0.05	0.54	-0.13
-0.28	0.31	-0.17	-0.13
0.14	0.08	-0.1	-0.43
-1.17	1.03	-0.1	-0.1
-0.14	0.38	-0.99	-0.11
-0.01	0.73	-0.95	-0.19
0.17	-0.08	-0.06	-0.16
-0.63	-0.09	-0.06	-0.23
-0.02	-0.07	-0.03	0.07
0.41	-0.07	-0.1	0.08
0.13	-0.1	-0.03	-0.12
-0.63	-0.17	-0.42	-0.24
0.7	0.29	-0.49	-0.54
0.22	0.15	-0.52	-0.18
0.15	0.44	-1.13	-0.43
-0.44	0.43	0.13	-0.37
-0.3	-0.07	0.08	-0.52
-0.5	0.39	-0.1	-0.04
-0.4	0.66	-0.65	-0.32
0.02	0.43	-0.02	-0.3
-0.28	0.75	0.06	0.37
0.4	0.15	0.09	-0.23
0.07	0.19	0.05	-0.3
0.31	-0.19	0.14	-0.15
0.3	-0.2	-0.07	-0.31
0.55	0.69	0.05	0.17
-0.16	-0.26	0.23	-0.48
0.17	0.08	0.23	-0.04
-2.15	-0.08	0.03	-0.31
0.91	0.52	0.05	0.21
-0.68	0.31	0.26	-0.16
0.33	0.42	0.2	-0.38
0.25	0.52	0.1	0.02
-0.49	0.7	0.17	-0.24
-0.14	-0.08	0.02	0.3
0.18	0.29	0.05	-0.38
-0.28	0	0.3	-0.33
0.38	0.02	0.03	-0.24
0.7	-0.14	0.17	-0.1
0.24	0.73	0.03	-0.31
-0.44	0.4	0.46	-0.12
-0.03	0.97	-0.31	-0.17
0.19	0.31	-0.31	-0.02
-0.07	0.29	-0.37	-0.65
-0.33	0.33	-0.1	-0.1
0.18	0.68	-0.34	-0.47
0.11	0.43	-0.38	-0.29
-0.22	0.6	-0.19	-0.36
-0.4	-0.13	-0.1	-0.02
0.13	-0.03	-0.43	0.11
-0.24	-0.18	-0.31	-0.16
0.32	0.1	-0.31	-0.3
-0.17	0.5	-0.23	-0.29
-0.95	-0.11	-0.4	-0.28
0.63	0.15	-0.19	-0.32
-0.17	0.83	0.13	-0.35
-0.11	-0.36	-0.08	-0.29
0.57	0.65	-0.18	-0.17
0.14	-0.18	-0.08	-0.22
-0.62	0.53	-0.23	-0.04
0.2	0.04	-0.56	-0.03
-0.3	0.39	-0.51	-0.15
-0.53	0.18	-0.47	-0.25
-0.03	0.99	-0.47	0.07
0.23	-0.26	-0.47	-0.25
0.39	-0.07	-0.54	-0.29
0.33	-0.08	-0.52	-0.37
-0.06	0.59	-0.58	-0.31
0.69	-0.07	-0.16	-0.06
-0.52	-0.3	0.09	0.02
-0.2	0.11	0.16	0.02
-0.61	0.43	0.29	-0.41
0.26	-0.02	0.51	-0.14
0.09	0	-0.02	-0.44
-0.21	0.43	0.05	-0.66
0.3	-0.1	0.05	-0.27
-0.03	-0.3	0.02	0.17
0.42	0.61	0.09	-0.13
-0.41	0.09	0.05	-0.11
0.66	0.57	-0.26	-0.2
-0.05	-0.18	-0.27	-0.23
-0.35	-0.23	0.1	0.03
0.23	0.37	0.05	0.08
-0.04	0.04	0.17	-0.12
0.08	0.97	0.17	-0.17
-0.85	0.07	-0.04	-0.16
0.06	0.51	-0.01	-0.04
0	0.17	0.17	-0.4
0.02	0.47	0.36	-0.24
-0.3	-0.26	0.74	-0.2
-0.16	0.61	-0.49	-0.23
0.63	-0.1	-0.13	-0.66
0.04	0.15	0.25	0.02
-0.09	-0.06	0.25	-0.4
-0.42	0.29	0.07	-0.11
-0.07	-0.03	0.07	-0.15
0.21	0.87	0	-0.09
-0.02	0.08	0.59	-0.34
-0.25	0.61	0.66	-0.26
-0.05	0.32	-0.31	-0.44
-0.08	0.31	-0.31	0.05
-0.47	-0.28	-0.23	-0.57
-0.25	0	-0.35	-0.24
0.2	0.81	-0.23	-0.32
-0.52	-0.29	-0.35	-0.14
0.39	-0.16	-0.23	-0.39
0.63	0.08	-0.31	-0.1
-0.28	0.26	-0.31	-0.2
0.48	0.36	-0.36	-0.09
0.65	0.83	-0.23	-0.19
0.99	0.34	-0.22	-0.1
0.61	0.34	-0.36	-0.12
0.19	0.36	-0.17	-0.18
0.02	0.55	-0.15	-0.29
0.46	0.46	-0.15	0.14
-0.04	-0.3	-0.36	-0.03
-0.55	-0.48	-0.32	0.06
-0.21	-0.06	-0.5	-0.16
0.19	-0.09	-0.36	0.15
-0.31	-0.48	0.41	-0.11
-0.44	0.46	-1.04	0.08
-0.57	-0.09	0.52	-0.07
-0.98	0.64	-0.18	-0.19
0.18	1.03	-0.27	-0.28
0.22	-0.23	-0.27	-0.38
0.34	0.15	-0.27	-0.08
0.4	-0.32	0.24	-0.37
-0.53	-0.19	0.21	0.1
-0.02	-0.17	-0.12	-0.46
0.84	0.39	0.21	-0.4
0.06	0.51	0.49	-0.45
-1.04	-0.1	-0.11	0
-0.09	0.04	-0.7	-0.08
0.03	-0.16	-0.1	0.41
0.37	0.95	-0.06	-0.94
-0.98	-0.26	-0.25	0.19
-0.09	-0.18	-0.33	0.13
0.07	0.23	0.25	-0.52
0.27	0.76	-0.25	-0.05
0.21	0.91	0.18	-0.39
-1.05	0.68	-0.36	0.11
-0.91	-0.41	0.21	0.13
0.03	-0.26	0.21	-0.13
0.03	0.31	0.4	-0.8
0.17	-0.04	0.08	-0.25
-0.64	0.2	0.24	-0.26
-0.17	0.14	-0.36	-0.43
-0.19	0.22	0.38	0.41
0.14	0.14	0.32	0.31
-0.42	0.85	0.06	-0.04
-0.23	-0.06	0.32	-0.24
0.44	0.02	0.08	0.16
-0.84	0.34	0.05	-0.17
-0.3	-0.31	-0.02	-0.51
-0.02	0.84	0	-0.07
0.55	0.73	0.08	0.05
-0.63	0.01	0.08	-0.29
-0.28	0.33	-0.09	-1.02
-0.01	-0.19	0.07	-0.33
-0.1	-0.16	-0.02	-0.19
-0.37	0.47	0	-0.46
0.12	0.64	0.07	-0.32
-0.36	0.07	0.04	0.04
0.33	0.76	0.07	0.02
0.41	0.52	0	-0.32
0.29	0	0.08	-0.5
0.71	0.35	0.08	-0.09
0.35	0.09	-0.45	-0.11
0.29	0.09	-0.33	0.01
0.49	0.4	-0.37	0.01
-0.07	0.43	0.52	-0.3
0.27	0.57	0.52	0.37
-0.08	0.17	0.03	-0.27
0.15	0.41	0	-0.38
-0.08	0.43	0	-0.11
0	0.11	-0.09	-0.15
0.03	-0.04	-0.09	-0.42
-0.16	0.17	-0.8	-0.69
0.34	0.9	-0.8	-0.29
0.09	0.88	-0.63	0.08
0.17	0.71	-0.15	0.2
-0.05	0.39	-0.76	-0.16
-0.21	0.79	-0.1	-0.2
0.33	0.44	-0.1	-0.43
0.44	0.12	-0.14	-0.21
-0.22	-0.2	-0.07	-0.69
-0.16	-0.16	-0.14	-0.21
-0.43	0.08	-0.07	-0.09
-0.27	0.32	-0.89	-0.22
-0.18	0.29	-0.64	-0.19
-0.05	0.34	-0.35	-0.43
-0.19	0.02	-0.36	-0.24
0.17	0.56	-0.42	-0.1
-0.11	-0.15	-0.31	-0.1
0.33	0.42	-0.42	-0.16
0.1	-0.05	-0.35	-0.31
-1.18	0.04	-0.4	-0.28
-0.31	0.2	-0.31	-0.36
0.29	-0.21	-0.45	-0.19
0.44	0.29	-0.31	-0.04
-0.29	-0.01	-0.31	-0.2
0.11	-0.2	-0.49	0.15
0.37	-0.1	0.54	-0.39
-0.27	0.84	0.54	-0.05
0	0.36	0.54	-0.27
-0.21	0.17	0.28	-0.16
-1.31	-0.16	0.5	-0.04
0.47	0	0.32	0
0.06	0.18	0.08	0.62
-0.17	0.61	0.12	-0.29
-0.07	0.09	0.19	-0.34
0.13	0.17	0.23	0.19
0.21	-0.21	-0.01	-0.11
-0.57	0.38	0.06	0.05
0.11	0.93	0.19	0.06
-0.07	0.26	-0.01	-0.63
0.01	0.24	0.19	0.44
-0.34	0.37	0.29	-0.49
0.07	-0.04	-0.27	-0.16
0.4	0.01	0.08	-0.22
0.05	0.38	0.04	-0.31
-0.28	-0.07	0.08	-0.42
-0.08	0.4	0.08	0.02
0.18	0.33	0.47	0.02
-0.51	0.04	0.44	-0.1
0.27	0.08	-0.43	-0.38
-0.03	0.47	-0.66	-0.46
-0.16	-0.07	-0.4	0.1
0.66	0.43	-0.19	-0.18
-0.08	0.08	-0.23	-0.12
-0.23	0.37	-0.16	-0.39
-0.3	-0.16	0	-0.22
-0.21	0.18	-0.12	-0.29
-0.16	-0.13	-0.12	0
0.31	0	0.04	-0.33
-0.26	-0.06	-0.16	-0.35
-0.06	0.43	-0.51	-0.22
0.03	0.52	-0.34	-0.28
0.05	0.89	-0.41	-0.12
-1.27	-0.13	-0.45	-0.17
-0.03	0.72	-0.51	-0.27
-0.46	-0.05	-0.37	-0.13
0.05	-0.28	-0.51	-0.33
-0.57	-0.23	-0.01	-0.54
0.12	0.3	-0.33	-0.38
-0.2	0.15	-0.11	-0.25
0.41	0.25	0.58	-0.06
0.63	0.56	0.62	-0.18
-0.46	0.32	0.65	0.03
0.19	0.79	-0.46	-0.03
-0.48	0.91	-0.53	-0.14
-0.43	0.71	0.27	0.25
0.45	0.35	-0.1	-0.12
0.44	-0.14	0.08	0.09
0.1	0.13	-0.1	-0.21
-0.14	0.74	-0.18	-0.07
-0.39	0.26	-0.24	-0.64
-0.28	-0.03	0.11	-0.27
0.11	0.82	0.43	-0.43
-0.27	0.41	-0.37	-0.07
0.03	0.69	-0.66	-0.05
-0.21	-0.05	-0.14	-0.58
0.38	0.14	-0.44	-0.34
-0.18	-0.17	0	-0.16
-0.22	-0.18	-0.05	-0.01
-0.16	0.09	0.04	-0.1
-0.49	-0.1	0.02	-0.35
0.17	0.04	0.32	0.04
0.47	0.32	0.05	-0.1
-0.3	0.72	0.05	0.1
-0.12	0.14	0.11	0.03
-0.01	-0.17	0.07	0.07
-0.55	0.17	0.05	-0.73
-0.43	-0.07	0.12	-0.12
-0.39	0.77	-0.46	-0.13
-0.07	0.49	-0.46	-0.41
0.22	-0.05	0.1	-0.17
-0.07	0.19	-0.01	-0.25
-0.19	0.22	0.06	-0.02
0.08	-0.25	0.65	-0.37
-0.4	0.72	0.58	0.05
0.36	0.41	0.58	-0.19
-0.12	-0.08	0.61	-0.19
-0.14	0.25	-0.11	-0.04
-1.11	0.31	-0.2	0.11
-0.25	-0.17	-0.2	-0.48
-0.16	0.28	-0.2	-0.01
0.31	0.12	-0.4	-0.67
0.33	-0.06	0.55	-0.21
-0.46	-0.18	0.28	-0.21
-0.06	0.36	-0.23	0.33
0.02	0.2	-0.87	-0.31
-1.08	0.13	-0.3	-0.14
-0.64	0.69	0.1	-0.46
-0.45	0.01	-0.63	0.56
0.3	0.16	-0.17	-0.42
0.13	-0.06	-0.2	0.04
0.23	-0.2	0	-0.36
-0.45	0.1	0.07	-0.15
-0.24	0.66	0.07	-0.39
0.1	0.2	0.04	-0.14
0.37	0.06	0.07	-0.23
-0.07	0.18	0.22	-0.68
-0.23	0.4	0.1	-0.04
0.21	0.7	0.15	-0.24
0.08	-0.2	-0.05	-0.05
0.26	0.09	0.01	0.04
-1.5	0.32	0.37	-0.4
0.32	0.6	-0.29	-0.5
-0.52	1.23	-0.29	-0.12
0.21	0.77	-0.32	-0.22
-0.53	-0.22	-0.32	0
0.1	-0.07	-0.38	-0.45
-0.03	0.49	-0.29	-0.13
-0.27	0.33	-0.38	-0.51
0.12	0.43	-0.21	0.56
0.06	0.88	-0.21	-0.1
0.29	0.45	-0.41	-0.43
-0.79	-0.01	-0.34	-0.01
-0.35	-0.01	-0.11	-0.39
0.17	0.41	-0.32	-0.66
0.23	0.12	-0.29	0.15
0.46	-0.08	-0.29	-0.72
0.16	0.54	-0.08	-0.32
-0.33	-0.14	-0.24	-0.27
0.26	0	-0.29	-0.01
0.33	-0.01	-0.29	-0.35
0.13	0.26	-0.32	-0.41
-0.19	-0.47	-0.21	-0.41
-0.05	0.64	0.23	-0.68
0.49	0.11	0.23	-0.31
-0.58	-0.14	0.48	-0.2
0.59	0.03	0.09	-0.28
0.09	0.57	-0.12	-0.24
0.02	0.32	0.05	-0.1
-0.41	-0.04	0.03	-0.34
-0.31	0.79	0.09	-0.18
-0.62	0.18	0.06	0.31
0.02	0.24	-0.01	-0.22
-0.42	0.12	-0.79	-0.32
0.3	-0.05	-0.3	0.11
-0.34	0.25	0.16	-0.36
-0.29	-0.16	-0.5	0.25
0.17	0.1	-0.47	-0.02
-0.2	-0.19	-1.11	-0.25
0.62	0.21	-0.59	-0.18
-0.09	0.41	-0.56	0.15
0.06	0.63	-0.49	0.23
0.49	-0.12	-0.56	-0.11
0.27	0.71	-0.63	-0.23
0.64	0.53	-0.02	-0.12
0.46	0.32	0.27	-0.06
-0.87	0.13	0.24	0.02
0.09	0.51	-0.16	-0.28
0.27	-0.22	-0.24	-0.27
-0.34	0.32	-0.11	0.03
-0.63	0.56	0.01	-0.34
-0.32	0.82	-0.19	-0.13
-0.14	0.32	-0.4	-0.18
-0.19	-0.09	0.44	0.2
0.21	0.5	0.47	-0.11
-0.65	0.31	0.11	-0.47
0.14	0.1	0	-0.2
-0.18	0.36	0.06	0.26
-0.12	0.74	0.16	-0.18
-0.73	0.36	0.09	-0.25
0.02	0.54	-0.1	-0.19
0.23	0.53	0.09	-0.28
-0.11	-0.07	-0.07	0.49
0.33	0.78	0	-0.13
-1.01	0.72	0.04	-0.35
0	-0.12	0.11	-0.29
0.25	0.52	-0.28	-0.18
-0.53	0.24	-0.81	-0.19
0.47	-0.04	-0.85	-0.19
0.2	0.22	-0.67	-0.19
0.17	0.44	-0.75	-0.08
-0.95	0.93	-0.21	0.1
0.15	0.22	-0.3	-0.4
-0.12	-0.35	-0.37	-0.12
-0.06	0.52	0.56	-0.01
-0.11	0.36	0.18	0.02
0.21	-0.01	0.51	-0.68
0.25	-0.33	-0.06	-0.31
-0.16	-0.21	0.06	-0.16
0.08	-0.03	-0.06	-0.38
-0.3	-0.11	-0.03	0.05
0.27	0.14	-0.06	-0.23
-0.02	-0.07	0.05	-0.58
-0.12	-0.18	-0.07	-0.58
0.73	0.77	0.05	0.08
0.11	0.47	-0.36	-0.31
-0.86	0.01	-0.29	0.07
0.35	-0.12	-0.36	-0.23
0.1	-0.06	-0.29	-0.31
-0.28	0.25	-0.33	-0.04
0.11	0.16	-0.29	0.06
0.07	-0.06	-0.38	-0.06
0.02	0.21	-0.35	-0.11
-0.59	-0.22	-0.21	-0.22
0.36	-0.03	-0.33	-0.33
-0.17	0.09	-0.24	-0.13
-0.05	0.05	-0.24	-0.41
0.28	0.14	-0.33	-0.18
0.16	-0.31	-0.04	-0.03
-0.23	0.12	0.06	-0.16
0.15	0.44	-0.02	-0.52
0.37	-0.21	-0.06	-0.49
0.07	0.12	-0.08	-0.21
-0.11	0.36	-0.08	-0.58
0.09	0.53	0.09	-0.31
0.35	0.36	-0.04	-0.34
-0.3	-0.19	-0.2	0.04
0.29	-0.08	-0.28	0.08
-0.33	0.07	-0.34	0.32
0.72	0.11	-0.31	-0.06
-0.43	-0.09	-0.13	-0.02
0.47	0.06	-0.13	-0.2
0.15	0.04	-0.43	-0.07
0.15	0.82	-0.34	-0.39
0.48	0.34	-0.3	-0.09
-0.45	0.14	-1.11	-0.38
0.36	0.53	-1.11	-0.42
0.32	0.68	0.14	-0.06
-0.26	-0.05	0.31	-0.13
0.31	0.05	0.18	-0.17
0.27	0.44	0.28	-0.02
[truncated: 74,728 more rows]

## Sheet: Source data Extended Data Fig3f
Databases	APEX (human proteome)	SF (human proteome)	Archaea EPs
0	0.82	0.98	1
0.64	0.95	0.98	1.05
0	0.89	0.95	0.99
0	0.83	0.92	1.04
0	0.9	0.92	0.92
0	0.93	0.98	1.03
0	0.94	0.95	0.98
62.96	0.8	0.98	0.94
0	0.88	0.95	0.94
0	0.96	0.98	0.82
10.02	1	0.99	0.85
0	0.94	0.96	0.96
102.2	0.94	0.91	1.01
0	0.95	0.91	1.03
0	0.98	0.91	0.98
0	0.88	0.88	0.9
0	0.9	0.88	0.96
0	0.91	0.97	0.92
36.58	0.94	0.91	0.87
0	0.91	0.91	0.91
0	0.96	0.94	0.98
0	1.07	0.91	0.97
0	0.95	0.91	1.06
0	0.88	0.97	1.11
0	0.87	0.91	1.01
656.09	0.89	0.94	0.98
0	0.9	0.94	0.96
55.67	0.96	0.9	0.94
0	0.88	0.93	1.05
0	0.89	0.93	0.94
227.25	0.9	0.9	0.97
0	1.01	0.9	0.97
344.4	0.77	0.93	0.92
0	0.88	0.93	1
168.68	0.83	0.99	1.07
5.46	0.94	0.99	0.92
1.41	0.97	0.96	1
0	1.03	0.91	0.91
259.64	0.82	0.96	0.87
0	0.98	0.91	0.9
0	0.92	0.93	1.03
0	1.01	0.91	0.99
24.94	1.05	0.95	1.03
0.78	0.88	0.95	0.94
0	1.07	0.92	0.86
996.37	0.96	0.95	1
0	1.04	0.92	0.91
0	0.94	0.92	1
497.64	0.97	0.92	0.93
0	0.94	0.92	0.98
0	1.07	0.95	0.98
1.47	0.88	1.02	1.02
120.05	0.93	0.94	0.92
231.17	0.95	0.98	0.99
625.72	0.98	0.95	0.96
0	1.05	0.93	1.02
0	0.94	0.92	0.96
0	0.94	0.95	0.91
0	0.98	0.95	0.98
0	1.08	0.9	1.03
0	0.85	0.96	0.98
0	0.93	0.99	1.01
8.67	0.77	0.96	0.94
39.64	0.95	0.96	1.02
0	0.82	0.97	1
169.36	0.89	0.92	1.01
0	0.93	0.94	1.02
0	0.91	0.92	0.9
0	1.01	0.92	1.02
0	0.95	0.89	0.97
0	0.95	0.94	1.01
29.24	0.95	0.92	0.91
0	0.87	0.92	0.95
44.18	0.94	0.94	0.95
0	1.03	0.92	0.94
0	0.94	0.92	0.95
0	0.96	0.92	0.87
370.91	0.77	0.97	1.06
0	0.79	0.93	0.96
649.56	0.94	0.9	1.07
0	0.92	0.88	1.01
6.21	0.89	0.9	0.99
0	0.87	0.93	0.99
0	1.05	0.9	0.97
0	0.87	0.9	1.01
230.73	0.85	0.98	0.98
0	1.07	0.98	0.93
80.22	0.95	1	1.03
0	0.97	0.94	1
0	0.91	0.91	1
0	0.74	0.96	1.03
0	1.05	0.95	1.01
0	0.99	0.92	0.98
239.29	0.89	0.95	1.07
0	0.98	1	0.91
0.64	0.95	0.95	0.93
3.27	0.97	0.92	0.92
1.88	0.83	0.95	1.04
0	0.9	0.87	1.01
0	0.89	0.9	0.99
1.13	0.88	0.9	0.92
0	1.07	0.91	0.94
0	0.96	0.94	1.07
7.64	0.94	0.91	1.01
0	1.02	0.91	0.93
0	0.81	0.99	0.98
3.28	0.92	0.91	0.93
51.28	0.84	0.91	0.99
12.92	1.06	0.94	0.99
0	0.95	0.94	1.01
0	0.88	0.94	1
0	0.93	0.94	0.97
0.91	0.86	0.94	1.1
6.22	1	1.01	0.87
0	1.02	0.94	1.04
0	0.87	0.91	1.05
125.93	0.93	1.01	0.92
0	1.03	0.97	0.93
0	0.95	0.91	1.02
93.72	0.84	0.98	0.98
0	0.94	0.93	0.97
0	0.96	0.93	0.92
42.67	0.93	0.93	1.01
0	0.91	0.9	0.92
0.93	0.92	0.87	1
0	0.91	0.9	0.96
0	0.93	0.9	0.98
7.57	0.77	0.88	1.01
179.97	0.89	0.95	0.91
421.45	0.94	0.88	0.98
0	0.92	0.88	1.01
1.5	0.9	0.88	0.97
0	0.96	0.93	0.95
0	0.95	0.9	0.92
0	0.85	0.86	0.99
0	0.85	0.86	0.96
0	0.91	0.91	1.01
0	0.88	0.89	1.04
0	0.93	0.89	1.04
3.15	0.98	0.86	0.99
25.06	0.79	0.99	0.93
0	1.07	0.95	1.01
482.78	1.04	0.95	0.98
0	0.91	0.97	0.89
11.11	1.02	0.95	1.04
0	0.99	0.95	0.99
8.96	0.94	1	0.98
126.95	0.89	0.95	1.08
79.22	1.07	0.95	1.01
12.46	0.94	0.93	0.99
0	0.87	0.93	0.97
256.2	0.96	0.95	0.99
0	1.05	0.93	0.94
1.62	0.69	0.92	1.1
0	0.86	0.92	0.94
1.21	1.04	0.95	0.93
0	0.94	0.97	0.96
0	0.85	0.93	0.96
284.27	0.96	0.93	1.04
0	0.94	0.9	1.09
0	0.98	0.9	0.86
0	1	0.96	1.02
1.1	0.97	0.93	0.99
659.48	1.03	0.93	0.99
0	0.97	0.93	1.08
64.57	0.96	0.94	0.91
1.47	0.95	0.96	0.92
22.68	0.83	0.91	0.99
11.65	0.87	0.93	0.97
0	0.98	0.91	0.94
0	0.86	0.93	0.93
0	0.86	0.96	1
0	0.88	0.89	0.99
0	0.97	0.99	0.99
0	0.89	0.9	1.02
0	0.94	0.9	1.04
708.14	1.05	0.99	0.93
0	1.01	0.99	0.96
0	0.91	0.93	0.97
0	0.98	0.91	1
332.12	0.96	0.94	1.01
0	1.05	0.94	0.95
0	1.05	0.91	1.02
0	0.85	0.96	0.89
1	0.95	0.94	0.99
0	0.87	0.91	0.97
278.76	1.12	0.92	1.02
374.45	0.93	0.92	0.99
0	0.98	0.87	0.91
479.45	0.93	0.92	0.99
137.9	0.89	0.89	1.13
587.71	0.88	0.94	0.9
0	0.93	0.88	0.89
0	0.85	0.88	1.02
0	0.94	0.97	0.99
0	0.94	0.96	0.96
0	0.92	0.97	1.07
0	0.89	1	0.99
0	0.9	0.85	0.99
184.74	0.87	0.85	1.05
0	0.94	0.85	0.98
4.1	1.02	0.85	1.06
539.49	0.86	0.9	1.04
170.13	1.06	0.9	0.99
17.49	0.94	0.85	1.01
0	0.89	0.85	0.97
0	0.99	0.88	1.09
3.49	0.88	0.88	0.98
80.6	0.96	0.92	1
0	0.83	0.98	0.97
0	0.86	0.95	1.03
0	0.97	0.95	0.99
0	0.88	0.95	1.01
0	0.87	0.98	0.91
10.04	0.94	0.93	1
0	0.93	0.93	0.93
67.08	0.86	0.93	0.93
0	1.03	0.93	0.94
0	0.92	0.99	0.98
0	0.95	0.95	1.04
544.27	0.92	1	0.93
0	0.95	0.93	0.93
0	0.86	0.94	1.03
0	1.06	0.94	1.05
0	0.96	1	0.93
0	0.89	0.97	0.93
0	1.1	0.91	1.04
0	1.02	0.94	0.95
19.21	1.01	0.99	1.04
43.2	0.92	1.02	1.03
0	0.88	0.97	1
0	1.01	0.87	1.02
0	0.89	0.9	1.01
0	0.9	0.9	1.01
27.04	0.9	0.9	0.95
0	0.95	1.02	0.92
545.91	0.9	0.95	0.92
3.65	0.88	0.95	0.91
0	0.95	0.95	0.97
0	0.89	0.96	0.98
2.16	0.9	0.96	0.99
117.61	0.93	1.01	1.03
0	0.93	0.94	0.95
0	0.95	0.93	0.96
465.35	0.83	0.93	1.02
0	0.94	0.96	0.92
17.68	1.04	0.93	1.06
0	0.91	0.93	1.05
0	0.87	1	1.05
0	0.93	0.97	0.92
434.51	0.95	0.94	0.99
16.88	0.91	0.94	1.06
0	0.88	0.94	0.89
685.07	1.12	0.96	1.09
1066.81	0.99	0.98	1.09
239.32	0.87	0.95	1.04
0	0.87	0.95	1.06
19.38	1	0.97	0.99
0	0.94	0.94	0.85
0	0.85	0.98	0.93
0	0.83	0.98	0.97
0	0.88	0.93	0.94
8.32	0.9	0.95	1.07
0	1.02	0.94	0.93
0	0.93	0.89	1.02
59.67	0.95	0.89	0.91
0	0.94	0.97	0.95
0	0.92	0.89	1.06
0	0.9	0.92	1.01
117.48	0.86	0.89	0.89
0	1.02	0.92	1.1
0	0.9	0.97	1
305.18	0.87	0.92	1.01
140.35	0.97	0.95	1.07
0	1.06	0.92	0.9
0	1.03	0.95	0.9
0	0.85	0.92	1
7.02	0.89	0.92	1.05
0	0.99	0.92	0.94
56.11	0.94	0.89	1.01
0	0.94	0.89	0.89
2.36	0.86	0.89	0.98
0	0.97	0.95	1.04
9.2	0.88	0.98	0.9
124.25	0.9	0.92	1.01
3.99	0.87	0.84	0.99
1.76	1.2	0.86	0.92
0	1.05	0.89	0.88
0	0.9	0.86	1.07
550.49	1.19	0.94	1.09
0	0.99	0.86	1
190.47	0.96	0.86	1.07
0	1.1	0.86	0.95
0	0.86	0.99	0.95
115.99	0.86	0.93	0.89
0	1.06	0.96	1.01
0	0.94	0.99	0.94
0	0.96	0.94	0.98
6.03	1.11	0.96	1.03
0	0.89	0.93	0.92
79.09	0.94	0.93	0.99
0	0.97	0.96	0.99
0	0.93	1.01	0.91
1.86	0.88	0.98	0.82
0	1.17	0.98	0.89
0	0.94	0.98	0.94
0	0.92	0.95	0.97
0	0.83	1.09	0.99
0	0.96	0.95	0.99
0	0.83	0.98	0.93
170.72	0.96	0.95	0.94
10.69	1.01	0.96	0.95
34.55	1.05	0.88	1
0	0.98	0.85	0.96
0	0.89	0.85	1.05
0	0.8	0.9	1.06
0	1.08	0.88	0.99
0	0.89	0.9	0.99
3.39	0.78	0.92	0.95
0	1.07	0.95	0.98
245.56	0.95	0.95	0.97
30.75	0.89	0.97	1.01
166.93	0.93	0.92	0.92
239.29	0.91	0.96	0.95
54.75	1.05	1.01	0.93
43.81	0.91	0.99	0.96
181.91	0.86	0.99	1.02
0	1.03	0.96	1.03
0	1.09	0.94	1.01
0	1.21	0.91	0.92
0.81	1.18	0.91	1.01
0	0.85	0.94	0.95
0	0.93	0.91	0.98
0	0.87	0.94	0.98
0	0.99	0.91	0.97
1.09	0.98	0.94	1.01
913.73	1.1	0.91	1
23.66	0.92	0.94	0.94
1.76	1.17	0.94	0.99
0	0.93	0.94	1
0	0.94	0.94	1.01
0	1.06	0.91	0.99
0	1.13	0.86	0.92
3.33	1.21	0.97	1.07
0	0.98	0.95	0.96
0	0.92	1.01	0.97
31.02	0.92	0.98	0.93
106.01	0.87	0.9	1
0	1.1	0.9	0.95
0	1.04	0.9	0.96
0	0.85	0.9	1
0	1.1	0.9	1.01
0	0.85	0.96	1.07
6.78	0.89	0.98	0.95
0	0.98	0.99	0.98
0	0.86	1	1
0	0.84	0.87	0.94
1.49	1.04	0.98	0.95
57.95	0.91	0.92	1.03
0	1.09	0.98	1.06
0	1.22	1	0.88
59.67	1.09	0.92	0.96
0	0.92	0.92	0.95
181.95	0.86	0.97	1
0	1.05	0.97	0.92
0	0.9	0.97	0.93
0	0.99	0.91	0.95
458.17	0.85	0.97	0.96
0	1.03	0.91	0.84
3.16	0.89	0.91	1.02
52.36	0.96	0.94	1.08
0	0.98	0.86	1
0	0.87	0.91	0.95
59.67	0.92	0.91	1.05
0	0.91	0.89	1.04
0	0.92	0.94	0.99
0	0.9	0.91	0.87
11.05	0.99	0.95	1.05
75.63	0.91	0.98	1.05
10.14	0.93	0.97	1.01
0	0.93	1.05	1.11
11.09	0.85	1	0.98
0	1.13	0.94	0.97
0	0.99	0.97	1.02
0	1	0.94	0.96
0	0.93	0.94	0.92
59.67	0.97	0.97	0.88
0	0.95	0.92	0.98
9.42	0.91	0.92	0.93
101.7	0.85	0.94	0.99
0	0.93	0.92	1.06
0.88	0.97	0.92	0.95
0	0.94	0.97	0.93
276.81	1.09	0.97	0.99
0	0.95	0.99	0.96
0	0.91	0.97	0.93
3.81	0.91	0.93	1.07
0	0.96	0.93	1.02
76.68	0.94	0.93	0.95
0	0.87	0.96	1.08
10.02	0.9	0.93	0.91
0	0.94	1.01	0.95
0	1.16	0.93	0.95
0	0.82	0.92	1.01
0	0.93	0.98	0.96
0	0.91	0.95	1.03
19.33	0.88	1.03	1.06
0	1.04	0.88	1.02
26.59	0.92	0.88	0.96
10.67	0.99	0.93	0.96
0	1.11	0.88	0.97
0	0.83	0.88	0.98
629.18	0.89	0.88	0.96
0	0.95	0.88	1.07
0	0.89	0.9	0.97
0	0.92	0.93	0.97
0	0.94	0.94	1.01
0	0.87	0.91	1.07
2.08	0.85	0.98	0.99
0	0.88	0.91	0.95
62.56	0.9	0.94	1.05
284.59	0.94	0.93	0.95
52.9	0.99	0.93	0.99
1.61	0.85	0.93	0.94
0	0.91	0.93	1.06
0	0.93	0.98	0.96
0	0.95	0.95	1.02
0	1.07	0.93	0.99
0	0.93	0.93	1.02
52.14	1.18	0.95	0.99
0	0.9	0.95	0.92
476.28	0.9	0.95	0.96
7.91	0.87	0.95	1.06
55.74	0.95	0.95	0.97
0	0.96	0.97	0.98
61.79	0.89	0.93	1.06
0	0.91	0.88	0.91
0	0.94	0.94	0.95
0	0.89	0.94	0.97
54.05	0.98	0.94	0.99
17.51	0.82	0.91	0.94
6.68	0.82	0.95	1.02
0	0.97	0.98	0.94
20.74	0.9	0.92	1
0	0.92	1.01	0.93
709.29	0.97	0.96	1
0	1	0.94	1
0	0.95	0.93	0.83
0	1.19	0.94	1.04
0	0.94	0.94	0.96
5.64	1.06	0.96	0.98
0	0.85	0.96	1
0	1.01	0.96	0.9
21.96	1.04	0.9	1.02
568.67	0.99	0.9	0.96
91.62	0.92	0.99	1.07
0	1.01	0.97	0.98
0	0.83	0.96	0.97
0	0.9	0.88	0.99
0	0.94	0.94	1.02
0	0.99	0.94	0.97
0	0.96	0.88	0.95
9.69	1.09	0.91	0.96
0	0.97	0.94	0.97
0.85	0.99	0.88	0.98
0	0.93	0.89	1.01
0	0.99	0.92	1
3	0.96	0.95	0.93
5.5	0.98	0.97	1.04
334.49	0.93	0.92	0.92
0	1.01	0.95	1.06
0	0.88	0.92	0.93
0	0.81	0.93	0.99
487.8	0.81	0.9	1.07
6.84	0.82	0.87	0.99
1.56	0.94	0.87	0.88
0	1.03	1	0.96
0	0.98	0.98	0.95
22.09	0.94	0.93	0.99
0	0.88	0.94	1.09
0	0.86	0.99	1.02
10.4	0.98	0.94	0.98
668.7	0.97	0.94	1.04
0	0.93	0.94	0.86
0	0.91	0.94	0.95
0	0.86	0.94	0.96
75.79	0.91	0.97	1.12
0	1.07	0.97	1.05
0	0.86	1	1.05
407.88	0.9	1	0.96
507.71	0.85	0.97	0.97
2.12	1.21	0.96	1.01
0	0.85	0.96	0.95
51.17	0.83	0.93	1
0	1.2	0.99	0.89
0	0.98	0.88	1
24.78	0.85	0.88	1.05
44.26	1.06	0.95	0.98
465.48	0.86	0.95	0.97
7.44	1.05	0.9	0.94
0	1.06	0.98	0.98
9.61	1.21	0.91	0.94
0	0.93	0.94	0.9
0	0.97	0.91	1
36.94	0.94	0.94	0.96
0	0.84	0.93	0.93
4.88	0.84	0.93	0.94
559.74	0.97	1	0.98
0	0.93	0.93	0.99
0	0.9	0.95	1.1
87.47	0.9	0.9	0.96
8.46	0.97	0.95	0.95
0	0.94	0.95	0.97
519.13	0.89	0.93	0.99
2.41	0.95	0.95	0.97
0	1.11	0.9	1.13
0	0.88	0.93	1.05
0	0.95	0.95	0.97
293.63	1.07	0.93	0.99
0	0.92	0.95	1.01
0	0.82	0.95	1.04
0	0.97	1.15	0.91
0	0.95	0.93	0.99
230.98	0.96	0.9	0.93
5.47	0.82	0.99	1
0	0.89	1.04	1.03
0	0.95	1.04	0.96
0	0.93	0.93	1.04
0	0.98	0.9	1.02
8.78	0.95	1.01	1.04
0	0.86	0.98	1.05
117.72	0.84	1.01	0.99
31.74	0.85	0.93	1.13
281.02	1.06	0.95	0.92
550.42	1.08	0.93	0.97
0	1.22	1	1.03
0	0.93	0.92	1.02
2.56	0.96	0.87	1.04
6.86	0.96	1	0.92
92.36	0.97	0.94	0.9
0	0.89	0.99	1.09
0	0.88	0.97	1.05
0	0.92	0.99	1.03
148.46	0.95	0.94	0.97
0	0.9	0.96	1.05
0	0.92	0.96	1.03
0	0.87	0.94	1.01
2.02	1.04	0.94	1.02
48.2	0.88	0.94	0.99
0	0.83	0.99	1.02
39.83	0.96	0.96	0.96
0	0.92	0.97	0.98
12.64	0.93	0.96	0.99
0	0.9	0.89	0.95
2.71	0.77	0.86	0.94
0	0.89	0.89	0.99
0.91	0.86	0.98	0.94
498.27	1.04	0.95	0.97
0	0.88	0.98	0.94
3.05	0.88	1	1.01
0	1.05	0.96	0.93
0	0.94	0.97	1.01
333.95	0.94	0.98	0.98
0	0.96	0.87	0.96
2.31	0.97	0.87	0.91
0	1.03	0.99	1.01
0	0.86	0.92	0.92
0	0.88	0.89	1.04
51.26	0.91	0.89	1
0	0.93	0.9	0.88
0	0.91	0.9	0.97
0	0.97	0.95	0.93
3.75	0.93	0.93	0.88
0	1.09	0.92	1.05
5.17	0.83	1	1.02
0	0.95	0.93	0.98
0	0.91	0.9	0.96
5.69	0.9	0.92	0.99
298.63	0.92	0.92	1.02
0	0.98	0.91	1.02
59.67	1	0.93	1.04
0	0.95	1.01	1.06
18.78	0.95	0.88	0.98
0	0.96	0.88	0.99
502.42	0.97	0.93	0.92
0	0.94	0.88	1
0	0.92	0.96	0.96
0	0.86	0.98	1.08
0	0.88	0.92	0.99
688.51	0.88	1	1.09
15.59	0.93	0.92	1.13
0	0.86	0.92	0.91
2.13	0.91	0.97	0.9
217.84	0.9	0.97	1.01
1.47	0.9	0.92	0.97
13.31	0.81	0.95	0.9
0	0.88	0.99	1.04
0	0.99	0.94	1.03
196.94	0.95	0.94	0.94
0	0.88	0.91	0.95
0	0.93	0.91	0.9
117.02	0.96	0.97	0.98
21.81	0.93	0.94	1.04
431.83	1.03	1.01	0.94
0	0.81	0.99	0.95
0	0.97	1.04	0.94
187.9	0.97	0.94	0.88
2.37	0.96	0.94	1.06
0	0.95	0.96	1.04
48.03	0.91	0.94	1.01
0	1.09	0.91	0.9
0	0.83	0.96	0.9
0	0.82	0.94	0.92
1.51	0.92	0.91	1.05
0	0.92	0.94	1.01
0	0.91	0.96	1.03
0	0.93	0.96	0.96
3.11	0.94	0.98	0.9
0	0.89	0.92	0.89
37.83	0.93	0.89	0.93
709.29	1.05	0.89	0.98
0	0.96	1	1
0	0.84	0.89	1.03
0	1.06	0.93	1.1
0	0.92	1.14	1.01
0	0.92	1.09	1
5.03	1.04	0.93	1.02
2.07	1.11	0.93	0.98
0	0.93	0.96	1.04
0	0.87	0.93	1.02
3.24	0.93	1.12	1.04
0	0.96	1.01	1.06
1.47	0.96	0.95	0.99
0	1.04	0.97	0.95
4.81	1	0.97	1.04
0.61	0.93	0.95	1
586.97	0.97	0.97	0.97
443.96	0.99	0.95	0.93
0	1	0.95	0.97
0	0.88	0.95	1
0	0.88	1	0.9
0	0.98	0.96	0.95
0	1.01	1.02	0.85
20.31	0.97	0.94	0.92
0	0.86	0.92	1
0	0.82	0.95	0.92
0	0.97	0.95	1.09
0	0.89	1	1.02
0	1.01	0.93	1.05
0	1.03	0.88	0.91
0	0.93	0.88	0.96
278.77	1.22	0.96	0.96
0	0.94	0.93	1.03
0	0.86	0.9	1.06
1.1	0.96	0.97	0.94
42.14	0.92	0.95	1.07
0	0.96	0.95	0.95
0	1.11	1	1.03
384.72	0.95	0.97	0.95
0	0.88	0.92	1.02
2.75	0.89	0.9	1.03
0	0.84	0.9	1.02
95.66	0.84	0.98	1.01
0	0.87	0.93	1.06
2.02	0.95	0.9	0.94
0	0.99	0.93	1.12
0	0.94	0.93	1
291.55	1.23	0.93	0.96
384.99	0.93	0.93	0.99
0	1.04	0.93	1.02
9.68	0.97	0.95	0.99
702.88	0.97	0.95	0.92
224.8	1.05	0.95	0.99
0	1.04	0.93	0.9
0	0.89	0.97	1.09
0	0.91	1.03	0.96
517.33	0.9	1.03	0.99
0	0.87	1	0.97
12.41	0.87	0.94	1.01
0	1.04	0.94	0.97
143.46	1.02	0.99	0.94
0	0.95	0.94	1.01
0	0.96	0.97	0.96
381.87	0.87	0.94	0.92
0	1.09	0.97	1.01
0	1.04	0.94	1.09
26.22	0.95	0.94	0.95
0	0.86	0.94	1.03
0	0.92	1.03	1.19
15.81	1.01	0.92	0.96
0	0.95	0.92	1.04
0	0.94	0.96	0.99
112.65	0.94	0.91	0.93
127.6	0.95	0.91	1
0	0.78	0.96	0.94
0	0.96	0.86	0.93
57.51	0.91	0.94	0.93
1.29	0.99	0.94	1.02
0	0.98	0.96	0.99
0	0.98	0.99	0.93
0	0.8	0.99	0.96
7.27	1.11	0.96	0.96
0	0.93	1	0.97
47.31	1.06	0.98	0.95
170.1	0.97	1.01	0.91
8.42	1.01	0.95	1.03
9.8	0.94	0.99	0.97
0	0.92	0.99	0.98
0	1.02	0.92	0.99
0	0.68	0.92	0.97
9.04	0.79	0.92	0.98
0	0.99	0.91	0.93
60.99	1.05	0.97	1.03
0	0.93	0.89	1.05
0	1.21	0.98	0.97
0	1.04	0.95	1
757.39	0.98	0.91	0.94
0	0.86	1.14	1.01
0	1.23	0.97	0.91
0.72	0.85	0.94	0.92
675.36	0.91	0.91	0.97
0	0.88	0.91	0.95
0	0.9	0.95	0.94
0	0.93	0.89	0.96
10.74	0.9	0.91	0.95
92.34	0.83	0.98	0.97
0	0.91	0.96	1
0	0.95	0.93	1.05
42.09	1	0.96	1.13
0	0.94	0.95	1.02
89.04	1.22	0.95	1.02
11.37	1.01	0.95	1.02
0	0.99	0.97	1.05
0	0.9	0.92	0.9
356.01	0.85	0.92	0.89
190.81	0.91	0.95	0.87
0	0.79	1	1.03
4.68	0.92	0.92	0.97
0	0.77	1.06	1
0	1.03	0.92	0.95
2.04	0.94	0.92	0.97
144.19	0.87	0.92	0.99
0	0.91	0.92	1
57.64	1	0.92	0.92
0	0.9	0.95	0.94
0	0.89	0.92	1.07
612.1	0.93	0.99	0.97
0	0.89	1.06	0.93
0	0.95	0.93	1.02
654.32	0.91	1.11	0.93
0	0.95	0.94	1
144.7	0.9	0.92	1.04
0	0.93	0.9	0.92
630.41	0.98	0.92	0.91
0	0.95	0.92	0.89
851	0.91	0.95	0.94
0	0.84	0.9	0.98
583.8	0.92	1.06	0.95
1.41	0.99	0.97	0.93
13.41	0.85	0.9	0.95
0	0.84	0.9	1.01
641.15	0.79	0.92	0.94
0	1.02	0.95	1.06
0	0.93	0.92	0.86
239.28	0.92	0.92	1
0	1	1.08	0.94
0	0.92	1.06	1.07
0	0.99	0.97	1.02
0	1.21	0.9	0.93
0	0.91	0.95	0.94
66.52	0.93	1.02	1.01
389.9	0.91	0.94	1.04
0	0.92	0.94	0.96
0	0.84	0.92	1.05
11.25	0.97	0.97	0.92
515.43	1.03	0.92	0.87
112.32	0.9	0.92	0.96
0	0.97	0.95	0.96
0	0.94	0.92	1.07
0	0.9	0.95	0.97
1.45	0.95	0.92	1.01
9.03	0.95	0.97	0.98
711.56	0.79	0.92	0.99
181.64	0.93	0.98	1.02
0	0.93	0.97	1
0	0.87	1	1
1503.79	0.77	0.97	0.98
0	1.11	0.94	0.99
176.66	0.9	0.92	0.98
921.02	0.87	0.97	1.01
0	0.96	0.94	0.96
632.47	1.08	0.89	0.85
0	1.06	0.92	0.95
0	0.9	1.02	0.96
0	0.92	0.98	1.1
292.19	0.98	0.98	1
0	0.91	0.99	1.01
1.47	0.94	0.99	0.94
390.46	0.91	0.99	1.01
0	1.04	0.89	1.03
0	0.94	0.97	1.03
34.39	0.87	0.89	0.97
0.67	1.03	0.91	0.92
0.94	0.9	1.01	0.9
0	0.98	0.9	0.92
352.91	1.01	0.96	1.05
121.64	0.88	1.14	0.99
2.09	0.9	1.12	0.93
0	0.98	1.03	1.03
0	0.98	1.05	0.98
0	0.96	0.98	0.94
0	0.79	0.96	0.94
0	0.98	1.12	0.9
57.23	0.85	0.98	1
1.5	1.05	0.96	0.85
182.63	1.05	0.96	0.93
0	0.89	0.98	1.03
0	0.89	0.93	0.95
28.99	0.96	0.93	0.9
1.83	0.89	0.9	1.01
0	0.93	0.99	0.95
10.89	0.87	0.95	0.95
0	0.9	1	1.1
0	0.86	0.97	1.05
0	0.9	1	1.09
0	0.93	0.97	1.04
70.27	0.91	1.02	0.95
0	1.2	0.92	0.97
31.56	1.08	0.94	1.02
4.42	1.22	0.88	1.04
0	0.96	0.88	1.05
0	0.98	0.94	1
294.63	0.92	0.91	0.97
0	0.91	0.92	1.03
186.98	0.92	0.95	0.93
11.85	0.87	0.97	1.06
15.35	0.9	0.92	1.04
0	0.92	0.93	1.05
0	0.96	1.02	1.01
126.74	0.97	0.93	0.95
0	0.94	0.93	0.92
0	0.94	0.93	1
128.01	0.94	0.93	1.02
0	0.96	0.93	0.95
86.76	1.03	0.93	1.06
40.58	0.94	0.98	0.95
237.64	0.82	0.98	1.04
0	1	0.9	1.06
0	0.83	0.93	1.07
29.49	0.96	1	0.96
0	0.85	0.99	1.06
0	0.92	0.96	1.03
0	0.9	0.94	0.99
216.21	0.91	0.94	1.08
476.1	1.03	0.99	0.96
0	0.95	0.99	1.03
176.37	1.01	0.91	0.97
0	0.9	0.94	1.09
141.22	0.97	1.01	0.99
0	0.93	0.96	0.96
0	0.94	0.96	0.93
0	0.9	0.92	0.97
0	0.87	0.94	0.94
57.47	0.94	0.96	0.95
0	0.91	0.92	1.03
0	0.89	1.13	0.89
501.35	0.87	0.94	0.88
0	0.98	0.94	1
0	1.22	0.97	1.02
0	0.87	0.92	0.92
0	0.98	1.08	1
0	0.96	0.97	0.86
0	0.89	1.04	0.98
2.15	0.88	0.94	0.95
0	0.9	0.94	0.91
0	0.88	0.99	0.97
0	0.93	0.93	0.97
0	0.92	0.99	0.89
0	0.89	0.99	0.88
0	0.98	0.88	0.9
0	0.9	0.93	1
89.12	0.83	0.88	1.01
1481.49	0.98	0.88	1.03
373.99	0.92	0.88	0.99
4.12	0.87	0.96	1
0	0.94	0.96	0.96
69.74	0.9	0.94	1.02
11.65	0.92	0.94	1
0	0.93	0.93	1.04
0	0.99	0.93	0.96
0	1	0.96	0.94
0	0.89	1.01	1.04
0	0.94	0.96	0.97
36.48	0.97	0.96	0.9
0	0.97	1.01	1.04
0	0.9	0.93	1
0	1.01	0.98	0.9
1.42	0.9	0.98	0.83
0	1.05	1.01	0.95
6.78	0.85	0.99	0.96
1.45	0.99	0.99	1.04
0	0.91	0.96	0.94
0	0.97	0.96	0.89
38.66	0.89	0.95	0.98
0	0.94	0.95	0.92
0	0.95	1.01	1.02
0	0.89	0.93	0.98
0	1.05	0.97	0.9
0	0.92	1	0.99
128.16	1.05	0.97	0.93
0	0.9	0.97	0.94
106.72	0.88	0.89	0.96
0	1.05	0.89	0.94
29.48	0.95	0.92	0.96
0	0.89	0.89	0.97
0	0.92	0.97	0.96
0	0.89	0.92	0.99
0	0.87	0.89	0.96
0	0.94	0.89	0.91
7.42	0.95	0.92	0.98
0	0.93	0.95	0.97
0	0.91	0.92	1.03
6.72	1.01	0.92	0.98
0	0.92	0.97	1.03
0	0.9	0.97	1.06
47.77	0.87	1.01	1
59.67	0.99	0.91	0.88
0	0.89	1	1.09
0	0.99	0.98	0.95
0	0.9	0.91	0.96
0	0.95	0.94	0.97
61.41	0.86	0.89	0.98
3.48	0.9	0.89	1.03
0	0.8	0.91	1.06
0	0.92	0.99	0.96
0	0.88	0.91	0.95
0	0.98	0.94	1.01
0	0.86	0.91	0.98
466.64	0.95	0.89	1
0	0.99	0.91	1.08
0	0.95	0.91	1
0	0.94	0.94	0.92
0	0.99	0.94	0.96
216.46	0.94	0.89	0.91
0	0.88	0.91	0.96
1.4	1.06	0.91	1.09
0	1.09	0.91	1
0	0.93	1.02	0.95
0	0.94	0.92	0.97
146.27	0.99	1.13	1.02
59.67	0.91	1.13	1.07
0	0.94	1.08	1
0	0.77	0.95	1.04
12.4	0.92	1.01	1.01
0	0.91	0.92	0.94
370.23	1.1	1.08	0.92
566.23	1.13	0.95	0.93
23.78	1.09	0.95	1
0	0.93	0.95	0.94
0	0.95	1.08	0.92
1.02	0.96	0.95	1.02
0	0.87	0.92	0.94
0	1.03	0.98	1.05
0	0.97	0.97	1.02
0	0.88	0.92	0.97
0	0.92	0.92	0.95
0	0.9	1.02	0.95
19.97	0.95	0.95	0.98
0	1.08	0.95	0.97
331.14	0.86	0.92	1.06
215.92	0.94	0.95	0.93
7.92	1.02	0.97	0.97
0	1	0.92	0.95
41.34	0.89	1.08	1.01
1.53	0.99	0.98	1
0	1.06	0.95	0.98
4.8	1.06	0.92	0.94
25.43	0.88	1.02	1.01
0	0.96	0.92	0.96
0	0.88	1.13	1.04
128.65	0.87	0.98	1.02
8.8	0.99	0.99	1.03
0	0.95	0.9	0.89
0	1.19	0.9	1
0	0.95	0.92	1.03
67.86	0.93	0.92	1.03
0	0.91	0.9	0.9
0	0.84	0.92	1.01
468.7	0.95	0.95	1.01
0.57	0.91	0.93	0.98
4.1	1	0.93	1.05
613.64	1.03	0.96	1.03
0	1.05	0.98	0.91
0	0.84	0.93	0.97
0	0.96	0.95	0.92
450.51	0.92	0.92	0.89
0	0.91	0.98	0.89
0	0.93	0.92	1.02
5.05	0.91	0.98	0.89
15.59	0.95	0.97	1.04
0	0.9	0.97	0.99
1.12	0.88	0.97	1.02
0	0.96	0.92	1
56.83	0.96	0.92	0.92
0	0.92	0.99	0.94
0	0.95	0.95	1.08
0	0.86	0.92	1.03
0	0.84	0.93	1.02
0	0.94	0.96	0.95
0	0.98	0.93	0.85
0	0.94	0.98	1.08
0	0.94	0.96	0.87
25.18	0.91	0.96	0.99
206.76	0.98	0.98	0.86
0	0.9	0.92	1
0	0.9	0.9	0.91
0	0.86	0.9	1.03
0	0.95	0.87	0.93
0	1.1	0.99	1.02
0	1.03	0.98	1.11
50.17	0.96	0.93	1.06
0	0.82	0.95	1.02
0	0.92	0.98	1.06
0	0.98	0.93	0.98
65.47	0.95	0.91	0.99
0	0.91	0.95	0.88
0	0.99	0.89	0.91
0	0.91	0.87	1.02
1.93	1.02	0.94	1.01
0.64	1.03	0.98	0.98
0	0.88	0.97	0.98
6.04	0.86	0.94	0.91
573.69	1.22	0.92	1.03
0	0.93	0.93	0.94
25.47	0.96	0.94	1.02
228.03	0.85	0.96	1.02
115.59	0.91	0.93	0.99
0	0.94	1.01	1
0	0.99	1.01	1.06
0	1	0.98	0.91
47.33	0.96	0.95	0.98
0	0.94	0.96	0.85
459.95	0.92	0.99	1
0	0.91	0.94	1.02
0	0.95	0.92	0.9
0	0.96	0.92	0.98
0	0.9	0.92	0.96
0	0.83	1.01	1.01
410.25	0.9	0.92	0.86
868.58	0.93	0.91	0.98
0	1.24	0.94	0.95
1.49	1.09	0.93	0.99
0	0.95	0.93	1.01
0	0.91	0.97	1.07
0	1.08	0.9	1
0	1.03	0.95	0.96
0	0.9	0.93	0.99
283.01	0.96	0.89	0.98
3.23	0.84	0.93	0.97
0	0.85	0.99	0.98
0	1.06	0.91	0.85
0	0.96	0.94	1
0	0.87	0.92	1.02
244.42	1.12	0.95	0.96
0	0.85	0.88	0.91
239.29	0.94	1	0.97
0	0.93	1	0.93
0	0.94	0.93	1.06
46.76	0.97	0.97	1.03
0	0.9	0.92	1.01
0	1.09	0.92	0.91
0	0.97	0.9	0.97
0	1.21	0.93	1.14
51.68	0.92	0.93	0.99
0.89	0.93	0.9	1
0	1.05	0.98	1.04
0	1.02	0.99	0.94
52.42	0.85	0.87	0.91
0	0.87	0.89	0.94
530.68	0.98	0.9	1.02
0	0.86	0.92	1.04
20.05	0.91	0.99	0.99
0	0.95	0.93	0.98
420.97	1.05	0.95	0.85
59.67	0.87	0.93	0.9
0	1.06	0.94	0.92
162.21	0.93	0.94	0.9
0	1.2	0.96	0.96
1.51	0.93	0.94	1.08
115.79	0.9	0.91	0.89
0	1.06	0.93	0.98
118.65	1.01	1	1.02
19.55	0.9	0.97	0.95
2.15	0.92	0.95	0.92
17.61	0.98	0.92	0.98
383.78	0.96	0.95	0.95
0.85	0.98	0.9	0.97
169.42	0.84	0.98	0.97
152.19	0.86	0.98	1.01
0	0.9	0.91	0.88
0	1.01	0.93	1
24.98	0.91	0.9	0.99
0	0.9	0.95	0.97
0	0.95	0.94	0.95
0	0.93	0.97	0.97
0	0.86	0.98	1.05
61.4	0.9	0.99	1.08
0	0.95	0.99	0.99
1.2	0.93	0.99	1
19.34	0.94	0.96	1
0	0.88	0.91	1.03
0	1.04	0.92	0.92
0	0.85	0.92	1.03
0	0.9	0.94	0.92
0	0.88	0.92	0.88
341.78	0.95	0.92	1.04
0	0.89	0.93	0.96
10.29	0.93	0.93	1.09
0	1.07	0.93	1
0	0.94	0.99	1.01
0	0.92	0.95	0.92
0	0.93	0.95	1.02
0	0.9	0.89	1.01
0	0.95	0.89	1.02
14.03	0.89	0.96	0.99
0	0.99	0.96	0.95
0	0.95	0.95	0.99
46.43	0.91	0.95	1.05
6.11	1.16	1.04	0.95
28.76	0.94	0.93	1.05
0	0.94	0.93	0.93
7.24	0.94	0.91	0.93
0	0.88	0.88	0.98
0	0.98	0.91	1.03
0	0.89	0.93	0.96
0	0.99	0.93	0.93
7.33	0.94	0.88	0.93
0	0.96	0.96	1.02
0	1.05	0.98	1.03
450.51	0.99	0.94	0.98
3.54	0.93	0.94	0.96
0	0.9	0.92	1.04
283.89	0.95	0.97	0.9
0	0.92	0.94	1
0	0.92	0.96	1.04
14.6	0.9	0.96	0.96
0	0.9	0.96	1
3.14	0.9	0.94	0.91
0	0.94	0.96	1.03
178.71	0.87	0.99	1.02
677.59	1.17	0.96	1.07
75.76	0.93	0.96	1
71.27	0.9	0.98	1.01
0	0.99	0.9	1.02
0	0.91	0.9	0.91
0	0.89	0.9	0.97
0	1	0.9	0.98
0	1.06	0.92	0.97
81.67	0.94	1.01	1.07
0	0.93	1.01	1.01
33.89	0.95	0.9	0.98
0	0.88	0.94	0.92
0	0.94	0.9	0.96
0	0.95	0.93	0.96
0	0.93	0.93	0.98
8.31	0.9	1.01	0.98
22.29	0.94	0.94	1.02
0	1	0.98	0.89
355.58	0.86	1	1.02
0	0.81	0.99	0.93
0	0.89	0.95	1.03
0	1	0.92	0.98
2.95	1.02	0.95	0.97
8.35	0.96	0.93	0.99
909.6	0.98	0.93	0.95
0	0.94	0.96	1.03
393.36	0.83	0.94	0.99
0	1.01	0.94	1
0	0.92	0.95	1.05
110.44	0.97	0.93	1.01
0	1.1	0.97	0.96
0	0.86	0.88	0.99
146.36	0.95	0.96	0.98
513.91	0.92	0.92	0.89
0.85	1	0.92	0.93
51.33	0.91	0.95	1.08
0	0.85	0.95	1.07
0	1.05	0.98	1.01
0	0.87	1	0.99
0	0.82	0.97	0.95
0	1.07	0.88	0.96
389.13	0.98	0.95	1.05
0	0.94	0.99	1.03
0	0.94	0.99	1.09
0	0.95	0.89	0.98
0	0.83	0.96	0.96
0	1.07	0.95	0.92
0	0.97	0.95	0.93
122.73	0.94	0.95	1.01
0	0.95	0.94	1.02
476.96	0.95	1.01	0.98
96.79	1	1	0.96
6.89	0.93	0.97	0.9
237.47	0.9	0.94	1.04
12.08	0.91	0.92	1
0	0.98	0.94	0.94
0	0.94	0.94	1.08
0	0.9	0.96	0.89
0	0.96	0.92	1
0	0.87	0.94	0.85
488.37	0.95	0.97	0.96
242.81	1.1	0.97	1.02
0	1.11	0.96	0.96
26.32	0.89	0.96	0.98
0	0.93	0.87	1.02
0	1.03	0.92	1.05
23.61	0.88	0.85	0.92
0	0.89	0.85	0.94
0	1.12	0.85	1.02
5.99	1.07	0.87	0.96
5.92	0.92	0.85	1.05
0	0.94	1	0.97
4.63	0.89	0.98	0.99
0	0.94	0.88	0.98
4.65	0.93	0.98	0.95
709.22	0.98	0.89	1
59.67	1	0.88	0.88
0	1.18	0.88	0.92
0	0.96	0.95	0.95
0	0.99	0.95	0.86
0	0.96	0.94	1.02
0	0.94	0.96	0.94
0	0.91	0.87	0.92
0	0.91	0.87	0.97
0	0.91	0.96	1.09
3.65	0.87	0.94	0.93
0	1.06	0.91	1.04
33.44	0.92	0.91	1.04
0	0.94	0.94	1.02
26.04	0.88	0.91	0.92
0	0.81	0.86	0.97
34.13	0.9	0.97	1.06
0	0.97	0.97	0.93
0	1	0.97	1.03
661.59	0.93	0.91	1
0	0.84	0.89	1.02
2.97	0.96	0.89	1.08
588.66	1.01	0.89	0.87
3.28	0.94	1.02	1.07
0	0.92	0.94	0.98
0	1	0.94	0.99
0	1.04	0.95	1.02
0	0.89	0.99	1
0	0.98	0.93	0.99
0	0.84	1	0.99
0	0.81	0.93	0.98
0	0.79	0.98	0.99
0	0.96	0.96	1.05
0	0.94	1.03	0.98
629.8	0.92	0.94	1.03
0	0.89	0.95	0.87
147.8	0.95	0.99	1.05
166.63	0.96	1.01	0.99
0	0.96	0.97	1.09
8.7	0.96	0.96	0.95
96.93	0.99	0.93	0.97
4.86	0.87	0.93	0.99
261.62	0.9	0.92	1.09
56.56	0.92	0.88	1.02
73.36	0.84	0.87	1.01
0	1.21	0.96	0.98
0	0.98	0.94	0.95
0	0.94	0.9	0.88
0	0.89	0.99	0.9
0	0.99	0.97	1
0	0.94	0.96	1.06
0	0.98	0.94	0.92
1.58	1.05	0.83	0.99
216.91	0.95	0.88	1
0	0.97	0.83	0.97
2.21	0.93	0.85	0.99
184.52	0.96	0.94	0.88
0	0.92	0.94	1.06
10.51	0.87	0.93	1
0	1.01	0.91	1.09
7.6	1.03	0.89	0.95
0	0.95	0.91	0.95
0	0.88	0.94	1
0	1.05	0.94	0.94
51.53	0.88	0.95	1.11
0	0.95	0.9	1
59.67	0.78	0.91	1
0	0.88	0.94	0.94
0	1.04	0.95	1.16
0	0.97	0.95	0.84
0	0.93	0.95	0.92
691.09	1.02	0.99	1.02
352.95	0.95	0.92	0.92
5.01	1.12	0.95	0.93
55.42	0.88	0.92	0.95
0	0.99	0.92	1.05
529.24	1.04	0.94	0.85
0	0.95	0.92	0.96
0	1.07	0.92	1.01
0.69	0.98	1.06	0.97
59.67	0.87	0.94	0.93
468.06	0.95	1.02	0.96
0	1.01	0.95	0.94
0	0.99	0.93	0.94
0	0.96	0.98	0.88
0	0.86	0.95	0.93
0	0.92	0.98	0.96
0	0.94	0.91	0.92
0	1.18	1.01	1.05
239.29	1	0.99	1.02
0	0.84	0.96	0.93
0	0.96	0.89	0.98
0	0.94	0.99	0.96
0	0.98	0.93	1.15
25.45	1.08	1.13	1.19
79.23	0.93	0.9	1
0	0.98	0.9	1.03
28.22	0.96	0.9	1.04
195.84	0.95	0.95	1.01
4.02	0.95	0.98	0.99
55.15	0.93	0.91	1.06
709.65	1.04	0.96	1.03
31.96	0.92	0.91	1.01
0	0.96	1.1	1.03
0	0.88	0.96	1.03
0	0.99	0.94	0.9
0	1.01	0.96	0.92
0	0.9	0.88	0.94
0	0.97	0.86	1.05
0	0.95	0.86	0.9
103.22	0.95	0.95	0.93
0.7	0.97	0.99	1.1
0	0.83	0.92	0.99
0	0.96	1.01	1.04
0	0.97	0.97	0.88
0	0.94	0.98	1.03
9.99	0.93	0.89	1.01
36.71	1	0.93	0.97
0	1.2	0.96	0.95
0	0.96	0.94	1.04
30.14	0.86	0.98	0.99
0	0.8	0.89	0.93
0	1.15	0.87	0.94
0	0.9	1	0.92
0	0.88	0.95	1.04
13.4	1	0.94	0.8
0	0.91	0.99	0.94
36.73	0.91	0.95	1.06
0	1.04	0.88	1.02
0	1.11	0.95	0.93
871.96	0.91	0.9	0.89
0	0.9	0.92	1.01
2.57	0.86	1.03	0.98
0	1.03	1.13	0.97
88.74	0.85	0.97	1.05
0	1.02	0.91	0.96
1.22	1.02	0.93	0.93
0	1.05	1.03	0.93
0	0.93	0.97	0.97
12.02	1.12	1.07	0.97
107.23	0.89	0.9	0.87
9.73	0.96	0.89	0.94
76.47	0.94	0.93	1.11
0	0.95	0.91	1.06
708.14	0.95	1.05	0.99
0	0.98	0.91	0.95
0	0.86	1.05	0.91
0	1.01	0.93	1.02
9.85	0.9	0.91	0.97
9.53	0.93	1.05	0.93
0	0.95	0.89	0.98
0	0.78	1.02	0.93
0	0.95	0.99	1.03
0	1.02	0.98	0.99
0	1.18	0.95	0.98
0	0.94	0.92	0.96
0	0.93	0.91	0.98
1.35	0.93	0.91	0.99
0	0.86	0.92	1
0	0.87	0.92	1.05
43.81	1.01	0.93	1.02
0	0.84	0.92	1
833.9	1.23	0.93	1.12
1066.36	1.03	0.95	1.07
0	0.89	0.97	0.96
20.95	0.94	1.07	0.97
162.62	0.93	1.01	1
0	0.96	0.96	1.02
0	0.98	0.94	0.97
0	0.92	1.02	0.97
0	0.93	0.99	0.98
0	0.98	0.94	1
0	0.91	0.94	0.92
0	0.88	0.94	0.97
772.36	0.96	0.97	0.97
2.35	0.93	0.94	0.9
1.36	0.92	0.96	0.97
202.64	1.01	0.9	0.96
166.84	0.88	0.9	0.95
0	0.9	0.9	0.97
0.67	1.07	0.91	1.06
0	0.99	0.96	0.99
55.42	0.94	1.01	1.04
85.41	1	0.91	0.91
38.52	1	1.02	0.98
0	0.97	0.97	0.98
1.06	0.93	0.9	0.99
0	0.89	0.9	1
0	0.87	0.92	0.91
31.94	0.96	1.03	0.99
0	0.83	1.04	1.02
15.53	0.95	0.93	1.05
8.6	1.01	0.93	1.02
0	0.94	0.94	1.07
0	0.92	0.96	1.02
329.62	0.97	0.94	0.89
534.59	0.97	0.95	0.99
0	0.94	0.98	1.02
31.81	1.02	0.99	0.91
0	0.8	0.97	0.97
0	0.95	0.99	0.96
0	0.95	0.94	0.91
2.3	1.07	0.9	1
0	0.91	0.9	0.98
0	0.91	0.92	0.91
0	0.92	0.9	0.97
80.72	0.98	0.95	1.01
0	0.89	0.95	0.95
0	0.88	0.97	0.86
0	0.85	0.92	0.97
11.8	0.88	0.96	0.88
0	0.97	1.07	0.96
0	1	1.12	0.97
142.89	0.93	0.98	0.95
0	0.84	0.95	1.1
0	0.93	0.94	0.94
0	0.93	0.94	1.05
0	0.86	0.98	1.06
0	0.91	0.95	0.92
5.6	0.9	0.9	0.98
17.92	1.09	0.96	0.97
783.76	0.94	0.98	0.99
0	1.03	0.95	0.92
0	0.82	0.99	0.98
0	0.89	0.91	0.96
0	1.08	0.95	0.88
292.78	0.84	0.95	0.95
10.45	0.95	0.93	0.98
145.06	0.98	0.99	1.02
0	0.94	0.95	0.98
279.16	0.94	0.95	1
0	0.97	0.99	0.98
7.02	0.99	0.93	0.98
480.88	1.05	0.98	0.93
0	0.94	1.07	1.03
3.62	0.92	1.05	1.08
0	1	0.98	0.98
39.09	1.11	0.96	0.98
0	0.95	1	0.95
0	0.92	0.91	1.01
0	0.94	0.97	0.97
50.21	1	1.04	0.94
0	1.02	0.92	1.01
2.74	0.86	0.94	1.02
0	0.97	0.96	1.02
0	0.91	0.94	0.96
0	0.98	0.92	0.92
218.93	0.9	0.92	0.88
0	0.92	0.97	1.05
709.18	1.08	0.92	1.08
59.05	0.93	1.06	1.02
257.78	0.92	1.06	0.96
12.57	0.95	1.04	1.02
0	1.12	0.92	0.98
94.45	1.05	0.93	0.96
0	0.98	0.92	0.93
0.97	0.88	0.99	0.94
0	1.06	0.94	0.92
0	0.91	0.94	0.98
2.34	0.97	0.89	0.94
0	1	1	1.11
0	0.88	0.99	1
0	0.97	0.99	1.03
3.43	0.9	1.11	0.98
496.54	0.89	0.9	0.89
25.39	0.92	0.9	1
135.99	1.05	0.92	0.95
0	0.97	0.96	0.97
0	0.88	1.04	0.99
0	0.94	0.9	1.02
43.93	0.93	0.94	1.07
11.23	0.9	1.08	1.01
1.9	0.86	0.91	0.96
3.16	1.13	0.9	1.01
0	0.87	1	0.95
0	0.91	0.97	1.03
279.92	0.9	0.92	1.04
2.29	1.07	0.92	0.94
0	0.93	0.92	0.98
0	1.03	0.97	0.94
0	1.05	1.02	1.06
9.85	0.91	0.95	0.99
485.2	0.88	0.92	0.98
0	1.06	0.91	0.9
0	0.97	1	1.02
0	0.96	0.95	0.92
12.66	0.81	0.98	1.04
0	0.91	1.09	0.98
629.4	0.84	0.98	1
0	0.98	0.95	0.94
30.29	0.87	0.98	0.91
17.8	0.9	0.95	1.04
0	0.96	0.92	1.05
0	1.06	0.94	1.01
20.17	0.97	0.94	1.02
2.61	0.87	0.95	0.9
0	1.09	0.92	1.01
0	0.85	0.99	0.94
0	0.9	0.97	0.92
0	0.99	0.93	1.02
30.51	0.88	0.95	0.95
58.78	0.88	0.95	1.03
0	1	0.96	1.04
146.7	1.03	0.96	0.94
0	0.95	1.03	1.03
0	0.89	0.99	0.88
502.36	0.97	0.96	0.97
739.73	1.03	0.99	0.93
0	0.86	0.93	1.02
0	0.96	0.95	1.04
75.76	0.95	0.87	0.99
0	0.89	0.92	0.98
0	0.88	0.87	0.93
0	0.84	0.98	0.97
0	1	1.06	0.96
0	1.04	0.94	0.98
4.87	0.94	0.94	1
9.74	0.89	0.94	0.98
0	0.95	0.96	0.97
0	0.91	0.92	0.96
0	0.86	0.98	0.98
1.26	0.86	0.89	1.03
641.15	0.95	0.91	0.98
130.8	1.09	0.89	0.95
540.91	0.98	0.94	0.94
1.62	1.18	1.03	1.06
0	0.91	0.95	1.04
0	1.2	0.97	0.99
0	0.88	0.96	1.11
80.41	1.04	0.94	0.91
520.92	0.99	0.94	0.92
51.69	1.02	0.98	1.09
52.14	0.9	0.97	0.97
0	0.89	0.9	1
0	0.96	0.97	1.02
0	0.95	0.9	1.06
9.67	0.97	0.9	0.97
16.46	0.92	0.97	0.96
0	0.92	0.95	1.05
0	0.98	1.09	1.02
0.67	1	0.97	0.94
203.43	0.89	0.93	1.05
0	0.9	0.98	1.07
709.59	0.89	1.07	0.99
0	0.89	0.93	1.04
0	0.88	0.93	0.91
0	0.91	0.93	1.01
438.03	0.98	0.93	0.96
0	0.85	1	1.07
107.14	0.91	0.96	1
0	0.93	0.96	0.92
59.67	0.93	0.97	0.93
0	0.92	0.95	0.96
701.76	1.12	0.97	0.92
0	0.94	0.97	0.94
7.88	0.92	0.94	0.92
0	0.99	0.99	0.91
149.4	1.1	0.94	0.99
0	0.93	0.97	1.01
3.23	0.94	0.95	1.06
271.92	0.99	0.97	0.86
14.97	0.87	1.02	1.09
0	0.93	0.97	0.98
0	0.98	0.94	1.02
0	0.95	0.94	0.94
0	0.97	1.13	0.97
0	0.85	0.91	1
0	0.89	0.98	0.83
30.75	0.96	0.96	1.05
27.73	0.89	1.06	0.96
9.98	1.05	0.94	0.92
2.15	1.21	0.98	0.99
8.29	0.84	1.06	0.92
0	0.98	0.94	1.04
0	0.87	0.94	1.04
0	0.95	0.91	1.01
90.6	0.94	1.06	0.9
0	0.92	0.92	0.92
93.85	0.97	0.89	1.02
0	0.93	0.96	0.97
0	0.78	0.92	1.02
0.81	1.1	1.08	0.81
181.19	0.88	1.06	1
0	0.95	0.89	1.02
51.53	0.91	0.91	0.93
3.23	0.96	0.92	1.01
117.77	0.91	0.91	1.02
0	0.96	0.91	0.99
288.13	0.94	0.99	1.02
630.17	0.98	0.99	0.95
0	1.08	1.04	0.99
0	0.89	0.92	0.96
4.11	0.89	1.08	1.11
0	0.85	1.11	0.91
0	0.93	0.92	0.92
0	0.91	0.92	0.97
0	1.05	0.99	1.08
0	1.03	1.06	0.98
2.08	0.92	1.06	1.01
529.24	0.89	0.94	1.01
0	0.98	0.96	0.95
29.62	0.89	0.92	1.03
0	0.86	1	1.05
5	1	0.86	1.01
0	0.87	0.93	0.92
0	0.92	0.86	1.04
0	0.96	1.01	0.93
1238.56	0.95	1.04	0.96
259.41	0.92	0.91	0.94
168.5	0.97	0.89	0.94
0	0.77	0.89	0.93
278.14	1.22	0.89	1.09
11.99	0.96	0.94	0.97
346.16	0.93	1.01	0.98
0	0.87	0.95	0.94
23.97	0.9	0.99	0.94
0	1.23	0.96	0.95
0	0.95	0.91	0.98
0	0.94	0.92	0.95
698.74	0.96	0.9	1.02
0	1	1	0.98
207.42	0.91	0.95	1.06
412.24	0.93	0.95	1.17
3.49	1.2	0.97	0.91
201.09	0.9	0.93	0.93
0	0.89	0.95	0.98
12.56	0.96	0.98	0.95
8.88	0.93	0.97	0.98
0	0.92	0.93	0.92
0	0.87	1.02	0.97
168.19	0.95	0.88	0.87
40.95	0.83	0.88	1.12
0	0.97	0.92	1
0	0.95	0.9	1.01
0	0.99	0.88	1.01
7.44	0.94	0.94	0.93
0	1	0.88	0.93
0	0.96	0.91	0.97
108.4	0.95	1	1.09
0	0.94	0.94	0.99
0.88	0.97	0.94	0.98
0	0.85	0.9	0.93
0.81	1.12	0.9	0.98
6.79	0.96	0.95	0.93
8.04	0.97	0.94	1.04
0	0.89	0.89	1.13
1.47	0.94	0.95	0.9
0	0.86	0.95	0.98
0	0.89	0.91	1.05
0	0.96	1.05	1.03
499.83	1	0.91	1.08
0	1.03	1.05	0.93
25.56	0.92	0.91	1.01
0	0.93	0.95	1.03
6.48	0.91	1.03	0.92
27.13	0.86	1	0.87
12.88	0.92	1.01	0.99
1087.07	0.97	0.91	1.02
0	0.86	1	1.02
0	0.89	0.96	0.97
0	1.06	0.97	0.97
10.63	0.95	0.97	0.97
65.41	0.98	0.96	0.94
0	0.92	0.93	0.9
0	1.07	0.99	0.93
0.78	0.92	0.96	1.06
0	1.11	0.92	1.09
0	0.81	1.01	0.92
0	0.95	0.95	0.94
0	0.84	1.01	0.93
2.47	0.85	0.93	1
265.78	0.92	0.93	1.01
0	0.96	0.93	0.99
1.42	0.9	0.91	1.01
0	1.22	0.93	0.93
0	1	1.02	1.09
6.76	0.95	0.93	0.98
5.44	0.85	0.97	1.01
0	0.9	0.93	0.9
57.94	1.05	0.94	0.94
15.15	1.2	0.98	0.92
218.9	0.76	0.96	1.09
0	1.05	0.9	0.99
0.99	1.04	0.95	0.93
2.21	0.89	0.92	1.01
0	0.88	0.9	1.02
0	0.9	0.97	0.96
0	0.84	0.97	0.9
0	1.02	0.95	0.98
0	1	0.95	1.02
137.47	0.91	0.89	0.98
0	1.05	0.98	1.07
0	0.93	1	0.99
0	0.95	1	1.03
0	0.96	0.93	0.93
0	0.97	0.95	0.84
13.65	0.93	0.97	0.94
0	1.04	0.95	1.01
0	0.85	0.83	0.86
0	0.91	0.85	1.03
11.82	1.01	0.9	1.01
0	0.83	0.98	1
23.09	0.89	0.83	0.93
0	0.94	0.83	0.95
0	0.87	0.94	1.04
13.2	1.14	0.93	0.93
0	0.92	0.9	0.94
0	0.94	0.98	0.99
84.62	0.96	0.93	0.98
0	0.95	0.95	0.86
435.22	0.87	0.93	0.92
0.58	0.81	0.98	0.93
368.25	0.95	0.83	0.98
3.23	0.93	0.83	0.93
0	0.91	1.01	0.98
0	0.96	0.94	0.96
298.8	0.89	0.96	0.99
0	0.95	0.91	0.97
0	0.89	0.91	0.88
419.94	0.92	0.94	1.02
0	0.95	0.96	0.98
709.29	0.94	0.96	0.99
0	0.95	0.97	0.94
0	0.91	0.97	0.93
56.43	0.82	0.97	1
0	0.96	0.97	0.97
151.41	0.84	1.01	0.89
137.43	0.89	0.95	0.98
0	0.94	1	0.97
0	0.96	0.94	1.02
0	0.92	0.94	0.92
74.12	0.94	0.97	1.01
0	1.02	0.92	1.06
0	0.92	0.97	1.05
0.84	0.97	0.96	0.95
0	0.85	0.98	0.94
0	0.93	1.01	0.93
15.04	1	0.88	1
11	1.03	0.98	1.06
2.29	0.85	0.92	0.91
0.88	0.97	0.86	0.89
73.84	0.89	0.92	0.98
617.94	1.09	0.88	0.96
0	1.01	1	1.02
0	0.87	0.86	1.16
0	0.89	0.95	1
75.91	1.06	0.86	0.99
0	0.97	0.86	1.03
0	1.19	0.97	0.97
1.75	0.98	0.92	0.95
6.29	0.92	0.92	0.94
0	1.03	0.92	1.05
0	1.18	0.96	0.97
0	1.19	0.94	0.97
272.9	0.9	0.91	1.02
0	1.05	1.08	0.87
59.67	1.01	0.98	0.92
1.58	1.02	0.94	1.02
0	1.02	0.91	0.87
0	1.23	0.98	1.04
0	0.84	0.93	0.86
0	0.95	0.94	1.13
15.95	0.84	0.98	1.06
38.36	0.92	0.94	0.94
0	0.97	0.94	0.97
621.54	0.97	1.11	1
30.15	0.88	1.08	1.06
26.49	0.9	1.1	0.93
4.47	1.07	1.08	0.97
0	0.9	1.08	0.94
0	0.88	0.96	0.9
0	0.96	0.98	0.99
0	0.87	1.01	1.06
0	0.83	1.04	1.04
10.78	0.9	0.99	0.94
164.07	0.95	0.92	0.94
0	0.96	0.95	1.13
75.61	1.02	0.9	0.98
0	1.17	1.01	0.98
0	0.89	0.93	0.92
0	1.05	0.93	0.96
15.46	0.97	0.99	0.98
0	1.06	0.95	1
1.25	0.88	0.92	0.93
0	0.87	0.9	1.05
0	0.83	0.95	0.97
0	1.04	1.04	0.97
0	0.93	0.92	0.96
0	1.08	0.93	0.99
0	0.89	0.92	1
0	0.95	0.93	0.98
1.59	0.96	1.02	0.9
491.35	0.98	1	0.99
110.49	0.94	0.98	0.97
320.68	0.9	0.96	1
0	0.9	0.94	0.96
0.53	0.79	0.95	0.95
0	0.98	1	1.06
0	0.91	0.93	0.95
66.21	0.93	0.96	0.99
28.9	0.96	0.97	0.98
0	0.94	0.96	0.87
0.64	0.85	1.08	1.03
0	0.87	1	1.08
0	0.95	0.95	1.01
0	0.83	0.95	0.95
0	0.87	0.98	0.92
0	0.9	1.14	0.92
0	0.98	0.99	1.03
0	0.9	1.04	1.02
0	0.9	1.09	0.97
0	1.21	0.97	0.94
0	0.98	1.07	0.99
0	1.09	0.92	1.01
0	0.93	0.88	0.97
22.9	0.93	0.9	0.91
0	0.91	0.9	0.96
0	0.94	1.02	0.95
6.82	0.93	1.04	0.99
0	0.9	0.9	0.99
31.57	1.04	0.95	1.02
0	0.84	0.97	0.96
6.3	0.9	0.97	0.96
0	0.96	0.93	0.92
42.73	0.99	1	1.01
59.67	0.99	0.95	1
0	0.97	0.9	1
0	0.92	0.95	0.96
0	0.88	0.95	0.95
0	0.97	0.92	0.92
22.68	0.9	0.97	0.96
0	0.9	0.94	1
0	1.04	0.94	1.03
0	0.97	0.94	0.99
15.76	1.01	1.04	1
0.64	0.93	0.96	1
34	1.01	0.98	0.98
0	0.92	0.98	0.76
1.3	0.98	0.98	0.98
0	0.93	0.95	1.04
0	0.89	1	0.99
0	1.1	1.12	0.86
7.8	1.01	1.03	1.01
0	1.02	1.05	0.89
0.81	0.95	0.98	0.96
0	0.89	0.93	1.08
0	0.95	0.93	1.01
0	0.84	0.96	0.86
0	1.03	1.01	0.99
0	0.94	0.84	1.12
0	0.89	0.98	1.03
0	1.02	0.89	0.98
0	0.84	0.93	0.96
126.06	0.93	0.88	0.91
0	0.99	0.98	0.95
8.44	0.92	0.97	1
0	0.95	0.97	1.01
0	0.88	1	0.95
0	0.94	1	0.95
54.31	0.93	0.95	1.02
0	0.92	0.97	0.94
0	0.88	0.95	0.98
0	1.01	0.93	0.83
131.5	0.9	0.93	0.91
0	0.86	0.97	1.02
0	0.98	0.92	0.99
0	0.92	0.93	0.95
275.58	0.94	1.07	1.03
0	0.99	1.05	1.01
0	1.07	1.05	1.01
0	0.82	0.91	0.98
0	1.21	0.95	0.99
0	0.9	1.05	0.95
84.37	0.89	1.05	1.05
202.38	1	1.07	0.95
0	0.98	0.93	1.02
3.64	0.86	0.95	1.05
9.12	0.81	0.95	0.96
0	0.93	0.98	0.98
849.38	0.94	0.93	1.01
0	0.79	0.97	1.02
0	0.97	0.95	0.93
0	0.92	0.94	0.94
0	0.92	0.89	1.04
0	0.98	0.91	0.87
0	0.94	0.96	0.95
0	0.89	1.01	1.02
21.56	0.91	0.95	0.97
0	0.9	0.96	0.99
4.6	1.03	0.95	0.95
17.73	0.96	0.93	1.07
0.99	0.96	1.01	1.05
1069.55	0.91	0.96	0.91
0	0.94	0.94	0.94
0	0.93	0.9	0.97
0	1.11	0.95	1.08
0	0.93	0.99	1.02
17.32	0.77	0.97	0.97
4.78	1.06	0.94	0.93
0	0.9	0.97	1
11.09	0.9	0.96	0.98
179.74	0.95	1.02	0.99
0	0.92	1.08	0.94
0	0.88	0.94	0.99
0	0.86	0.98	1.04
0	1.02	0.99	1.02
0	1.19	0.9	0.94
0	0.82	0.87	1.02
0	0.89	0.85	1.02
0	0.97	0.92	0.98
5.37	0.91	0.97	0.97
0	0.92	0.98	1
0	0.94	0.95	0.94
0	0.97	0.99	1.03
0	0.96	0.95	0.96
0	1.15	0.96	0.9
0	0.88	0.92	1.08
0	0.92	0.9	0.95
239.32	0.9	0.85	1
105.85	0.97	0.96	1.01
0	0.89	0.96	0.99
27.38	0.91	1.15	0.94
16.98	0.92	0.97	0.94
18.5	0.88	1.08	1.01
0	0.88	0.93	0.88
0	0.87	0.92	1.06
0	1.03	0.96	0.96
709.29	1.01	0.94	0.95
0	0.91	1	1.01
6.73	0.92	0.92	1.01
16.88	0.97	0.97	1.03
0	0.92	0.96	0.96
0.62	1.05	0.99	0.94
0	0.98	0.96	0.94
0	1.02	0.99	1.01
0.98	0.94	0.92	1.04
0	0.95	1.06	1.06
3.16	0.87	0.92	0.97
2.35	0.88	0.99	0.99
0	1.01	0.94	1.01
0	0.92	0.99	0.97
4.67	0.91	0.94	0.95
0	0.89	1.03	1.02
0	0.94	1.01	0.94
0	1.03	0.91	0.93
3.65	0.97	0.89	1.04
0	0.92	0.89	1.02
0	0.91	1.03	1.02
0	0.91	0.92	1.01
676.63	1.07	0.92	0.98
0	0.94	1.03	1.04
9.53	1.01	0.94	0.98
0	0.94	0.93	0.94
0	0.9	1.04	0.92
861.7	0.9	1.07	1.02
2.18	0.88	0.97	1.01
0	0.94	0.97	0.96
0	0.85	0.9	0.96
0	0.92	0.94	0.93
0	1.04	0.86	0.98
3.95	1.05	1.01	0.98
0	0.91	0.95	0.86
0	1.03	0.94	0.97
0	1.09	0.96	1.01
1.55	0.87	0.96	0.96
0	0.96	1.1	1
0	0.81	0.94	1
21.77	0.92	0.92	0.94
0	0.94	1.01	1.02
773.65	0.94	1.01	0.98
0	0.87	1.08	0.86
0	1.16	0.96	0.92
0	0.92	0.98	1.04
30.66	0.91	0.98	0.96
[truncated: 74,728 more rows]
