# Supplementary material for: Deep learning reveals antibiotics in the archaeal proteome
Source: Nat Microbiol. 2025 Aug 12;10(9):2153–67. doi: 10.1038/s41564-025-02061-0 (PMC12408343; doi:10.1038/s41564-025-02061-0)
Supplement: Supplementary file 14 — Statistical source data. [file 41564_2025_2061_MOESM14_ESM.xlsx]

## Sheet: Source data Extended Data Fig4a
	A. baumannii ATCC 19606 (-)	E. coli ATCC 11775 (-)	E. coli AIC221 (-)	E. coli AIC222 - CRE (-)	K. pneumoniae ATCC 13883 (-)	P. aeruginosa PAO1 (-)	P. aeruginosa PA14 (-)	S. aureus ATCC 12600 (+)	S. aureus ATCC BAA-1556 - MRSA (+)	E. faecalis ATCC 700802 - VRE (+)	E. faecium ATCC 700221 - VRE (+)
Polymyxin B	0.5	0.25	0.25	8	8	4	8
Levofloxacin	1	0.125	0.125	0.25	1	4	0.5	2	32	2	16

## Sheet: Source data ED Fig2b_ATCC19606
Pred log2 MIC	True log2 MIC
3.0047350809152666	3
3.8101591642158508	2
2.8530758604319595	9
3.528287627631067	3
3.568166879766314	6
2.2954340452326205	6
3.3919156106095967	2
4.924639464816302	9
4.228988956934781	5
5.449012253680508	9
2.665174985882794	2
2.6359498324596666	1
2.548410729937278	0
2.0993049681684894	4
3.476509619002287	5
4.139612824222521	9
1.9050476937928733	1
2.368299152507497	5
3.333817272442584	4
3.3465077762189748	1
4.241624068131843	6
2.715067262527335	0
3.542723971213686	2
2.6870591201922567	2
3.2467762391511306	1
4.434961293295579	9
4.0146722761025195	1
2.7121687411445308	2
4.573134845125814	5
4.5214076592324615	1
3.975057928485482	3
3.298850442186762	0
3.6294742459345444	9
3.108059541351698	2
4.336271889110609	9
3.415422422078823	4
2.9791654062328567	5
3.108697737045413	2
4.967103435725178	6
2.48431	5
3.4125463401049254	4
5.345026711950808	5
1.7916697736085558	9
4.734874552157589	5
3.5812168545292073	6
3.4168885063424015	4
2.6902282253374312	3
3.794765709969889	3
2.846716467631774	3
4.790892431160126	1
4.4744	5
2.5464654203717343	3
2.384897293170388	0
2.6019874029247014	0
5.143655858863891	9
1.5315581291519065	0
2.689842205043127	4
1.9585443822843929	1
4.165952607091772	4
3.081933696393507	3
2.248924147324573	0
2.899078931861831	6
3.8915259267756874	2
2.405929206359738	2
2.013087378386943	3
3.3185285657020427	9
3.5795571888229185	3
2.7037018892635825	0
3.349052272808626	2
5.744864937499388	3
2.6458196882441833	0
2.855215535554973	6
3.480409125823888	3
3.7746956728455916	2
3.52163	1
2.9327260339941414	6
4.461340025049133	6
2.3433292750089065	0
3.146649927666567	6
3.8037356104653073	4

## Sheet: Source data ED Fig2b_ATCC11775
Pred log2 MIC	True log2 MIC
4.038394038050087	6
4.564391400322808	4
4.333639120030983	9
5.393269081461585	5
4.570440343199587	6
3.8860471160518073	9
4.5033345498687485	9
5.672738033448698	9
5.33018	6
5.30444	9
2.8682937433122437	5
4.278706509171773	3
3.8999089752016465	9
3.5096085682767364	9
5.558744391701311	9
5.37986	9
4.103355209549854	6
3.4666010194880648	6
4.242664998496955	6
4.958627693026338	9
4.257240510546919	9
4.221900275344619	4
3.517883890901402	3
4.258712100251576	9
4.792211096201599	4
5.69916	9
5.624674202251473	5
6.05394	9
5.383834215566315	9
4.703467308470358	9
5.601254162817418	5
5.2642200843044815	3
4.891478536388271	9
4.761605588446545	6
5.0464262754109495	9
5.150694110643523	9
5.373335697955459	9
5.29502	9
5.519003781383734	9
4.904762879608548	6
5.29896	9
4.976837474982003	9
3.3019043170607874	9
5.176353653005811	6
4.322326368009077	9
4.958351472261619	9
2.855083464021315	5
5.380311233482954	5
5.068035429274181	9
5.261791048541186	9
5.472043521962515	6
5.381871683813497	9
4.643922898451123	5
4.138494790052321	4
5.9179393782436325	9
3.2488604835382078	6
3.847177443496531	9
3.2819381106601897	5
5.515080686785479	5
4.5772236637241885	5
3.03693	9
3.888484441501834	9
4.365155415408244	5
2.790780377115591	4
2.4398671384833936	6
4.3844624497635385	9
4.680475933141616	9
2.8221732315508063	3
5.786987953400247	3
5.912563405980246	9
3.660262479268182	3
4.323663910782239	9
4.327367607980043	6
5.284765442925999	2
4.871903759550383	6
4.574310810876746	9
4.988357123734793	9
4.23485	5
4.454999152790243	9
5.763425039915004	9

## Sheet: Source data ED Fig2b_AIC221
Pred log2 MIC	True log2 MIC
3.0162311833834874	5
4.299309800366963	1
3.5795990627435987	5
4.793713323789293	3
3.9652244565477432	5
3.5932436820963503	9
4.4447251020842184	9
5.649477016922868	9
4.45331	4
5.76481	9
3.166581451253689	2
4.304535719277228	3
3.1941002935747043	0
2.892719359541378	9
3.560705173457995	9
4.113364953548154	9
2.8021197875836408	9
2.3759850565306913	6
4.046526507240201	5
4.1499397369131525	2
3.763986307020123	9
3.3546769823156692	1
3.605630750504293	1
3.381453661388111	4
4.569118217935903	4
4.815961462077056	4
5.341357312417435	2
5.69291	4
5.698996245727607	5
3.983249108667102	4
3.903353776932661	2
4.019210140242355	1
4.535869442439494	9
4.606662169057795	3
4.993558026753901	9
5.302588589644045	4
4.129073110156857	5
5.041850987209693	4
5.264613104975268	9
3.5248021405892325	5
4.515085482051333	9
5.283167641179378	9
4.761988575329389	9
5.370918916812749	5
3.786931174646899	6
5.086209443592509	5
3.148347636341116	3
5.356146275766451	5
3.87347	9
4.320592984390695	3
4.4925558061873705	5
4.320293605751809	9
2.535097420295209	2
2.9370894683930096	2
5.224928561265943	9
2.446167283013056	3
3.744565962341487	6
3.2388328600409593	5
4.769436569876303	3
3.6435732783935686	3
2.072527637041231	4
4.085737110025052	9
4.53559	2
3.0191231193203256	2
2.11327	5
3.8430151249143796	5
4.090056510839216	3
2.5639817693206717	0
3.59046	2
5.611548942776329	6
2.840039880502878	1
4.036210017473021	9
3.920766243698548	4
5.280220975378597	2
4.197415658249041	3
3.1843542524674544	9
4.946956509187843	9
3.117853763634752	0
3.980217646754703	9
4.22615	6

## Sheet: Source data ED Fig2b_AIC222
Pred log2 MIC	True log2 MIC
3.4428401487507028	4
4.506883076329962	2
3.716478893672685	9
4.430282061037194	3
3.6282170531032927	6
3.2460045626794107	9
4.35638	9
5.3179666469869735	9
4.392006935137724	5
4.832309630306958	9
2.8481055854878417	2
4.069885670717081	4
3.66344	1
2.2723137000716043	9
4.191295278870472	9
4.467935848680183	9
3.0612244988294077	5
2.897234035099391	5
3.724654636915594	4
4.996856506961548	3
3.9371930519064517	6
3.595430497491101	2
2.928805766421881	2
3.2562836548177634	9
5.1029059210879755	3
5.012007754766833	4
5.228845620551964	4
5.281937443200046	4
5.000423864648981	6
3.537627314588085	4
4.614847865152668	3
4.205205438494686	1
4.070715786580142	5
4.823982251175249	3
4.727649093493887	9
4.418090413399794	4
4.44905	6
4.170685181567599	2
4.975528161427977	6
4.177737643335906	6
4.586589003630423	9
4.746193217740253	6
4.453932088716366	9
4.980234649538131	6
4.433005960156658	6
4.558443857432112	5
3.3066018718815213	4
4.545867451033895	4
3.858793749678066	4
4.718089995758721	3
4.935154533659535	6
4.1213869714509945	9
2.2819091871040316	2
2.7869825761065146	2
5.473723475788824	9
2.661431934825794	3
3.1709814687962012	6
2.869106930542621	3
4.748453182227996	4
3.3194452455225365	4
2.439943101141214	3
4.079909860226395	9
4.8304603946156135	2
2.879610360997841	2
2.334540359647438	4
3.8630093172764584	9
4.085244903065565	6
2.94706	0
4.0598449770022516	1
5.565049054772153	6
3.4281126360914964	1
3.347470496630856	9
4.145931819845253	4
5.000155802651224	1
3.854708936393679	3
3.204687102927244	9
4.371354710304578	6
3.400068157506778	2
4.307908615016046	9
4.3994014963823735	5

## Sheet: Source data ED Fig2b_ATCC13883
Pred log2 MIC	True log2 MIC
7.045717294389676	3
5.649220244441162	4
6.723064905493883	9
6.3503938148717305	4
7.002731882480099	9
5.5287408318298485	9
6.713451748368395	9
6.349634554593185	9
6.456963155311023	6
5.928259925381527	9
5.506197025459467	6
7.059266036656952	6
7.229308931146934	9
5.76147	9
7.375073673220448	9
7.129150282895345	9
6.913077951786663	6
5.253988510101112	9
6.9612	6
6.250729806872441	5
5.380650843305763	9
6.347665833449172	4
7.114847149260844	4
7.753369268921368	9
5.368529509522728	4
6.469939522964454	9
6.469547886391794	5
6.473639615449931	6
5.694677337843662	9
6.9372672172018826	6
6.094640715236946	6
6.859049934537789	0
6.353346230114008	9
5.6468416990253445	6
6.727125038156656	9
5.640666387482325	6
6.771668920358835	9
6.929829691530274	5
5.917684037873694	9
6.455889720595668	9
6.805224730933837	9
5.4575740025835895	9
7.314433608590558	9
6.068632012995792	6
5.305387015927538	6
5.7446605691732335	5
6.868244990846576	9
6.3518714842723725	6
6.916183298472363	9
7.231490874661036	9
6.121927782838958	6
7.148056957475798	9
6.360056845793437	1
6.197231439491664	9
7.47747	9
5.886165889591181	4
5.52285	9
6.581328859308868	4
5.965760162599342	5
6.50578	5
6.8778296804830035	9
6.549193594355505	9
6.2454795951783915	4
6.323381418890197	4
5.887608369532252	4
6.595479193676862	9
6.953866954382677	9
6.618336603979703	3
6.7894093559219035	4
5.5138431648139745	5
6.594068068820016	4
5.761189782089394	9
5.875688810704059	5
7.015804513535637	2
7.04922	6
6.379711231632155	9
6.717293664025122	9
5.918663630780964	2
6.338590568311988	9
7.237558938388211	6

## Sheet: Source data ED Fig2b_PAO1
Pred log2 MIC	True log2 MIC
6.946304210286751	9
6.222668452048131	9
7.1605214119412315	9
6.390440011198669	9
6.0385496559750305	6
5.237496644899378	9
5.139251322489646	9
7.031151447392335	9
5.813601849870971	9
6.868784905343638	9
4.519134249157669	4
5.0736282324170645	4
4.9009654632173465	9
5.035499427928587	9
4.185396007318747	9
4.93468	9
4.2522703921185405	5
5.608863638348301	9
5.531195691822115	6
3.7890758744977173	5
4.956098203662185	9
5.593435346086193	9
6.119103807848844	4
6.428339401096406	9
6.789878285654521	9
7.918212387330299	9
5.871994315554029	5
5.920858261016358	9
6.991538965577358	9
4.728587152249251	6
6.330051897922626	5
7.0761	4
5.990060316352589	9
5.299669753462736	5
6.809940888130011	9
6.381610087934383	9
5.053525747576068	9
5.679782569277077	9
6.646882528697443	9
5.4290109765953805	9
5.146188135900596	9
6.169341192966131	9
5.379598887599238	9
6.070756395553657	9
4.986332335813343	9
5.770047638869889	9
5.107625273067172	9
7.532222111797106	9
6.4531071330285545	9
4.76681	9
6.755631300211301	9
5.935090776159601	9
4.841332265080748	9
4.059265106358485	3
6.82976	9
4.624534457034492	5
6.252953753440287	9
4.409261800665822	9
6.835046041350973	6
5.129197771759568	9
4.9159207653694414	9
5.279506025397998	9
4.837181842820107	4
4.424235637312943	9
4.616746903941926	6
6.0421105596921985	9
6.721496114545315	9
6.951486852983241	5
4.522784824144558	2
6.307600290399049	9
4.80566	3
5.763273566333348	9
6.178190961760654	6
6.341042600808451	9
6.107482099047168	9
4.862327400517986	9
6.266623994142452	9
5.009188416902057	3
5.237889710373094	9
5.589351109645715	9

## Sheet: Source data ED Fig2b_PA14
Pred log2 MIC	True log2 MIC
6.403654252826865	9
6.325950594692617	9
7.130756080687008	9
6.233131090785237	9
5.341819450679262	9
6.043110424192686	9
5.563339981514034	9
7.0986445191582055	9
6.214558287183593	9
6.945483224633832	9
5.015066555538211	5
4.967332515682117	5
5.712337425766531	9
4.8752662325895795	9
5.557776048117068	9
5.1338700823041625	9
4.558187107870455	6
5.507133702788899	9
5.030457475079781	6
5.4359822243305524	9
5.203413785437082	9
5.162554996120735	9
5.173530755911614	5
6.384066043932457	9
5.51372	6
7.0715095577562606	9
5.372256519217519	6
5.743834298900129	9
7.0194968806338975	9
5.015557112521279	6
6.643934886642768	6
6.587332283876977	9
6.257431594349425	9
5.748563339781839	6
6.381726012595778	9
5.734615144313572	9
5.5363493063091855	9
5.844185566131743	9
6.564127687401876	9
6.0865296674417255	9
5.591628498092593	9
6.51057	9
3.650989560645711	9
6.234220977924872	9
4.413522460353918	9
6.352951099830476	9
4.945870319437964	6
6.9776189170043486	9
6.720480132898792	9
5.259768982501352	9
6.835367549354748	9
5.837434299466054	9
5.101995834407806	4
4.593241649975012	4
6.433708195401871	9
4.571362513319556	5
5.079491311940438	9
4.819739090419534	9
6.4947152873244995	9
5.877570772615775	9
4.84952	9
5.824181671029761	9
5.107772302997661	5
4.934080891007365	9
5.693590660546025	9
6.887179664894914	9
6.3479370218391775	9
5.295724383493415	9
4.727160471332285	4
6.628838031031057	9
4.907157469506009	4
6.298733820493754	9
5.787968699894097	9
6.372963934646908	9
5.598251090684378	9
5.530226280643853	9
6.519079194265659	9
5.30272	4
6.191075998567948	9
5.288237249623965	9

## Sheet: Source data ED Fig2b_ATCC12600
Pred log2 MIC	True log2 MIC
4.904087699716006	2
6.337496848137092	9
4.328204141535956	9
4.692504419488991	9
6.585608563194612	9
3.895373009172628	9
7.079332772829181	9
5.821662260442127	9
7.3428087662926895	9
5.065732822304815	9
5.746358911503139	6
6.709326344189658	9
6.478847585583127	9
5.5982740811028995	9
6.206571435148523	9
6.796514435380901	9
6.27934	5
4.807756811218964	9
6.711526981479079	6
6.323795716601701	9
6.3271902744174175	9
4.607812966164244	9
6.143719196524955	9
3.814968662364276	9
6.871128036222145	9
4.330830564733727	9
6.450587732915122	9
6.033352076465359	6
5.47234	9
6.599426854702209	9
7.364681418186818	9
4.572047325101502	0
6.5009674054904805	9
5.955208238676855	9
5.755666534131382	9
6.215680537800165	9
6.349627743672369	9
5.864795786675601	9
5.98225	9
6.31533	9
6.565798365388264	9
5.475526510965309	9
7.2655306621783575	9
5.65405	9
5.5703	9
5.771322622240726	9
6.916295161573551	9
2.7328010206315203	4
4.044718645521714	4
6.316884101645306	9
5.29246	9
6.335182555911207	9
5.759062066230541	9
6.248562539139212	9
6.54387	9
5.0500311123175115	5
4.509536807389084	9
6.3537167318765375	9
5.2262447437405655	9
6.236627888616929	9
5.773874856254068	9
6.506108143119072	9
6.910985519051446	9
5.799369184462588	9
5.183332192622468	9
4.895544504558181	9
5.903294383610234	9
6.387311354861666	9
6.330133308838915	5
5.859532301652779	9
5.227767256019705	4
5.628918265651756	9
4.9722727410756375	9
5.539496641421602	3
5.677714371126421	9
5.972413414951439	9
5.440842596867594	9
5.558185148241865	3
5.30387	9
6.484781978729788	9

## Sheet: Source data EDFig2b_ATCCBAA1556
Pred log2 MIC	True log2 MIC
5.023636959435175	2
6.145728498799388	9
4.010268719149265	9
5.202268037138506	9
6.1899043199242465	9
3.751752488360766	9
7.115465495475108	9
6.22776	9
6.667851829093955	9
5.832841543859235	9
5.3309212509973065	9
6.547339389400208	9
6.76542	9
6.274548307839601	9
6.82283	9
7.150481894044955	9
6.875960216716567	5
4.569793161063573	9
6.663794750834952	6
6.546803112026304	6
5.801532735466264	9
4.864693982986123	9
6.004284746994281	9
4.054997252675615	9
6.903586168371766	9
4.737302838812822	9
7.3157359427718145	9
6.989352034452791	9
6.196650318002552	9
7.122922911961637	9
6.71996	9
4.849519348487843	0
6.644048142006566	9
6.026000602527757	9
6.33498	9
6.897907203241662	9
6.9788188930807245	9
6.759196375731586	9
5.952986731942298	9
6.1429769061028825	9
6.759188198180135	9
5.044918028545192	9
5.592663036422102	9
7.137770725471976	9
6.512082040753121	9
5.895714137935868	9
6.564791679844087	9
3.143684834556484	5
4.002431595874071	9
6.503863573468735	9
6.030558999028741	9
6.433092983966252	9
5.462837732273844	9
6.7019191782846645	9
6.540869949185179	9
5.067419904153727	5
4.537736947466417	9
6.341341441463984	9
5.719955793064218	9
6.1664717486945255	9
5.381705942724129	9
6.241663762895755	9
6.822090555827783	9
4.829721010192495	9
5.465046075564843	9
5.150898215282777	9
5.7750811022669994	9
6.4132463470738035	9
6.774973082803747	6
6.289117918367533	9
6.631546542076325	5
5.791019067813211	9
5.51506	9
6.033538412524344	3
6.155777764150861	5
5.990120850525403	9
5.016001266838597	9
6.773229373166446	3
5.079404694695397	9
6.744699717796471	9

[truncated: 4 more sheets: Source data ED Fig2b_ATCC700802, Source data ED Fig2b_ATCC700221, Source data EDFig2b_All_strains, Source data EDFig2b_Correlation]
