# Supplementary material for: Deep learning reveals antibiotics in the archaeal proteome
Source: Nat Microbiol. 2025 Aug 12;10(9):2153–67. doi: 10.1038/s41564-025-02061-0 (PMC12408343; doi:10.1038/s41564-025-02061-0)
Supplement: Supplementary file 15 — Statistical source data. [file 41564_2025_2061_MOESM15_ESM.xlsx]

## Sheet: Source data Extended Data Fig5a
Œª (nm)	Archaeasin-1	Archaeasin-2	Archaeasin-3	Archaeasin-4	Archaeasin-5	Archaeasin-6	Archaeasin-7	Archaeasin-8	Archaeasin-9	Archaeasin-10	Archaeasin-11	Archaeasin-12	Archaeasin-13	Archaeasin-14	Archaeasin-15	Archaeasin-16	Archaeasin-17	Archaeasin-18	Archaeasin-19	Archaeasin-20	Archaeasin-21	Archaeasin-22	Archaeasin-23	Archaeasin-24	Archaeasin-25	Archaeasin-26	Archaeasin-27	Archaeasin-28	Archaeasin-29	Archaeasin-30	Archaeasin-31	Archaeasin-32	Archaeasin-33	Archaeasin-34	Archaeasin-35	Archaeasin-36	Archaeasin-37	Archaeasin-38	Archaeasin-39	Archaeasin-40	Archaeasin-41	Archaeasin-42	Archaeasin-43	Archaeasin-44	Archaeasin-45	Archaeasin-46	Archaeasin-47	Archaeasin-48	Archaeasin-49
260	0.0470197	0.132423	0.31553	0.178067	0.188609	0.245683	0.0713142	0.0994654	0.0689724	0.302082	-0.0413004	0.0580619	0.0960303	0.298386	0.334638	0.269794	0.187271	0.268653	0.200568	0.166293	0.115011	0.100872	0.138744	0.118514	0.2218	0.00040401	0.207149	0.0247335	-0.0099198	0.110953	0.0323429	0.109977	0.0157125	-0.0759382	0.0335849	0.1184	0.077799	0.0883643	0.0472996	0.069677	0.0623588	-0.102524	-0.0190286	-0.0227255	-0.0171497	-0.0168086	0.194236	0.299281	0.112764
259	0.0190581	0.114875	0.280693	0.128442	0.135356	0.234284	0.0690906	0.0781565	0.0844838	0.268448	-0.0445004	0.0130674	0.0588688	0.26994	0.327244	0.275719	0.185824	0.244798	0.195165	0.196844	0.10165	0.0638646	0.153223	0.11499	0.223125	-0.0333732	0.169375	0.0314797	0.0345024	0.112537	0.050389	0.0803682	0.021037	-0.0823924	0.0400328	0.101578	0.0979904	0.0565131	0.0386052	0.0370943	0.0722883	-0.0799332	-0.0154048	-0.0096718	-0.0233073	-0.0117084	0.155196	0.289742	0.095141
258	0.00712416	0.0317949	0.229658	0.114436	0.0882328	0.200363	0.0828434	0.0603719	0.0856306	0.221176	-0.0599159	-0.0385868	0.053832	0.280809	0.349761	0.233717	0.206109	0.232437	0.206358	0.224497	0.0693175	0.00934098	0.21278	0.130501	0.213291	-0.0721711	0.118168	0.0458641	0.0530503	0.143765	0.0697849	0.090798	0.0106114	-0.0721387	0.0322988	0.104619	0.135489	0.0268637	0.00878972	0.0143807	0.0638624	-0.0269915	-0.0126307	0.00254923	-0.0245665	-0.0133597	0.136731	0.290075	0.109404
257	0.00390732	-0.0086131	0.188072	0.107099	0.0683625	0.20849	0.121869	0.0518811	0.0934165	0.227277	-0.0348777	-0.0872008	0.0312337	0.273977	0.37645	0.227593	0.227726	0.225314	0.252025	0.244104	0.0708914	-0.03565	0.270329	0.156759	0.198918	-0.0380875	0.0777369	0.0763381	0.113503	0.187246	0.112029	0.128385	0.0289986	-0.0230607	0.0511902	0.124207	0.142846	0.0203491	-0.0101345	0.0156104	0.0737389	0.0249708	0.00566771	0.015905	-0.0114239	0.0106528	0.124469	0.307157	0.121624
256	-0.0222082	0.0239218	0.149631	0.154054	0.0316595	0.212605	0.151071	0.0607815	0.142726	0.185723	-0.0321607	-0.0852622	0.0292202	0.278133	0.398826	0.234784	0.250322	0.20369	0.25906	0.253892	0.0761391	-0.0623681	0.233487	0.164504	0.159331	-0.0101877	0.0266499	0.114868	0.177682	0.184666	0.0956108	0.197864	-0.0166579	0.0143235	0.00188054	0.10209	0.116481	0.0213182	-0.025887	0.0165553	0.0389341	0.0323261	0.0126381	0.0215111	-0.037314	0.0256998	0.120728	0.329411	0.101576
255	-0.0500986	-0.0122093	0.102831	0.184491	0.0244939	0.191475	0.137508	0.01982	0.0884095	0.101712	-0.0572378	-0.0871473	0.0533288	0.262685	0.414092	0.190593	0.19272	0.15799	0.174235	0.174202	0.0358134	-0.0690918	0.166772	0.108482	0.0927043	0.00078777	-0.0349632	0.0722018	0.178556	0.117048	0.10018	0.153987	-0.0879916	0.00477945	-0.0498374	0.0619151	0.0699929	-0.0027114	-0.0899984	-0.0084058	-0.0316074	0.0251059	-0.0370976	-0.0442261	-0.045174	-0.0167114	0.114406	0.31588	0.0656793
254	-0.0056296	-0.0060053	0.0786454	0.244372	0.0433207	0.207079	0.140679	0.00733911	0.0760599	0.113034	-0.0062346	-0.041177	0.12418	0.294268	0.448428	0.200885	0.187798	0.180519	0.190872	0.145023	0.103496	-0.0362591	0.212041	0.104507	0.053844	0.0211236	-0.0255857	0.0497221	0.167316	0.1082	0.123224	0.151518	-0.0721721	0.0222775	-0.074899	0.0630823	0.0144953	0.0510714	-0.106551	-0.0136959	-0.0232232	0.0342341	-0.0314136	-0.0126131	-0.0125812	-0.0340103	0.127361	0.346202	0.0929597
253	-0.0455392	0.050215	0.0515504	0.289218	0.0236089	0.222461	0.0788982	-0.0331495	0.0723529	0.0666004	-0.0104759	-0.0415833	0.0534203	0.243453	0.333939	0.1792	0.104352	0.136513	0.0940781	0.0890898	0.111938	-0.0941547	0.131735	0.0469121	0.0117781	-0.0582081	-0.0706017	-0.0501432	0.102049	0.0408997	0.0843024	0.078698	-0.125219	-0.0886826	-0.11618	-0.0199903	-0.105582	0.0259833	-0.114983	-0.107058	-0.0530742	-0.0529945	-0.0919848	-0.0318142	-0.0655144	-0.0766088	0.0414672	0.322118	-0.0083858
252	-0.0438946	0.110046	0.0371345	0.327308	-0.0227331	0.175825	0.0319261	-0.0556753	0.0904857	-0.0102632	-0.0570531	-0.0214803	0.0476279	0.243858	0.239371	0.169718	0.0441661	0.113857	0.0309742	0.0557444	0.125901	-0.0976193	0.0796653	-0.01171	0.00266659	-0.165257	-0.0812924	-0.0966321	0.0220323	-0.0589627	0.0516687	-0.0057798	-0.188105	-0.182319	-0.164312	-0.0914888	-0.131274	-0.0003661	-0.128709	-0.180808	-0.0633251	-0.119929	-0.139213	-0.045166	-0.1143	-0.0993451	0.00797371	0.34531	-0.0536069
251	-0.0335839	0.125834	0.0169842	0.322605	0.0228577	0.137439	0.0179682	-0.0851349	0.0423119	-0.0003755	-0.0296615	0.0213323	0.0978925	0.338051	0.263149	0.179281	0.0687884	0.154511	0.0426241	0.0980739	0.178135	0.0593776	0.159899	-0.021723	0.0826586	-0.173251	-0.0220396	-0.0892523	0.00173865	-0.0595455	0.088704	0.0264043	-0.126431	-0.157277	-0.138062	-0.0727294	-0.0604853	-0.0094689	-0.10671	-0.135545	0.0206451	-0.0965864	-0.0853258	-0.0234593	-0.040983	-0.0537185	0.0710437	0.433978	0.0493734
250	-0.0114647	0.16681	0.0400641	0.329773	0.0560175	0.136896	0.0206606	-0.0748275	0.113367	0.0896081	-0.0277411	-0.0078611	0.0359707	0.351038	0.20241	0.123178	0.0518262	0.130511	0.0166478	0.122358	0.153171	0.127288	0.183242	-0.0314233	0.107798	-0.223028	-0.0539625	-0.108176	-0.0698788	-0.0318373	0.050672	0.0468544	-0.116989	-0.161041	-0.127162	-0.133928	-0.105934	-0.0749557	-0.111516	-0.133702	0.057895	-0.158859	-0.0674537	-0.0236805	-0.0453086	-0.0589049	0.0873419	0.45333	0.0724142
249	-0.0614001	0.126571	-0.0062057	0.260354	0.00049121	0.0788388	-0.0129312	-0.101662	0.0989088	0.0431582	-0.0476913	-0.0999541	-0.0093943	0.332222	0.127117	0.0647653	0.00239956	0.151454	-0.0284941	0.116373	0.0618244	0.12407	0.177581	-0.0512497	0.110423	-0.233486	-0.152137	-0.124649	-0.142245	-0.0590248	0.0348375	0.0759303	-0.110592	-0.154952	-0.129191	-0.199226	-0.12175	-0.112103	-0.133281	-0.146144	0.0356209	-0.198988	-0.0689845	-0.0455213	-0.089695	-0.068006	0.058533	0.43763	0.0647138
248	-0.0528456	0.0544734	-0.032689	0.154192	-0.0470483	-0.0220952	0.00703885	-0.134244	0.0758751	0.0395085	-0.0290976	-0.151784	0.00305461	0.334046	0.168407	0.0609155	-0.0059058	0.220851	0.0309035	0.149324	0.0568097	0.207525	0.251006	-0.0437216	0.092296	-0.170236	-0.18702	-0.0705383	-0.152641	-0.0715069	0.0428663	0.109721	-0.0855485	-0.0523424	-0.126633	-0.203994	-0.113991	-0.117136	-0.175848	-0.0863972	0.0473046	-0.177156	-0.0342166	-0.0831746	-0.0790538	-0.0872076	0.0555667	0.423529	0.0936774
247	-0.108374	-0.0550764	-0.0470696	0.0839977	-0.0752828	-0.0795421	-0.0040273	-0.200203	0.0468966	0.0731022	-0.0672467	-0.262313	-0.0652889	0.274481	0.165474	-0.0825487	-0.0502784	0.22791	-0.0223033	0.135737	0.0391361	0.221191	0.24842	-0.0661961	-0.0008543	-0.184849	-0.316539	-0.0943554	-0.194476	-0.0940231	0.0276152	0.0776974	-0.12093	-0.0761681	-0.210641	-0.23463	-0.171763	-0.188278	-0.263048	-0.10301	0.0145102	-0.199559	-0.0938189	-0.140719	-0.0744588	-0.13914	0.0106572	0.300775	0.0777988
246	-0.196028	-0.215649	-0.110656	-0.0455339	-0.184101	-0.176578	-0.0926912	-0.276517	0.0472206	-0.0126598	-0.114791	-0.387757	-0.203522	0.182167	0.104518	-0.257781	-0.114661	0.155363	-0.0911485	0.0550984	-0.0382454	0.0330512	0.135804	-0.125499	-0.135124	-0.288102	-0.469387	-0.158793	-0.256482	-0.122158	-0.0083512	-0.0048109	-0.193497	-0.152854	-0.30385	-0.31468	-0.233466	-0.243139	-0.377252	-0.16238	-0.0510925	-0.262243	-0.155915	-0.20319	-0.137002	-0.202998	-0.115314	0.148657	0.00856291
245	-0.250303	-0.313797	-0.191011	-0.173621	-0.289545	-0.306299	-0.203434	-0.344701	0.00704944	-0.1255	-0.143129	-0.476561	-0.230996	0.156725	0.111173	-0.318445	-0.119232	0.149809	-0.0525263	0.0178275	-0.0345041	-0.0802685	0.130132	-0.173235	-0.232132	-0.319791	-0.587967	-0.161975	-0.233265	-0.144997	0.0314099	0.0028231	-0.213266	-0.159106	-0.372851	-0.300151	-0.220908	-0.254303	-0.38406	-0.211176	-0.0928506	-0.2695	-0.146053	-0.246526	-0.197992	-0.202681	-0.180125	0.112274	0.0238752
244	-0.243133	-0.329957	-0.193987	-0.190968	-0.307837	-0.330779	-0.245552	-0.358893	-0.003644	-0.129403	-0.173032	-0.602764	-0.296249	0.0915015	0.127291	-0.491635	-0.104904	0.0783168	-0.0657383	-0.003449	-0.0063845	-0.123701	0.133043	-0.220413	-0.306148	-0.334386	-0.724664	-0.15785	-0.201123	-0.174162	0.0148342	-0.0183319	-0.299536	-0.220692	-0.443501	-0.304941	-0.215217	-0.336199	-0.414067	-0.234043	-0.095155	-0.306514	-0.158715	-0.324258	-0.21725	-0.251428	-0.191466	0.119316	0.00861629
243	-0.195557	-0.322521	-0.196352	-0.16956	-0.259763	-0.317427	-0.313551	-0.311062	-0.00044	-0.0632335	-0.178056	-0.811842	-0.355457	-0.0018801	0.0670921	-0.74229	-0.11583	-0.0351411	-0.146067	-0.105974	-0.0240027	-0.201052	0.108928	-0.303361	-0.403124	-0.374165	-0.956521	-0.229886	-0.210745	-0.264714	-0.0542119	-0.0577772	-0.397622	-0.297387	-0.567894	-0.3851	-0.24997	-0.443365	-0.520731	-0.294398	-0.107092	-0.385706	-0.203998	-0.345485	-0.224447	-0.292195	-0.13177	0.0941962	-0.0276733
242	-0.118549	-0.30433	-0.187704	-0.159296	-0.169225	-0.289642	-0.322863	-0.221493	0.0453026	-0.0326696	-0.1662	-1.06367	-0.355238	-0.0629797	-0.0098667	-0.942372	-0.115432	-0.119105	-0.240204	-0.162555	-0.024574	-0.271741	0.11231	-0.397025	-0.505428	-0.454328	-1.1829	-0.313707	-0.286158	-0.338406	-0.151312	-0.0726956	-0.514466	-0.351124	-0.660905	-0.51717	-0.285657	-0.513643	-0.612214	-0.355804	-0.130897	-0.488677	-0.206098	-0.406692	-0.294269	-0.333085	-0.136784	0.0435735	-0.0946709
241	-0.0748176	-0.273255	-0.121707	-0.143083	-0.162581	-0.327311	-0.26482	-0.186001	0.0593609	0.0223351	-0.191333	-1.38784	-0.437985	-0.111896	-0.120941	-1.21239	-0.191026	-0.206556	-0.364625	-0.190394	0.0111289	-0.285077	0.18152	-0.470845	-0.656587	-0.515758	-1.47532	-0.400125	-0.395404	-0.422599	-0.219985	-0.113103	-0.689721	-0.463347	-0.771144	-0.635349	-0.364488	-0.652454	-0.737302	-0.444395	-0.190479	-0.578251	-0.283614	-0.465441	-0.375393	-0.375629	-0.138219	-0.0254724	-0.13961
240	-0.0638727	-0.321696	-0.0821076	-0.148244	-0.159289	-0.336226	-0.217029	-0.196637	0.0404369	0.055136	-0.25147	-1.81925	-0.578749	-0.233503	-0.284301	-1.56723	-0.314816	-0.274391	-0.522092	-0.279812	-0.0412507	-0.279999	0.167709	-0.553802	-0.860202	-0.650127	-1.8033	-0.567039	-0.527559	-0.54997	-0.369137	-0.188506	-0.856272	-0.650744	-0.91792	-0.855713	-0.464785	-0.835443	-0.900444	-0.569215	-0.220514	-0.716874	-0.420244	-0.555414	-0.45041	-0.44389	-0.13753	-0.118607	-0.270454
239	-0.112922	-0.39252	-0.144432	-0.214692	-0.150132	-0.412643	-0.194207	-0.244155	0.031177	0.0848702	-0.316002	-2.30512	-0.716466	-0.400544	-0.496397	-1.94543	-0.502402	-0.346711	-0.692162	-0.406611	-0.141575	-0.409362	0.125234	-0.714995	-1.153	-0.861283	-2.16629	-0.769693	-0.707032	-0.667084	-0.537355	-0.311835	-1.03415	-0.799688	-1.11439	-1.09184	-0.582458	-1.03915	-1.09448	-0.746452	-0.294237	-0.912968	-0.590405	-0.653515	-0.55489	-0.537038	-0.202758	-0.316179	-0.456748
238	-0.180945	-0.425952	-0.240609	-0.348838	-0.23596	-0.515327	-0.197911	-0.362907	0.0668127	0.0661626	-0.386465	-2.80022	-0.871405	-0.527264	-0.675034	-2.26649	-0.651283	-0.433808	-0.812961	-0.466859	-0.223001	-0.542365	0.095236	-0.81219	-1.46367	-1.09076	-2.54991	-0.885303	-0.887537	-0.742434	-0.620854	-0.433841	-1.21573	-0.924052	-1.28102	-1.24527	-0.658386	-1.22904	-1.20293	-0.903082	-0.33322	-1.07718	-0.719768	-0.76252	-0.676903	-0.603803	-0.303376	-0.468495	-0.608813
237	-0.254071	-0.51102	-0.371857	-0.515161	-0.368352	-0.646511	-0.311553	-0.506394	0.0101251	-0.0005957	-0.40799	-3.36464	-1.06197	-0.649502	-0.805295	-2.63996	-0.781309	-0.537965	-0.904554	-0.517452	-0.292119	-0.72434	0.127497	-0.91287	-1.76725	-1.22474	-3.01306	-0.993933	-0.957092	-0.820006	-0.647792	-0.51676	-1.31138	-1.06437	-1.41234	-1.39164	-0.768897	-1.43279	-1.32023	-1.04101	-0.352917	-1.2469	-0.812272	-0.839969	-0.766273	-0.715681	-0.331842	-0.560165	-0.74924
236	-0.330379	-0.611774	-0.542672	-0.671862	-0.40008	-0.724322	-0.397276	-0.566545	-0.0315012	-0.037343	-0.452122	-4.00361	-1.16248	-0.811484	-0.999276	-3.05948	-0.879451	-0.625334	-1.03645	-0.602716	-0.351436	-0.934006	0.126164	-1.06519	-2.09763	-1.36299	-3.48925	-1.13365	-1.06996	-0.927724	-0.748222	-0.588632	-1.39717	-1.18826	-1.58478	-1.53826	-0.848492	-1.61931	-1.4832	-1.19626	-0.370496	-1.47744	-0.856434	-0.938786	-0.842577	-0.847215	-0.346643	-0.654378	-0.956801
235	-0.397764	-0.6696	-0.681969	-0.778118	-0.395155	-0.844273	-0.473935	-0.623582	-0.0415381	-0.0509539	-0.477402	-4.67742	-1.30284	-0.876477	-1.25833	-3.50625	-1.00584	-0.786497	-1.22105	-0.678574	-0.420327	-1.20767	0.153651	-1.23268	-2.49119	-1.54504	-4.06229	-1.21278	-1.26436	-1.0517	-0.864178	-0.72201	-1.61455	-1.30542	-1.87909	-1.70371	-0.933552	-1.8321	-1.69647	-1.34538	-0.467631	-1.72291	-0.922582	-1.05949	-0.950121	-1.0232	-0.451821	-0.818374	-1.25175
234	-0.381952	-0.713636	-0.729686	-0.873916	-0.432844	-0.930742	-0.551498	-0.676662	-0.0596502	-0.0979624	-0.507315	-5.36673	-1.41665	-0.863959	-1.46732	-3.91636	-1.08781	-0.890562	-1.34766	-0.689607	-0.47521	-1.38698	0.236943	-1.3249	-2.89744	-1.74035	-4.64765	-1.24583	-1.31762	-1.14209	-0.882659	-0.809844	-1.8062	-1.3715	-2.05348	-1.82504	-0.954312	-2.04819	-1.82333	-1.40479	-0.512448	-1.89653	-0.973304	-1.13665	-1.06078	-1.1326	-0.457318	-0.910132	-1.44275
233	-0.336995	-0.753542	-0.781802	-0.852399	-0.398053	-0.971467	-0.564423	-0.713731	-0.11327	-0.0891278	-0.504704	-6.09024	-1.47306	-0.866168	-1.65277	-4.37312	-1.1848	-0.921263	-1.49193	-0.745198	-0.448411	-1.51531	0.385284	-1.46023	-3.27102	-1.85607	-5.18636	-1.33077	-1.2761	-1.14311	-0.841341	-0.815839	-1.93432	-1.50502	-2.14882	-1.96104	-0.953426	-2.21618	-1.94805	-1.45609	-0.498541	-2.07438	-0.985977	-1.15377	-1.09744	-1.21316	-0.40967	-0.99819	-1.57274
232	-0.342684	-0.770595	-0.88731	-0.883402	-0.364611	-1.06424	-0.51725	-0.779258	-0.0566384	-0.026253	-0.494217	-6.75835	-1.5278	-0.875108	-1.92982	-4.86245	-1.29405	-0.964241	-1.59415	-0.795302	-0.462289	-1.6013	0.532863	-1.58128	-3.67822	-2.04209	-5.63736	-1.46818	-1.26107	-1.14144	-0.883199	-0.793856	-2.08436	-1.61345	-2.27557	-2.04852	-0.940579	-2.36459	-2.05952	-1.50314	-0.478103	-2.15493	-1.10219	-1.14458	-1.11656	-1.21279	-0.40058	-1.07008	-1.75167
231	-0.311847	-0.790283	-0.931635	-0.959715	-0.353057	-1.12571	-0.528671	-0.842622	-3.13e-08	0.00799947	-0.501459	-7.4111	-1.6934	-0.946987	-2.17452	-5.38652	-1.39417	-1.02479	-1.6921	-0.841887	-0.565872	-1.68501	0.580822	-1.74712	-4.14662	-2.24371	-6.17156	-1.58003	-1.24158	-1.23327	-0.96674	-0.832466	-2.31264	-1.69218	-2.50263	-2.15525	-0.98664	-2.5785	-2.14558	-1.55828	-0.454461	-2.24814	-1.25631	-1.17943	-1.23644	-1.26228	-0.472277	-1.16377	-1.94387
230	-0.266814	-0.813261	-0.970757	-0.998176	-0.311777	-1.16041	-0.545246	-0.909766	-0.0005171	0.0616313	-0.494193	-8.05653	-1.89692	-1.13064	-2.33025	-5.90805	-1.43471	-1.04644	-1.78365	-0.893333	-0.582909	-1.79817	0.668212	-1.93227	-4.5677	-2.38397	-6.61887	-1.67647	-1.15106	-1.30616	-0.968895	-0.811887	-2.51151	-1.79966	-2.61629	-2.23828	-0.998586	-2.7366	-2.27388	-1.62863	-0.339614	-2.35624	-1.34681	-1.14579	-1.30146	-1.24069	-0.454399	-1.23783	-2.04553
229	-0.339132	-0.818697	-1.03117	-1.01084	-0.271644	-1.21656	-0.60249	-0.942061	0.0210551	0.118791	-0.40247	-8.67321	-2.13953	-1.29438	-2.42115	-6.39846	-1.46707	-1.07539	-1.90169	-0.926035	-0.539249	-1.93282	0.728841	-2.09354	-4.87117	-2.45547	-7.00826	-1.81306	-1.13131	-1.36062	-1.01253	-0.748566	-2.65566	-1.89989	-2.80257	-2.27259	-0.99591	-2.84184	-2.48088	-1.68268	-0.209648	-2.51327	-1.35775	-1.04259	-1.30647	-1.19685	-0.459427	-1.27898	-2.2175
228	-0.445155	-0.87667	-1.15279	-1.10727	-0.241787	-1.27969	-0.709247	-0.983068	0.0711128	0.0575476	-0.325717	-9.31076	-2.59083	-1.5677	-2.53235	-6.93326	-1.52132	-1.17331	-2.03317	-0.916283	-0.578744	-2.08823	0.710653	-2.29006	-5.20916	-2.54107	-7.42909	-1.93967	-1.13695	-1.5286	-1.11004	-0.728388	-2.80691	-1.91175	-3.13757	-2.32029	-1.00934	-2.94051	-2.63246	-1.75385	-0.125851	-2.62114	-1.42655	-1.08578	-1.42655	-1.22998	-0.576045	-1.29509	-2.47037
227	-0.489816	-0.972176	-1.22176	-1.13276	-0.184031	-1.24884	-0.883635	-0.999953	0.0838229	0.0111327	-0.240054	-10.0055	-3.06728	-1.9815	-2.56467	-7.44958	-1.59373	-1.283	-2.16373	-0.913032	-0.639228	-2.15069	0.585189	-2.4756	-5.50327	-2.66779	-7.88253	-2.02356	-1.13382	-1.71023	-1.12693	-0.753506	-3.03482	-1.89626	-3.48433	-2.42949	-0.932757	-3.09049	-2.75574	-1.82701	-0.049714	-2.7811	-1.43143	-1.13299	-1.5775	-1.32959	-0.651686	-1.32317	-2.70263
226	-0.532057	-1.03273	-1.29362	-1.08838	-0.112688	-1.28235	-1.07338	-0.979268	0.0363426	-0.0240759	-0.220595	-10.6343	-3.46037	-2.25358	-2.59843	-7.78621	-1.65323	-1.31987	-2.27207	-0.855959	-0.633856	-2.24974	0.421794	-2.64279	-5.73696	-2.78025	-8.14976	-2.14562	-1.05542	-1.83791	-1.01208	-0.715954	-3.17136	-1.95097	-3.75526	-2.5675	-0.870862	-3.21713	-2.83047	-1.84997	0.0324522	-2.87379	-1.4233	-1.06926	-1.60148	-1.39302	-0.640654	-1.28649	-2.98627
225	-0.511153	-0.949803	-1.27427	-1.0478	-0.027938	-1.27842	-1.21744	-0.864055	0.100197	-0.0820618	-0.232762	-11.1688	-3.89116	-2.63195	-2.65213	-8.07481	-1.73192	-1.32816	-2.32261	-0.759677	-0.636659	-2.35018	0.243212	-2.78552	-5.95078	-2.88302	-8.30118	-2.30426	-0.909829	-1.96796	-0.91919	-0.659043	-3.23973	-1.9125	-4.09073	-2.58472	-0.783581	-3.33534	-2.88522	-1.80496	0.131995	-2.91731	-1.43801	-1.01457	-1.64329	-1.45071	-0.743728	-1.21649	-3.35805
224	-0.415212	-0.91504	-1.23351	-1.10037	0.0890849	-1.24624	-1.32153	-0.765266	0.165729	-0.119508	-0.363302	-11.614	-4.31935	-3.11382	-2.73934	-8.40295	-1.79882	-1.39509	-2.31215	-0.657857	-0.636628	-2.43405	0.0619797	-2.8825	-6.19338	-3.02942	-8.46367	-2.42175	-0.693279	-2.14505	-0.834829	-0.70073	-3.33302	-1.89883	-4.42234	-2.61725	-0.724925	-3.55556	-2.89212	-1.85192	0.242549	-2.88328	-1.47887	-1.04753	-1.72179	-1.49129	-0.796386	-1.13754	-3.69793
223	-0.381422	-0.876388	-1.09568	-1.17077	0.197967	-1.20098	-1.38603	-0.644925	0.191205	-0.102713	-0.429664	-11.9125	-4.68416	-3.42571	-2.81709	-8.61918	-1.82069	-1.36997	-2.29612	-0.509782	-0.598023	-2.5075	-0.17606	-2.94092	-6.36573	-3.11701	-8.53518	-2.46245	-0.353667	-2.24972	-0.7026	-0.692824	-3.42019	-1.77981	-4.59326	-2.60691	-0.612041	-3.8452	-2.89721	-1.91534	0.288331	-2.84162	-1.44125	-0.907212	-1.75329	-1.45236	-0.725207	-1.08368	-4.06567
222	-0.348577	-0.725425	-0.938675	-1.17213	0.276913	-1.23099	-1.39279	-0.50479	0.110728	-0.143146	-0.546256	-12.077	-5.0365	-3.69093	-2.85372	-8.79659	-1.83143	-1.34804	-2.36814	-0.370385	-0.577103	-2.70713	-0.47893	-3.06403	-6.47014	-3.11091	-8.48951	-2.54283	0.036146	-2.3534	-0.608554	-0.746499	-3.50158	-1.62807	-4.80022	-2.46409	-0.575566	-4.05697	-2.92245	-1.96647	0.257966	-2.79052	-1.41139	-0.736987	-1.79696	-1.36207	-0.708029	-1.07042	-4.48652
221	-0.270556	-0.557102	-0.814455	-1.17355	0.376735	-1.21052	-1.35734	-0.321919	0.119686	-0.135874	-0.556153	-12.2184	-5.48249	-4.09378	-2.91065	-8.97022	-1.87799	-1.4181	-2.3991	-0.292034	-0.602311	-2.8626	-0.662468	-3.12326	-6.56021	-3.08823	-8.4991	-2.5752	0.405246	-2.46238	-0.610155	-0.849871	-3.63656	-1.43951	-5.00314	-2.31032	-0.562779	-4.31858	-2.91632	-2.1011	0.196328	-2.82139	-1.40991	-0.667891	-1.91227	-1.26447	-0.717506	-1.08424	-4.87
220	-0.280197	-0.513883	-0.7409	-1.23322	0.402601	-1.19642	-1.40757	-0.188819	0.089528	-0.141374	-0.590643	-12.3297	-5.92382	-4.45897	-2.91936	-9.17155	-1.85766	-1.43132	-2.37081	-0.211755	-0.563406	-2.92429	-0.948061	-3.11324	-6.58689	-3.03298	-8.59731	-2.58954	0.779895	-2.62606	-0.624388	-0.996256	-3.78382	-1.28832	-5.14498	-2.23737	-0.578356	-4.64094	-2.89282	-2.26616	0.0528944	-2.78778	-1.33611	-0.611159	-2.05804	-1.20667	-0.565436	-1.14635	-5.20533
219	-0.359347	-0.514952	-0.711637	-1.29646	0.350861	-1.23578	-1.56913	-0.124398	-0.0234561	-0.168357	-0.669067	-12.4918	-6.39615	-4.77404	-2.97751	-9.37965	-1.92419	-1.46966	-2.43079	-0.225259	-0.605287	-3.01764	-1.29356	-3.22656	-6.71098	-2.99855	-8.67452	-2.71498	1.08362	-2.80063	-0.637349	-1.14983	-3.90202	-1.15422	-5.26538	-2.28218	-0.556942	-4.90097	-2.92124	-2.45106	-0.215546	-2.83345	-1.31181	-0.572736	-2.24194	-1.22871	-0.52134	-1.32591	-5.58237
218	-0.412528	-0.572935	-0.738392	-1.33271	0.27445	-1.29598	-1.77775	-0.0878036	-0.173793	-0.137596	-0.808232	-12.6098	-6.71278	-5.06453	-2.92582	-9.62078	-1.98398	-1.54421	-2.43729	-0.293984	-0.609272	-3.09524	-1.53666	-3.29941	-6.87615	-3.03157	-8.85538	-2.84794	1.22389	-2.93603	-0.749975	-1.4026	-4.02716	-1.12442	-5.43139	-2.33304	-0.567275	-5.09304	-2.96669	-2.54369	-0.458926	-2.9667	-1.33453	-0.578082	-2.38601	-1.28582	-0.54351	-1.49642	-5.87707
217	-0.522848	-0.762783	-0.833346	-1.44958	0.148226	-1.34335	-1.98874	-0.113143	-0.314148	-0.115219	-0.938045	-12.8324	-7.20005	-5.41837	-3.0482	-9.78049	-2.12231	-1.58496	-2.41112	-0.421677	-0.610751	-3.29271	-1.66444	-3.33723	-7.10275	-3.13599	-9.21454	-2.91151	1.18318	-3.16998	-0.898028	-1.67224	-4.16569	-1.15378	-5.56692	-2.53011	-0.660058	-5.37775	-3.06588	-2.68002	-0.756458	-3.19431	-1.33378	-0.712612	-2.54853	-1.45573	-0.513638	-1.66265	-6.16599
216	-0.647979	-0.929149	-0.914439	-1.67053	-0.0503385	-1.38412	-2.18992	-0.177792	-0.474759	-0.146994	-1.14904	-13.1127	-7.72019	-5.83967	-3.25413	-10.093	-2.27719	-1.63728	-2.49845	-0.592445	-0.651406	-3.56037	-1.84477	-3.50929	-7.38456	-3.32413	-9.64944	-3.0382	1.0508	-3.49423	-1.03817	-1.97763	-4.35339	-1.24054	-5.68371	-2.82339	-0.81774	-5.73002	-3.24793	-2.93332	-1.12718	-3.45088	-1.34971	-0.908976	-2.80627	-1.73945	-0.453304	-1.92424	-6.47977
215	-0.655229	-1.05739	-0.995181	-1.93576	-0.269569	-1.49734	-2.29467	-0.314165	-0.714317	-0.136004	-1.41817	-13.4876	-8.17744	-6.09492	-3.53941	-10.4596	-2.45797	-1.73651	-2.70502	-0.797322	-0.795417	-3.90644	-1.94031	-3.70042	-7.78138	-3.55651	-10.2081	-3.24087	0.828953	-3.75322	-1.23949	-2.35124	-4.58321	-1.40377	-5.7262	-3.14564	-1.00217	-6.05969	-3.42782	-3.20743	-1.52101	-3.77995	-1.43705	-1.16693	-3.10755	-1.98512	-0.508197	-2.2497	-6.74816
214	-0.695175	-1.31006	-1.13061	-2.19214	-0.539136	-1.67462	-2.44171	-0.412314	-1.06296	-0.236753	-1.74393	-14.153	-8.76825	-6.4428	-3.86352	-10.9164	-2.66692	-1.86094	-2.97731	-1.01929	-1.01987	-4.26558	-2.08427	-3.93894	-8.29525	-3.76254	-10.9967	-3.43874	0.451989	-4.14542	-1.52334	-2.77773	-4.9828	-1.647	-5.83716	-3.50272	-1.29842	-6.44049	-3.67981	-3.49521	-1.9671	-4.24656	-1.57408	-1.52414	-3.50003	-2.3052	-0.603893	-2.62238	-7.02053
213	-0.807573	-1.54326	-1.32239	-2.60054	-0.965491	-1.92025	-2.72911	-0.559015	-1.44273	-0.418487	-2.15026	-14.9629	-9.48637	-6.95326	-4.39477	-11.5834	-2.95249	-2.07056	-3.35201	-1.23206	-1.2655	-4.68358	-2.27862	-4.24836	-8.76648	-3.9787	-11.9261	-3.71568	0.147667	-4.63926	-1.74504	-3.16456	-5.40071	-1.96115	-5.83715	-4.00926	-1.64052	-7.0162	-4.01135	-3.84443	-2.42992	-4.78367	-1.72547	-2.00707	-3.92663	-2.72356	-0.712726	-2.99285	-7.27682
212	-0.827913	-1.72632	-1.43058	-3.05225	-1.37853	-2.19856	-3.07399	-0.738988	-1.80771	-0.564276	-2.50785	-15.8891	-10.145	-7.29204	-4.90967	-12.4669	-3.25077	-2.26773	-3.76593	-1.3808	-1.48305	-5.05439	-2.38801	-4.53423	-9.38032	-4.20981	-12.9375	-4.08074	-0.205559	-5.11445	-2.08866	-3.51566	-5.90994	-2.31866	-5.63433	-4.6099	-1.96593	-7.61871	-4.38828	-4.23877	-2.84749	-5.37659	-1.84117	-2.54278	-4.4372	-3.10563	-0.912569	-3.33955	-7.42274
211	-0.907968	-2.07988	-1.56423	-3.5658	-1.75782	-2.55591	-3.56809	-0.965072	-2.1669	-0.643326	-2.9621	-17.1123	-11.0456	-7.71877	-5.46741	-13.6683	-3.71247	-2.57677	-4.288	-1.53112	-1.83873	-5.55844	-2.58069	-4.86357	-10.209	-4.50109	-14.268	-4.55685	-0.697514	-5.76299	-2.53353	-3.91521	-6.5527	-2.87158	-5.52819	-5.34218	-2.36632	-8.24222	-4.97602	-4.6667	-3.31852	-6.14944	-2.05129	-3.27148	-5.02753	-3.65054	-1.31382	-3.84043	-7.60071
210	-1.10088	-2.61953	-1.83759	-4.29773	-2.22856	-3.01857	-4.19488	-1.2689	-2.69248	-0.787885	-3.46124	-18.661	-12.1884	-8.28301	-6.07878	-14.9829	-4.37401	-3.03888	-4.88588	-1.78966	-2.29818	-6.25973	-2.79209	-5.32768	-11.1729	-4.9314	-15.9351	-5.14523	-1.20551	-6.69224	-2.95013	-4.34231	-7.41	-3.51412	-5.50083	-6.32459	-2.95105	-8.94008	-5.69687	-5.19172	-3.90585	-7.17686	-2.36848	-4.18822	-5.65088	-4.34512	-1.8078	-4.43399	-7.87434
209	-1.2396	-3.13801	-2.07808	-5.1814	-2.70247	-3.56684	-4.83604	-1.66997	-3.23267	-0.921535	-4.05605	-20.2582	-13.4583	-8.94264	-6.83344	-16.4249	-5.16554	-3.56708	-5.66618	-2.11235	-2.72756	-7.16054	-2.90099	-5.86189	-12.3411	-5.46622	-17.7188	-5.82373	-1.80282	-7.73363	-3.47314	-4.78438	-8.49603	-4.24881	-5.40167	-7.55277	-3.71181	-9.78342	-6.60364	-5.86186	-4.62048	-8.30226	-2.74771	-5.34361	-6.43202	-5.12407	-2.37629	-5.0774	-8.14963
208	-1.32407	-3.85269	-2.41008	-6.14987	-3.15921	-4.18379	-5.5296	-2.07179	-3.97576	-1.06896	-4.7505	-22.1239	-15.0191	-9.67224	-7.61812	-17.8267	-6.14207	-4.18645	-6.64794	-2.54474	-3.39499	-8.28121	-3.04734	-6.5648	-13.8605	-6.11908	-19.5697	-6.57293	-2.66477	-9.06596	-4.13275	-5.30518	-9.84618	-5.24351	-5.32952	-8.98964	-4.64288	-10.6613	-7.72803	-6.69647	-5.41513	-9.65302	-3.21216	-6.67855	-7.41603	-6.14842	-3.06328	-5.88661	-8.56985
207	-1.55481	-4.76691	-2.87495	-7.2515	-3.77028	-4.92315	-6.35321	-2.54824	-4.86587	-1.23198	-5.62133	-23.8636	-16.715	-10.3576	-8.44104	-19.2378	-7.32446	-4.9077	-7.87983	-3.0831	-4.21376	-9.52384	-3.33169	-7.4025	-15.2548	-6.75224	-21.544	-7.30209	-3.42529	-10.6067	-4.77918	-5.92281	-11.3712	-6.39937	-5.63582	-10.6204	-5.71328	-11.6137	-9.06347	-7.63649	-6.1597	-11.2893	-3.7854	-8.27809	-8.40534	-7.38601	-3.73122	-6.80171	-9.2011
206	-1.7411	-5.72171	-3.35832	-8.26001	-4.46911	-5.68832	-7.17365	-3.09185	-5.84482	-1.51703	-6.46845	-25.2634	-18.2255	-10.88	-9.19647	-20.3109	-8.58277	-5.61106	-9.11645	-3.64855	-4.93371	-10.7165	-3.53664	-8.31034	-16.5575	-7.47036	-23.3185	-8.05299	-4.14838	-12.1502	-5.48729	-6.59292	-13.0485	-7.67415	-5.93954	-12.4655	-6.77085	-12.5038	-10.4481	-8.57873	-6.99198	-13.0701	-4.41626	-10.0624	-9.36292	-8.6222	-4.45663	-7.64148	-9.91587
205	-1.86869	-6.60077	-3.89093	-9.19127	-5.17791	-6.63572	-8.11628	-3.63967	-6.77024	-1.79415	-7.366	-26.4747	-19.6826	-11.3601	-9.97452	-21.0654	-9.93508	-6.44324	-10.541	-4.29952	-5.65807	-11.9599	-3.87358	-9.44129	-17.8719	-8.31864	-24.8392	-8.81472	-5.13134	-13.6853	-6.32188	-7.37709	-14.9143	-9.06602	-6.45618	-14.396	-7.89428	-13.4355	-12.1079	-9.63397	-7.81757	-14.9596	-5.12507	-11.9743	-10.4277	-10.088	-5.22126	-8.61874	-10.6484
204	-2.00634	-7.56433	-4.48047	-10.026	-5.93521	-7.61825	-9.14235	-4.17851	-7.62237	-2.00399	-8.16652	-27.3188	-21.0541	-11.481	-10.4942	-21.3745	-11.2825	-7.33412	-11.9682	-4.95034	-6.50033	-13.077	-4.33515	-10.5677	-18.7965	-9.19929	-26.039	-9.44922	-5.92802	-15.238	-7.04386	-8.13581	-16.6534	-10.5321	-7.19113	-16.3254	-9.002	-14.2129	-13.751	-10.7002	-8.45807	-16.8323	-5.87889	-14.0208	-11.4665	-11.6159	-5.93213	-9.60076	-11.4745
203	-2.20074	-8.46136	-4.86195	-10.5652	-6.63027	-8.6543	-10.0408	-4.66048	-8.33894	-2.24911	-8.89454	-27.2285	-21.9576	-11.2322	-10.7401	-21.4999	-12.6074	-8.0574	-13.3406	-5.37727	-7.21914	-13.9889	-4.574	-11.6056	-19.2421	-9.99028	-26.9629	-9.90308	-6.54987	-16.5192	-7.61249	-8.87221	-18.2755	-11.8805	-8.11866	-18.2148	-10.0229	-14.7831	-15.29	-11.5887	-9.03066	-18.7226	-6.57168	-16.1439	-12.4119	-12.9563	-6.41431	-10.5134	-12.2331
202	-2.33665	-9.2583	-5.13123	-11.0558	-7.18395	-9.56516	-10.8189	-5.02799	-9.03255	-2.55204	-9.46767	-26.789	-22.7596	-10.9076	-10.7019	-20.9626	-13.8337	-8.70794	-14.4612	-5.86195	-7.90639	-14.8018	-4.76333	-12.6694	-19.2182	-10.8401	-27.2751	-10.322	-7.12521	-17.4871	-8.13024	-9.50052	-19.693	-13.1151	-8.90654	-19.9857	-11.0114	-15.1455	-16.7484	-12.3552	-9.6132	-20.4959	-7.18993	-18.108	-13.2583	-14.2921	-6.95015	-11.5119	-12.8113
201	-2.44586	-9.80314	-5.36975	-11.5025	-7.59272	-10.3692	-11.4987	-5.31825	-9.6045	-2.80268	-9.91131	-25.6909	-23.1511	-10.4719	-10.3884	-19.9464	-14.9332	-9.26632	-15.4258	-6.36255	-8.66831	-15.3889	-4.99313	-13.541	-18.4242	-11.5235	-27.0527	-10.503	-7.51729	-18.0145	-8.49449	-9.95482	-20.9033	-14.0101	-9.73861	-21.374	-11.9578	-15.1302	-17.8982	-13.0353	-10.0134	-21.9175	-7.66418	-19.922	-13.9821	-15.4658	-7.27474	-12.4155	-13.0736
200	-2.52584	-10.195	-5.34375	-11.7471	-7.87538	-10.8689	-11.8643	-5.48401	-10.0473	-2.98044	-10.1314	-23.668	-23.0273	-9.58055	-9.67421	-18.3919	-15.7266	-9.60504	-16.1147	-6.55033	-9.27554	-15.3644	-5.06729	-14.0615	-16.9755	-11.9559	-25.8927	-10.3691	-7.66508	-18.0968	-8.4448	-10.2154	-21.6854	-14.6069	-10.4193	-22.4186	-12.6391	-14.7788	-18.5753	-13.3811	-10.1611	-22.8662	-7.96779	-21.4984	-14.472	-16.3064	-7.40102	-12.8033	-13.1557
199	-2.5136	-10.2615	-5.15223	-11.7108	-7.86529	-11.059	-11.8489	-5.422	-10.2155	-3.05775	-10.0502	-20.5103	-22.5068	-8.62187	-8.75461	-16.0016	-16.1964	-9.74202	-16.4091	-6.59852	-9.69069	-15.3592	-4.91035	-14.2322	-14.9339	-12.2097	-23.7905	-10.0401	-7.61392	-17.9795	-8.19027	-10.3241	-22.0312	-15.0124	-11.1293	-22.998	-13.0341	-14.1596	-18.7933	-13.31	-10.2586	-23.5493	-7.96252	-22.5244	-14.7405	-16.8853	-7.39278	-12.9636	-12.9521
198	-2.30203	-10.0226	-4.91669	-11.3159	-7.8076	-11.0753	-11.6145	-5.31897	-10.2286	-3.03594	-9.80819	-17.0829	-21.6184	-7.67763	-7.72471	-13.4344	-16.2209	-9.82773	-16.2418	-6.76962	-9.99965	-14.9983	-4.92712	-14.1835	-12.1497	-12.3247	-21.002	-9.67161	-7.42572	-17.5116	-7.76887	-10.3661	-21.9554	-15.2222	-11.7776	-23.1228	-13.3183	-13.1193	-18.7907	-13.1894	-10.2527	-23.8619	-7.87495	-23.1452	-14.719	-17.1638	-7.43075	-12.8454	-12.3611
197	-1.9783	-9.69876	-4.66723	-10.5835	-7.52781	-10.8777	-11.1281	-5.03496	-9.92008	-3.01902	-9.45122	-13.0187	-19.851	-6.69222	-6.45027	-10.9897	-15.8217	-9.696	-15.6762	-6.79553	-10.1313	-14.2584	-4.83965	-13.7105	-9.15351	-12.1526	-17.64	-9.05989	-7.1702	-16.8853	-7.14515	-10.1513	-21.5495	-15.1509	-12.0212	-22.7324	-13.3282	-11.6139	-18.2633	-12.9061	-10.0673	-23.5874	-7.65215	-23.3168	-14.4435	-16.9724	-7.30069	-12.2716	-11.6124
196	-1.72961	-9.35477	-4.52042	-9.65847	-7.36	-10.5605	-10.3635	-4.95373	-9.62935	-2.9455	-8.86109	-9.14753	-17.9897	-5.5854	-5.14008	-8.1545	-15.0535	-9.33382	-14.826	-6.55228	-9.84705	-13.1283	-4.60222	-12.9798	-6.54801	-11.6937	-14.1957	-8.34011	-7.11644	-15.7673	-6.34663	-9.7804	-20.6191	-14.8276	-11.7631	-21.9915	-12.9557	-10.0219	-17.4932	-12.3627	-9.81959	-22.8106	-7.29076	-22.9631	-14.0208	-16.4364	-7.10835	-11.4587	-10.5374
195	-1.50224	-8.73405	-4.25891	-8.40261	-7.11878	-9.94889	-9.52382	-4.76934	-9.12695	-2.76234	-8.11965	-5.34151	-16.021	-4.59976	-3.81751	-5.55734	-14.1762	-8.75677	-13.7864	-6.48325	-9.49776	-12.2006	-4.24181	-12.0775	-4.30847	-11.0265	-11.0792	-7.57103	-7.06544	-14.3108	-5.70891	-9.28206	-19.3985	-14.4066	-11.2441	-20.9174	-12.3493	-8.42066	-16.4013	-11.6031	-9.7716	-21.7324	-6.81283	-22.2467	-13.3152	-15.7156	-6.95226	-10.403	-9.23268
194	-1.29476	-8.26915	-4.00216	-7.15681	-6.87668	-9.20936	-8.44994	-4.86988	-8.71494	-2.65566	-7.34031	-2.10699	-13.7018	-3.42229	-2.70938	-3.80509	-13.0139	-7.92453	-12.5604	-6.38997	-8.93563	-10.7249	-3.86996	-10.9989	-2.39161	-10.3188	-8.21603	-6.70003	-7.18135	-12.6849	-5.38575	-8.59088	-17.7946	-13.7466	-10.059	-19.4863	-11.6052	-6.64182	-15.0608	-10.7762	-9.42512	-20.1092	-6.46891	-21.0594	-12.273	-14.6498	-6.87586	-9.15534	-7.79792
193	-1.21202	-8.22555	-4.03561	-6.09112	-6.57517	-8.21469	-7.24519	-5.16057	-8.27828	-2.45603	-6.48105	1.08995	-11.4783	-2.53348	-1.29536	-1.32258	-11.734	-7.0031	-11.2234	-6.15234	-8.26648	-9.11215	-3.41832	-9.79437	-1.04618	-9.45003	-6.23337	-5.72917	-7.20469	-11.0019	-5.4089	-7.7308	-16.0409	-12.9278	-8.39657	-17.8689	-10.6213	-4.89301	-13.4953	-9.81517	-9.07854	-18.2712	-6.1446	-19.5296	-11.257	-13.427	-6.65218	-7.91381	-6.58211
192	-1.13375	-7.98234	-4.06236	-5.00352	-6.33369	-7.18108	-5.99883	-5.57332	-7.79202	-2.18395	-5.41916	3.87468	-9.56102	-1.51012	0.0648143	0.257656	-10.3498	-6.11835	-9.82295	-5.76394	-7.48451	-7.56102	-2.97267	-8.59365	-0.0011725	-8.5741	-4.75222	-4.87112	-7.29055	-8.95687	-5.39374	-6.89693	-14.2007	-12.0511	-6.77893	-16.0818	-9.51848	-3.24297	-11.8144	-8.67771	-8.96878	-16.0748	-5.84094	-17.7773	-10.1837	-12.0596	-6.40996	-6.61753	-5.15138
191	-1.01103	-7.84172	-3.97547	-4.07368	-6.02147	-6.27023	-4.98803	-5.78337	-7.31666	-1.93787	-4.58374	6.23562	-7.9636	-0.67158	1.20209	1.05874	-9.18562	-5.40774	-8.67755	-5.53652	-6.93775	-6.4563	-2.59007	-7.61821	0.889212	-7.93181	-3.68751	-4.17977	-7.18468	-7.54161	-5.53293	-6.21769	-12.7118	-11.4002	-5.50888	-14.5729	-8.67891	-1.93571	-10.3776	-7.69565	-8.85975	-14.3343	-5.62807	-16.2374	-9.21778	-10.9256	-6.20414	-5.50401	-4.18351
190	-0.943465	-8.0496	-4.12022	-3.48575	-5.76977	-5.63432	-4.14661	-6.0995	-7.00476	-1.82875	-3.91679	8.00581	-6.72077	-0.0721325	2.07859	1.4853	-8.15393	-4.86963	-7.65961	-5.21958	-6.43757	-5.45965	-2.32929	-6.81183	1.76101	-7.45409	-2.95906	-3.6352	-7.0267	-6.61308	-5.73556	-5.61447	-11.4776	-10.8627	-4.39044	-13.3455	-8.04739	-0.797227	-9.29111	-6.9938	-8.63084	-12.9519	-5.50556	-14.9033	-8.51906	-9.92385	-5.98229	-4.80667	-3.46386
[truncated: 31 more columns]

## Sheet: Source data Extended Data Fig5b
Œª (nm)	Archaeasin-1	Archaeasin-2	Archaeasin-3	Archaeasin-4	Archaeasin-5	Archaeasin-6	Archaeasin-7	Archaeasin-8	Archaeasin-9	Archaeasin-10	Archaeasin-11	Archaeasin-12	Archaeasin-13	Archaeasin-14	Archaeasin-15	Archaeasin-16	Archaeasin-17	Archaeasin-18	Archaeasin-19	Archaeasin-20	Archaeasin-21	Archaeasin-22	Archaeasin-23	Archaeasin-24	Archaeasin-25	Archaeasin-26	Archaeasin-27	Archaeasin-28	Archaeasin-29	Archaeasin-30	Archaeasin-31	Archaeasin-32	Archaeasin-33	Archaeasin-34	Archaeasin-35	Archaeasin-36	Archaeasin-37	Archaeasin-38	Archaeasin-39	Archaeasin-40	Archaeasin-41	Archaeasin-42	Archaeasin-43	Archaeasin-44	Archaeasin-45	Archaeasin-46	Archaeasin-47	Archaeasin-48	Archaeasin-49
260	-0.0994182	-0.0191274	0.229419	0.163	-0.15807	0.0103925	-0.113402	-0.0036669	0.0525951	0.0263335	0.0157041	-0.188751	-0.202302	-0.0170645	-0.0085821	-0.31938	-0.266116	-0.236819	-0.414225	-0.0736292	-0.162903	0.0306903	-0.224703	-0.15816	0.0967107	-0.0596819	-0.141851	-0.0127943	-0.206302	-0.116884	-0.0435801	0.275766	-0.257092	-0.224071	-0.231102	-0.0915877	-0.246961	-0.105177	-0.142483	-0.0929768	-0.137937	-0.180091	-0.0502319	-0.189257	0.0749403	0.0482014	-0.0659731	-0.0604674	-0.128489
259	-0.0884769	-0.0583756	0.216657	0.124938	-0.148821	-0.0438313	-0.0856272	0.0139708	0.018825	-0.021842	0.0113035	-0.174468	-0.211707	0.00230513	-0.0295878	-0.378186	-0.307509	-0.213766	-0.394987	-0.0896324	-0.14676	0.0291043	-0.204904	-0.152868	0.123976	-0.110234	-0.131372	-0.0170591	-0.251041	-0.1603	-0.0677915	0.244903	-0.257151	-0.261875	-0.19267	-0.111844	-0.212584	-0.112684	-0.11426	-0.0952363	-0.113003	-0.181559	-0.0410827	-0.214108	0.0001804	-0.0383154	-0.0595274	-0.0675948	-0.115697
258	-0.0589648	-0.0498126	0.185001	0.134041	-0.110916	-0.0922503	-0.0365042	0.0508799	-0.0103424	-0.0263698	0.0231009	-0.125569	-0.182532	0.0359114	-0.0251795	-0.366276	-0.336011	-0.181268	-0.312915	-0.100956	-0.130006	0.0225673	-0.154637	-0.126875	0.139373	-0.106577	-0.0802827	0.0107829	-0.276078	-0.182889	-0.0790449	0.233121	-0.227763	-0.267455	-0.151671	-0.116402	-0.166023	-0.12877	-0.08736	-0.0658931	-0.0805475	-0.140762	-0.0601229	-0.232339	-0.004584	-0.100143	-0.0545844	-0.0359915	-0.10982
257	-0.0279441	-0.0028215	0.203673	0.172904	-0.0572092	-0.124554	0.0326918	0.0617156	-0.0473622	0.00665905	0.0492057	-0.077922	-0.138865	0.05417	0.0410549	-0.281968	-0.297572	-0.0927714	-0.244276	-0.0790564	-0.0873889	0.0202678	-0.0825918	-0.0973251	0.173103	-0.0688568	-0.0313226	0.061744	-0.258312	-0.172439	-0.0406637	0.194254	-0.209037	-0.225096	-0.0919139	-0.105505	-0.0824034	-0.11099	-0.0820954	-0.0371813	-0.0166412	-0.10098	-0.0901929	-0.257214	-0.036429	-0.119738	-0.0475107	0.0179404	-0.0489491
256	-0.0493211	0.0635099	0.242409	0.148404	-0.0312137	-0.115145	0.0809933	0.0773453	-0.0378842	0.0332071	0.0405164	-0.0470123	-0.135912	0.0538914	0.0628506	-0.213692	-0.238237	-0.0934683	-0.205379	-0.0687315	-0.041973	0.0169137	-0.0253099	-0.104138	0.111036	-0.120715	-0.0548825	0.036516	-0.218319	-0.162522	-0.026913	0.129761	-0.18134	-0.206152	-0.0742726	-0.166206	-0.0675016	-0.0584491	-0.103505	-0.0504369	0.0535058	-0.0622093	-0.0629279	-0.261062	-0.0484669	-0.140929	-0.0427198	-0.0171032	0.0310203
255	-0.0324711	0.157375	0.222193	0.143722	-0.0376852	-0.0539246	0.106665	0.0812261	-0.0605114	0.0339364	0.00645217	-0.0399313	-0.127151	0.0654853	0.0888501	-0.161099	-0.216662	-0.107883	-0.162737	-0.0991995	-0.0207656	-0.0131485	-0.0540109	-0.0466585	0.0725076	-0.15256	-0.0745995	0.0310113	-0.205095	-0.15479	-0.0633895	0.0307773	-0.164798	-0.189206	-0.0536686	-0.18165	-0.0670485	-0.0303104	-0.160472	-0.080539	0.0561323	-0.0202531	-0.0548153	-0.266653	-0.0507827	-0.110918	-0.0579765	-0.031189	0.05994
254	-0.0324199	0.122485	0.15959	0.114068	-0.045546	-0.0625695	0.0737127	0.0263448	-0.138537	-0.0092391	-0.0301372	-0.0657394	-0.198178	0.0350863	0.0955952	-0.139798	-0.227285	-0.144271	-0.206248	-0.141647	-0.0914969	-0.0661078	-0.114936	-0.133492	-0.0076734	-0.199535	-0.101364	-0.0048117	-0.262637	-0.142404	-0.127213	-0.0908761	-0.21727	-0.244883	-0.135923	-0.230548	-0.147384	-0.0848241	-0.257761	-0.110359	0.0231882	-0.0755094	-0.160581	-0.326375	-0.0587298	-0.0941738	-0.119791	-0.0938046	0.031448
253	-0.0273585	0.0934273	0.190743	0.130803	-0.0349667	-0.0424675	0.0884704	-0.0067285	-0.176311	-0.0174158	-0.0476491	-0.122159	-0.252833	0.0304398	0.103951	-0.169879	-0.180888	-0.132121	-0.254011	-0.131696	-0.137892	-0.0350029	-0.176706	-0.200368	-0.0412413	-0.224609	-0.155327	-0.0214024	-0.288596	-0.097298	-0.121604	-0.167479	-0.270215	-0.283125	-0.153853	-0.263832	-0.195141	-0.106935	-0.296025	-0.165739	0.0552446	-0.13199	-0.170438	-0.304312	-0.091567	-0.0880856	-0.142953	-0.128902	0.0302128
252	-0.0034441	0.0624707	0.202198	0.123216	-0.0415019	-0.0075698	0.0386618	-0.0021189	-0.1872	-0.0773541	-0.0602613	-0.202821	-0.295636	0.0307362	0.0303491	-0.256964	-0.186249	-0.131213	-0.27929	-0.0983378	-0.20352	-0.0324123	-0.242409	-0.220644	-0.0685125	-0.28607	-0.229904	-0.0682585	-0.342955	-0.0865285	-0.149835	-0.250416	-0.286966	-0.325925	-0.212747	-0.315919	-0.290447	-0.145477	-0.292824	-0.243152	0.0573081	-0.174046	-0.126858	-0.244122	-0.0989245	-0.144811	-0.172448	-0.215084	0.00854218
251	0.041542	-3.78e-05	0.206731	0.176475	-0.0457511	-0.0116362	0.0201089	-0.0177605	-0.223638	-0.0908963	-0.0844973	-0.224587	-0.319371	0.0355755	0.0443785	-0.355912	-0.184466	-0.11569	-0.270747	-0.0887804	-0.220041	-0.0486993	-0.285182	-0.241938	-0.0582498	-0.256014	-0.223315	-0.0530559	-0.373103	-0.137707	-0.204528	-0.351382	-0.315153	-0.311697	-0.233177	-0.29663	-0.335933	-0.261091	-0.306669	-0.248646	0.0303898	-0.253794	-0.152176	-0.213265	-0.120068	-0.157631	-0.170682	-0.225799	-0.0271566
250	0.0371934	-0.0793188	0.19212	0.135573	-0.0246469	-0.0574753	0.0634596	-0.0935263	-0.203934	-0.0525536	-0.0847995	-0.296424	-0.399126	0.0466888	0.030435	-0.487318	-0.200487	-0.128364	-0.307284	-0.0857974	-0.219081	-0.0877358	-0.271648	-0.310915	-0.0782585	-0.268753	-0.274966	-0.0831451	-0.414614	-0.200089	-0.252544	-0.4842	-0.350845	-0.374456	-0.280394	-0.324783	-0.379833	-0.361207	-0.313577	-0.255166	0.0129032	-0.339954	-0.219232	-0.209345	-0.125291	-0.180407	-0.1496	-0.290257	-0.0706568
249	-0.0034337	-0.0735588	0.223144	0.0748242	-0.0098486	-0.0920131	0.11256	-0.165732	-0.144979	0.0328978	-0.10008	-0.391755	-0.468149	0.0643278	-0.0093408	-0.602492	-0.216332	-0.148524	-0.301702	-0.0859744	-0.178411	-0.099188	-0.228244	-0.323181	-0.0890394	-0.26431	-0.379478	-0.102684	-0.398766	-0.27612	-0.2636	-0.642888	-0.346475	-0.39249	-0.342781	-0.377843	-0.356052	-0.392847	-0.339761	-0.295528	0.0266848	-0.38443	-0.219114	-0.186192	-0.11101	-0.168296	-0.126986	-0.347051	-0.0856565
248	-0.0602169	-0.0828975	0.188148	-0.0686926	-0.0320545	-0.165509	0.0549903	-0.229676	-0.108133	0.0572958	-0.158826	-0.432708	-0.579333	0.010543	-0.0365879	-0.785462	-0.29373	-0.206698	-0.328792	-0.115451	-0.14337	-0.182904	-0.214247	-0.363845	-0.128407	-0.33673	-0.566366	-0.152444	-0.432174	-0.383656	-0.288224	-0.864404	-0.382494	-0.422114	-0.417395	-0.478625	-0.37461	-0.404299	-0.42746	-0.320497	0.00014989	-0.458744	-0.244957	-0.231588	-0.134315	-0.158714	-0.129143	-0.441742	-0.103646
247	-0.135956	-0.121342	0.13041	-0.22803	-0.0493221	-0.22924	0.0146407	-0.292266	-0.11916	0.091203	-0.196568	-0.518185	-0.727353	-0.0131046	-0.0441071	-1.07095	-0.381374	-0.287547	-0.404849	-0.173887	-0.137108	-0.240961	-0.223313	-0.43916	-0.211181	-0.395193	-0.769171	-0.216788	-0.498135	-0.525307	-0.302799	-1.13352	-0.488013	-0.53052	-0.502598	-0.595659	-0.374675	-0.470112	-0.552373	-0.278651	-0.0479603	-0.544994	-0.299812	-0.299491	-0.144812	-0.131739	-0.145434	-0.504421	-0.190033
246	-0.208221	-0.20632	0.0967316	-0.393636	-0.0216656	-0.273119	-0.0803697	-0.372855	-0.145245	0.0446607	-0.232227	-0.774158	-0.898442	-0.0867478	-0.128489	-1.47105	-0.488909	-0.358455	-0.48252	-0.230966	-0.202547	-0.32484	-0.269531	-0.539527	-0.321684	-0.471417	-1.07197	-0.362652	-0.562199	-0.65637	-0.32713	-1.44596	-0.640261	-0.657195	-0.627971	-0.780006	-0.442914	-0.609044	-0.66183	-0.305367	-0.0898826	-0.613295	-0.376346	-0.353847	-0.196493	-0.172278	-0.192859	-0.637121	-0.292183
245	-0.274371	-0.324407	0.110275	-0.532127	-0.0246461	-0.371507	-0.287443	-0.417553	-0.219109	-0.0384107	-0.252836	-1.08937	-1.09917	-0.263253	-0.264411	-1.96371	-0.615034	-0.443705	-0.504014	-0.280657	-0.289555	-0.43766	-0.333788	-0.652056	-0.502223	-0.580678	-1.45964	-0.528731	-0.66612	-0.809109	-0.326606	-1.81022	-0.78904	-0.750186	-0.770006	-1.03265	-0.518192	-0.820117	-0.812191	-0.406939	-0.202836	-0.71687	-0.421445	-0.438741	-0.287338	-0.260954	-0.273088	-0.722246	-0.419801
244	-0.320947	-0.398239	0.101552	-0.664436	-0.0597621	-0.441346	-0.497267	-0.438576	-0.277159	-0.102814	-0.197197	-1.48654	-1.28479	-0.423211	-0.370975	-2.54802	-0.746769	-0.495241	-0.519214	-0.357856	-0.317276	-0.549458	-0.337362	-0.734961	-0.711132	-0.687179	-1.90617	-0.625155	-0.807643	-0.99069	-0.386718	-2.17925	-0.926404	-0.826667	-0.86467	-1.27951	-0.595371	-1.08959	-0.997747	-0.459843	-0.271967	-0.842546	-0.444174	-0.503467	-0.369968	-0.334024	-0.32517	-0.84143	-0.528337
243	-0.414535	-0.569661	0.0174891	-0.858944	-0.143825	-0.508946	-0.681078	-0.601043	-0.374375	-0.221424	-0.169977	-2.10607	-1.59902	-0.607065	-0.541466	-3.35421	-0.978982	-0.599904	-0.608822	-0.48792	-0.419276	-0.688381	-0.344043	-0.872061	-1.03524	-0.837341	-2.47851	-0.794434	-0.994225	-1.2522	-0.526578	-2.64302	-1.17069	-1.04587	-1.07365	-1.6006	-0.7128	-1.51794	-1.2031	-0.559643	-0.3864	-1.04734	-0.562734	-0.630651	-0.529405	-0.485067	-0.408556	-1.13788	-0.725725
242	-0.543551	-0.82797	-0.120377	-1.13263	-0.2392	-0.652522	-0.931582	-0.78689	-0.488589	-0.374739	-0.17677	-2.86129	-2.06986	-0.874004	-0.741366	-4.42721	-1.30327	-0.766112	-0.719812	-0.642285	-0.495214	-0.880864	-0.347682	-1.09802	-1.40236	-1.0376	-3.21173	-1.05787	-1.26436	-1.58044	-0.730098	-3.11128	-1.42314	-1.34644	-1.35193	-2.0248	-0.889859	-1.9414	-1.48341	-0.746255	-0.515084	-1.33248	-0.743812	-0.813359	-0.717276	-0.700522	-0.485397	-1.48417	-0.991612
241	-0.746611	-1.08105	-0.23433	-1.45768	-0.331288	-0.821873	-1.21621	-0.974144	-0.630507	-0.52415	-0.16857	-3.74172	-2.64549	-1.16401	-0.940632	-5.66557	-1.65185	-0.921663	-0.840878	-0.783038	-0.563972	-1.09067	-0.301817	-1.32965	-1.85823	-1.25065	-4.11631	-1.31176	-1.54848	-1.98879	-0.918141	-3.62618	-1.6733	-1.65878	-1.63988	-2.4689	-1.01176	-2.33306	-1.80835	-0.92199	-0.584519	-1.65457	-0.901407	-0.99095	-0.865717	-0.906886	-0.499393	-1.83693	-1.26675
240	-0.990585	-1.37662	-0.383789	-1.87704	-0.413009	-0.987986	-1.52383	-1.19339	-0.831979	-0.707641	-0.20424	-4.8497	-3.33418	-1.54129	-1.11462	-7.16421	-2.02233	-1.08627	-1.01005	-0.998691	-0.664572	-1.39729	-0.283415	-1.65312	-2.41759	-1.44325	-5.14165	-1.62374	-1.81358	-2.49729	-1.13456	-4.16432	-2.02533	-2.01536	-2.00322	-2.95202	-1.17422	-2.80114	-2.217	-1.05117	-0.693537	-2.02402	-1.11531	-1.19215	-1.01855	-1.10264	-0.575688	-2.31526	-1.54986
239	-1.27886	-1.71022	-0.548836	-2.36436	-0.514804	-1.17341	-1.92011	-1.38723	-1.06866	-0.9266	-0.351069	-6.1899	-4.16708	-2.01738	-1.36435	-9.02428	-2.49599	-1.33491	-1.21693	-1.1767	-0.805149	-1.74443	-0.322025	-1.97979	-3.0287	-1.70579	-6.35654	-2.0525	-2.13099	-3.09772	-1.2967	-4.71993	-2.42913	-2.47339	-2.48276	-3.47778	-1.38114	-3.37949	-2.65959	-1.24395	-0.890881	-2.42764	-1.36459	-1.41198	-1.18744	-1.39222	-0.660044	-2.81293	-1.91069
238	-1.60057	-2.11089	-0.731962	-2.9522	-0.587005	-1.35405	-2.4188	-1.58929	-1.325	-1.21672	-0.467489	-7.78537	-5.13078	-2.56468	-1.77898	-11.1949	-3.03423	-1.6573	-1.47928	-1.4182	-0.939915	-2.20818	-0.331884	-2.37589	-3.69129	-2.0523	-7.72038	-2.5859	-2.52085	-3.8224	-1.48594	-5.37863	-2.83265	-3.02023	-3.03682	-4.0891	-1.66101	-3.99852	-3.25956	-1.46172	-1.14126	-2.89432	-1.60819	-1.66858	-1.36552	-1.70675	-0.763638	-3.25056	-2.36535
237	-1.93537	-2.52653	-0.892684	-3.55993	-0.639117	-1.55703	-2.9113	-1.81177	-1.52523	-1.52533	-0.535023	-9.5294	-6.1305	-3.13656	-2.22994	-13.611	-3.65969	-1.97622	-1.66446	-1.74472	-1.09915	-2.70891	-0.376292	-2.81567	-4.41239	-2.39358	-9.24983	-3.16024	-2.93795	-4.60776	-1.70959	-6.05027	-3.3084	-3.5235	-3.551	-4.76945	-1.97178	-4.69683	-3.8703	-1.64508	-1.41578	-3.3573	-1.80455	-1.88868	-1.52099	-2.01168	-0.857607	-3.81386	-2.78176
236	-2.27895	-2.94201	-1.0918	-4.22034	-0.777022	-1.81854	-3.43562	-2.07022	-1.69508	-1.78165	-0.668101	-11.4425	-7.24065	-3.73569	-2.69237	-16.3313	-4.37853	-2.33674	-1.92839	-2.13748	-1.29935	-3.32112	-0.447541	-3.29908	-5.27243	-2.72877	-10.9648	-3.81816	-3.40422	-5.45613	-1.98874	-6.62377	-3.81323	-4.111	-4.15716	-5.55482	-2.31903	-5.53582	-4.50246	-1.84621	-1.7116	-3.89084	-2.03948	-2.15074	-1.72928	-2.3482	-1.07598	-4.51177	-3.24119
235	-2.67674	-3.35487	-1.28626	-4.94776	-0.944654	-2.05183	-4.03645	-2.34805	-1.84096	-2.11764	-0.845111	-13.5643	-8.54302	-4.34416	-3.26123	-19.4234	-5.23176	-2.79309	-2.25314	-2.49327	-1.48644	-3.90502	-0.493651	-3.80007	-6.21517	-3.10817	-12.8977	-4.53261	-3.90777	-6.42735	-2.25756	-7.21583	-4.38725	-4.80745	-4.76398	-6.46334	-2.69383	-6.37925	-5.29324	-2.04061	-2.00101	-4.52001	-2.26495	-2.42228	-1.98269	-2.75351	-1.225	-5.25254	-3.78304
234	-3.12794	-3.83735	-1.50555	-5.70228	-1.00977	-2.26755	-4.61321	-2.64947	-1.94711	-2.45789	-0.943093	-15.8334	-9.86179	-4.89393	-3.81856	-22.7084	-6.08602	-3.22175	-2.54765	-2.87884	-1.60383	-4.52407	-0.463907	-4.32664	-7.24668	-3.44305	-14.9163	-5.27847	-4.38968	-7.40559	-2.46996	-7.74011	-4.95399	-5.51744	-5.28052	-7.4216	-3.02701	-7.19665	-6.17726	-2.20408	-2.24774	-5.18419	-2.4771	-2.65816	-2.23657	-3.13466	-1.30431	-6.02783	-4.28365
233	-3.57258	-4.29085	-1.66971	-6.42143	-1.05563	-2.52144	-5.12483	-2.81726	-2.08293	-2.71637	-0.993955	-18.0936	-11.1078	-5.41865	-4.303	-25.9821	-6.89803	-3.54728	-2.78306	-3.22896	-1.71105	-5.09638	-0.412008	-4.82234	-8.2912	-3.72281	-16.9479	-5.9885	-4.80255	-8.33342	-2.62914	-8.12356	-5.47545	-6.16303	-5.73622	-8.36222	-3.29724	-8.00273	-7.00295	-2.32897	-2.43262	-5.79881	-2.67521	-2.83927	-2.36179	-3.48338	-1.33614	-6.81637	-4.70902
232	-4.08291	-4.78064	-1.87471	-7.22599	-1.14846	-2.8211	-5.74183	-3.0091	-2.22644	-3.00777	-1.13342	-20.4382	-12.4957	-6.00232	-4.88858	-29.4135	-7.80821	-3.92311	-3.07513	-3.56433	-1.85674	-5.8206	-0.378179	-5.33982	-9.43294	-4.06145	-19.0631	-6.72574	-5.21178	-9.33362	-2.80382	-8.38722	-6.02503	-6.94153	-6.27871	-9.32671	-3.59815	-8.90416	-7.92958	-2.47936	-2.61334	-6.42298	-2.95335	-3.11413	-2.57439	-3.92005	-1.43272	-7.6287	-5.21851
231	-4.54123	-5.27069	-2.10379	-7.96332	-1.15437	-3.02772	-6.32629	-3.11076	-2.33078	-3.25677	-1.21849	-22.687	-13.8198	-6.58717	-5.44607	-32.8086	-8.67727	-4.28145	-3.33165	-3.83033	-1.91206	-6.45815	-0.304463	-5.81577	-10.3953	-4.36778	-21.0556	-7.39502	-5.63388	-10.2679	-2.87774	-8.48548	-6.54973	-7.67993	-6.79622	-10.2492	-3.8346	-9.67889	-8.88902	-2.58695	-2.78827	-6.99269	-3.16407	-3.30024	-2.73208	-4.33236	-1.446	-8.3734	-5.72466
230	-4.9836	-5.769	-2.38343	-8.67116	-1.16471	-3.25782	-6.8454	-3.21708	-2.45519	-3.38984	-1.26667	-24.7948	-14.9653	-7.20455	-5.96301	-36.014	-9.48371	-4.6289	-3.57376	-4.09458	-1.97133	-7.11232	-0.235485	-6.29502	-11.2975	-4.58743	-22.8931	-8.06194	-6.02951	-11.1284	-2.91044	-8.3951	-7.05555	-8.40986	-7.27792	-11.1168	-4.101	-10.3705	-9.77823	-2.6877	-2.96968	-7.49511	-3.37654	-3.49927	-2.86937	-4.74994	-1.50403	-9.05579	-6.21497
229	-5.46557	-6.33841	-2.75087	-9.48828	-1.30498	-3.55342	-7.40796	-3.39679	-2.65306	-3.60622	-1.4181	-26.7344	-16.154	-7.85459	-6.56439	-39.1816	-10.3984	-5.06819	-3.93406	-4.41306	-2.10486	-7.84789	-0.296256	-6.90059	-12.1558	-4.89201	-24.761	-8.79761	-6.4482	-12.0472	-3.10111	-8.22698	-7.69872	-9.1965	-7.88053	-12.0419	-4.4684	-11.0137	-10.7344	-2.84602	-3.17355	-8.11453	-3.6557	-3.8435	-3.11444	-5.22501	-1.65446	-9.85286	-6.84591
228	-5.95082	-6.8443	-3.103	-10.2895	-1.46286	-3.85545	-8.03116	-3.62406	-2.8124	-3.93205	-1.60618	-28.4566	-17.3181	-8.51751	-7.10883	-42.2763	-11.3239	-5.57696	-4.30222	-4.7421	-2.26979	-8.62967	-0.41385	-7.52749	-12.9404	-5.21202	-26.5871	-9.51927	-6.90658	-13.0136	-3.28808	-7.91691	-8.40847	-9.9386	-8.47385	-12.9324	-4.83577	-11.5425	-11.6846	-3.01622	-3.38372	-8.71979	-3.93542	-4.22774	-3.42231	-5.68094	-1.81825	-10.7018	-7.49172
227	-6.40801	-7.28918	-3.47865	-10.9549	-1.56991	-4.07058	-8.55423	-3.83556	-2.99097	-4.22852	-1.76819	-29.9307	-18.3089	-9.16806	-7.53033	-44.9523	-12.1401	-6.03261	-4.7006	-5.04855	-2.46554	-9.26758	-0.47033	-8.04031	-13.5847	-5.45936	-28.0609	-10.1771	-7.27143	-13.7939	-3.36072	-7.50881	-9.05183	-10.6154	-8.99836	-13.72	-5.16252	-11.9691	-12.5583	-3.18452	-3.59045	-9.32163	-4.17997	-4.55257	-3.68342	-6.09063	-1.97513	-11.4817	-8.01283
226	-6.83052	-7.6555	-3.76902	-11.5253	-1.59334	-4.28151	-8.93874	-3.93422	-3.0794	-4.50332	-1.89313	-31.1163	-19.1031	-9.70616	-7.90961	-47.1763	-12.849	-6.41394	-5.02133	-5.31395	-2.61703	-9.80287	-0.489328	-8.49505	-14.0482	-5.59224	-29.2909	-10.7778	-7.46509	-14.4298	-3.35433	-7.03364	-9.59455	-11.178	-9.36506	-14.4022	-5.42442	-12.2563	-13.3571	-3.25913	-3.71354	-9.80481	-4.37283	-4.80706	-3.87613	-6.43307	-2.02414	-12.1127	-8.50339
225	-7.20221	-7.94495	-4.0606	-11.9547	-1.64413	-4.52197	-9.26656	-3.95558	-3.13466	-4.87229	-2.00156	-31.9837	-19.8369	-10.2565	-8.28805	-48.9739	-13.5957	-6.66595	-5.30904	-5.59641	-2.78035	-10.2783	-0.600252	-8.92747	-14.306	-5.73983	-30.277	-11.3425	-7.59334	-14.9979	-3.49516	-6.52457	-10.09	-11.6939	-9.71765	-14.9943	-5.60174	-12.5141	-14.0511	-3.35348	-3.7527	-10.2423	-4.56412	-5.04851	-4.02557	-6.76761	-2.12705	-12.7084	-9.05423
224	-7.40858	-8.08986	-4.22793	-12.1738	-1.59579	-4.61751	-9.54207	-3.82797	-3.11677	-5.15427	-1.96588	-32.5294	-20.39	-10.7959	-8.54539	-50.1835	-14.1338	-6.78572	-5.43896	-5.78351	-2.9137	-10.5729	-0.672731	-9.16446	-14.3435	-5.77508	-30.8202	-11.6834	-7.57943	-15.3387	-3.50254	-5.89158	-10.4054	-12.0599	-9.94181	-15.298	-5.65289	-12.6527	-14.5238	-3.32174	-3.77024	-10.4442	-4.63663	-5.13296	-4.06477	-6.97247	-2.1984	-13.0957	-9.43533
223	-7.5492	-8.2816	-4.36515	-12.3037	-1.5332	-4.6656	-9.72947	-3.66315	-3.08272	-5.3669	-1.99021	-32.9106	-20.8031	-11.2705	-8.66141	-50.9073	-14.5794	-6.86904	-5.56777	-5.92502	-2.98065	-10.7654	-0.796454	-9.38287	-14.2573	-5.75537	-31.0719	-11.9631	-7.41449	-15.5747	-3.46578	-5.32161	-10.6421	-12.318	-10.1279	-15.4672	-5.66496	-12.76	-14.8897	-3.27983	-3.7991	-10.6115	-4.69105	-5.1801	-4.17873	-7.13262	-2.18125	-13.3869	-9.7367
222	-7.62026	-8.42492	-4.53491	-12.5243	-1.54404	-4.77894	-9.83062	-3.47285	-3.02985	-5.63372	-2.13073	-33.0776	-21.1292	-11.7309	-8.75129	-51.2819	-14.8579	-7.02932	-5.67483	-6.06112	-2.99664	-10.912	-0.983525	-9.63504	-14.0473	-5.70897	-31.1708	-12.1372	-7.2445	-15.7406	-3.50243	-4.88664	-10.8689	-12.4641	-10.2864	-15.6065	-5.68224	-12.708	-15.17	-3.2535	-3.8737	-10.8021	-4.71599	-5.24057	-4.2808	-7.30122	-2.15516	-13.5568	-10.0631
221	-7.60857	-8.49472	-4.68881	-12.7559	-1.65489	-4.87957	-9.99617	-3.29415	-3.10262	-6.07065	-2.34222	-33.1146	-21.3777	-12.249	-8.88043	-51.3707	-15.1638	-7.22145	-5.76678	-6.1734	-3.06524	-11.0753	-1.24921	-9.8477	-13.8164	-5.72182	-31.0145	-12.3391	-7.02364	-15.9155	-3.72149	-4.60687	-11.121	-12.5941	-10.4721	-15.6338	-5.68569	-12.716	-15.346	-3.29155	-3.96828	-11.0139	-4.67708	-5.4028	-4.41998	-7.47773	-2.15972	-13.6757	-10.4485
220	-7.4653	-8.40068	-4.73878	-12.8837	-1.6258	-4.80674	-10.1265	-2.98189	-3.06448	-6.4287	-2.38764	-32.9795	-21.3569	-12.5532	-8.83295	-51.3105	-15.1925	-7.34014	-5.75303	-6.12795	-3.08431	-11.1123	-1.46202	-9.98231	-13.4202	-5.62176	-30.6143	-12.3761	-6.69297	-16.0234	-3.7109	-4.36957	-11.214	-12.4615	-10.5189	-15.4614	-5.55264	-12.6497	-15.3331	-3.24383	-4.0166	-11.084	-4.52423	-5.43598	-4.52605	-7.47933	-2.0015	-13.6249	-10.5684
219	-7.31196	-8.30852	-4.78796	-13.0076	-1.68318	-4.80212	-10.2184	-2.77388	-3.10902	-6.81491	-2.50849	-32.7917	-21.4257	-12.8299	-8.81498	-51.2583	-15.2628	-7.42406	-5.83425	-6.18907	-3.16259	-11.2354	-1.66094	-10.1558	-13.1208	-5.55609	-30.2189	-12.4938	-6.42752	-16.1618	-3.75651	-4.43372	-11.4008	-12.3392	-10.5068	-15.336	-5.53491	-12.5526	-15.3238	-3.31367	-4.12559	-11.1575	-4.47594	-5.54506	-4.62105	-7.53917	-1.89289	-13.6194	-10.7472
218	-7.13589	-8.17164	-4.97444	-13.2497	-1.77753	-4.8487	-10.3122	-2.57103	-3.1811	-7.15471	-2.68567	-32.581	-21.4843	-13.0611	-8.90831	-51.2109	-15.3524	-7.55091	-5.90919	-6.2857	-3.26057	-11.2777	-1.82589	-10.2813	-12.8466	-5.45392	-29.7368	-12.6049	-6.282	-16.2422	-3.83504	-4.66359	-11.5745	-12.2651	-10.5412	-15.2206	-5.53806	-12.5324	-15.2303	-3.374	-4.26797	-11.1471	-4.43378	-5.68571	-4.69316	-7.65627	-1.83966	-13.5483	-11.0198
217	-7.01938	-8.06721	-5.03258	-13.4115	-1.89582	-4.90028	-10.4122	-2.41618	-3.41045	-7.47906	-2.81299	-32.4145	-21.4983	-13.2389	-9.09253	-51.2195	-15.5322	-7.67394	-5.94976	-6.39404	-3.40661	-11.3064	-2.00248	-10.4664	-12.6637	-5.38024	-29.3195	-12.7614	-6.28553	-16.4528	-4.04875	-5.04727	-11.733	-12.1907	-10.6579	-15.0348	-5.5489	-12.7266	-15.1522	-3.44836	-4.36348	-11.1501	-4.35587	-5.80126	-4.79072	-7.71067	-1.80025	-13.5155	-11.3178
216	-6.91063	-7.99305	-5.16348	-13.6372	-2.02358	-4.98668	-10.5418	-2.34084	-3.60957	-7.75386	-2.91372	-32.3706	-21.5602	-13.4149	-9.21931	-51.4202	-15.6785	-7.72439	-6.00066	-6.6017	-3.56097	-11.4063	-2.13904	-10.7172	-12.5328	-5.40092	-29.1621	-12.9385	-6.4975	-16.6525	-4.21924	-5.7653	-11.9434	-12.2044	-10.7933	-14.9322	-5.64434	-12.9655	-15.1516	-3.53941	-4.50096	-11.2918	-4.40502	-5.93343	-4.9333	-7.82156	-1.91321	-13.5466	-11.5624
215	-6.9116	-8.13239	-5.28894	-13.9133	-2.20149	-5.11492	-10.6858	-2.46644	-3.86048	-8.08832	-3.19689	-32.48	-21.8281	-13.6666	-9.44766	-51.7198	-15.9376	-7.86053	-6.1371	-6.90285	-3.76306	-11.555	-2.22812	-10.9988	-12.6284	-5.55837	-29.2148	-13.2094	-6.79474	-16.8155	-4.4098	-6.76791	-12.3614	-12.3232	-10.9564	-14.9372	-5.79797	-13.2291	-15.2295	-3.69221	-4.75999	-11.5585	-4.44821	-6.18464	-5.12927	-8.11101	-2.05978	-13.7469	-11.9375
214	-7.00713	-8.34084	-5.36738	-14.2777	-2.3152	-5.30695	-10.9557	-2.57514	-4.124	-8.39689	-3.47204	-32.6922	-22.058	-14.0033	-9.70946	-52.008	-16.1698	-8.07345	-6.23461	-7.10649	-3.97985	-11.713	-2.31819	-11.32	-12.6676	-5.72408	-29.3613	-13.5121	-7.15164	-17.0265	-4.58655	-7.83882	-12.8072	-12.4544	-11.147	-15.0742	-5.96597	-13.6041	-15.3298	-3.80327	-5.063	-11.9017	-4.44299	-6.4833	-5.35467	-8.48889	-2.20411	-13.9577	-12.346
213	-7.15396	-8.56549	-5.28735	-14.6466	-2.38038	-5.53338	-11.3454	-2.68256	-4.32165	-8.73075	-3.64711	-33.0766	-22.4708	-14.4129	-10.0839	-52.6268	-16.566	-8.25589	-6.35783	-7.37699	-4.25467	-12.0238	-2.37436	-11.7568	-12.7987	-5.93764	-29.775	-13.8648	-7.59784	-17.3921	-4.78533	-9.02643	-13.2919	-12.7578	-11.4007	-15.3381	-6.18348	-14.0701	-15.5262	-4.05446	-5.22144	-12.4065	-4.5411	-6.82146	-5.62551	-8.83055	-2.35432	-14.3082	-12.7145
212	-7.20246	-8.73914	-5.17686	-15.0083	-2.30132	-5.71159	-11.7668	-2.72446	-4.36883	-8.89408	-3.80287	-33.661	-22.9877	-14.8729	-10.4148	-53.592	-17.0632	-8.38152	-6.52942	-7.60226	-4.40499	-12.3384	-2.2867	-12.2075	-12.9838	-6.08565	-30.3162	-14.3073	-7.90924	-17.7711	-4.79229	-10.3028	-13.825	-13.0277	-11.5756	-15.6516	-6.34274	-14.5349	-15.6864	-4.21987	-5.37767	-13.0042	-4.60698	-7.19766	-5.89485	-9.21091	-2.35547	-14.6544	-13.0948
211	-7.47932	-9.13525	-5.08545	-15.6127	-2.32935	-6.06906	-12.2438	-2.96701	-4.53177	-8.99858	-4.07056	-34.4337	-23.6958	-15.5785	-10.8717	-54.8324	-17.7188	-8.75037	-6.76897	-7.87764	-4.66201	-12.7824	-2.27357	-12.8528	-13.3445	-6.3626	-31.0854	-14.8887	-8.3055	-18.3921	-4.93566	-11.5261	-14.5715	-13.5222	-11.871	-16.1587	-6.65555	-15.1573	-15.9162	-4.46584	-5.74281	-13.6951	-4.66043	-7.75785	-6.29847	-9.76354	-2.44355	-15.2103	-13.6762
210	-7.73197	-9.51962	-5.01187	-16.4464	-2.38962	-6.57775	-12.7816	-3.21234	-4.7369	-9.0196	-4.30463	-35.2016	-24.2823	-16.3563	-11.405	-56.0558	-18.4734	-9.16277	-7.01925	-8.25319	-4.95824	-13.4005	-2.16505	-13.6053	-13.7313	-6.57544	-31.8496	-15.4927	-8.84279	-19.0797	-5.15743	-12.6637	-15.4327	-14.1947	-12.2816	-16.842	-7.02416	-15.9156	-16.2078	-4.76695	-6.03246	-14.5795	-4.85787	-8.3479	-6.77958	-10.4365	-2.57467	-15.8663	-14.3419
209	-7.85924	-9.84155	-4.86338	-17.2254	-2.50935	-7.10788	-13.0852	-3.43823	-4.88356	-9.05875	-4.60491	-35.6626	-24.636	-17.0737	-11.8507	-56.8767	-19.1516	-9.55479	-7.29947	-8.66459	-5.24344	-13.9212	-2.06303	-14.4783	-14.1493	-6.72455	-32.3736	-15.923	-9.39663	-19.6717	-5.39812	-13.5825	-16.3723	-14.7407	-12.6451	-17.5216	-7.31604	-16.6774	-16.3639	-5.09131	-6.29577	-15.5953	-5.06425	-8.97915	-7.3818	-11.1074	-2.71221	-16.53	-14.9336
208	-8.01966	-10.223	-4.83092	-17.9613	-2.84338	-7.85976	-13.229	-3.88543	-5.21405	-9.22125	-5.06606	-35.5832	-24.5749	-17.7926	-12.1914	-56.6421	-19.6795	-10.0398	-7.5798	-9.04876	-5.60772	-14.4013	-2.10698	-15.3682	-14.4705	-6.93449	-32.3879	-16.2178	-9.94708	-20.1073	-5.7581	-14.4149	-17.5551	-15.0843	-12.834	-18.0971	-7.62222	-17.2895	-16.5173	-5.55215	-6.75296	-16.7806	-5.25991	-9.87433	-8.03473	-11.9538	-3.04708	-17.2289	-15.6429
207	-8.01685	-10.573	-4.7319	-18.472	-3.22516	-8.772	-13.1099	-4.39726	-5.56008	-9.38349	-5.50929	-34.5351	-23.7777	-18.0522	-12.2908	-54.4435	-19.805	-10.4897	-7.73455	-9.37136	-6.11098	-14.6922	-2.22145	-15.9859	-14.5062	-7.08888	-31.6271	-16.018	-10.4273	-20.0068	-6.21903	-14.9624	-18.7213	-15.2518	-12.6293	-18.3249	-7.8157	-17.5596	-16.4494	-6.12857	-7.12624	-17.8645	-5.52164	-10.8059	-8.71694	-12.6675	-3.5309	-17.7643	-16.0182
206	-7.6044	-10.5724	-4.53957	-18.4163	-3.39295	-9.51883	-12.6724	-4.69666	-5.78341	-9.35574	-5.73295	-32.3372	-22.0772	-17.5374	-12.0087	-49.9732	-19.3544	-10.5651	-7.69597	-9.51708	-6.48964	-14.435	-2.30517	-16.1865	-14.0012	-7.01328	-29.5982	-15.2201	-10.6123	-19.291	-6.42638	-14.9891	-19.5276	-14.8799	-11.8538	-17.9896	-7.70593	-17.2538	-15.88	-6.6391	-7.30643	-18.6282	-5.75249	-11.5515	-9.2738	-13.0648	-3.89833	-17.8857	-15.8671
205	-6.81825	-10.1553	-4.20288	-17.5917	-3.48656	-10.1142	-11.698	-4.78495	-5.95695	-9.17059	-5.83256	-28.9228	-19.2864	-16.1598	-11.2047	-43.0569	-18.192	-10.3315	-7.424	-9.26361	-6.74295	-13.5566	-2.45581	-15.879	-12.8903	-6.70909	-26.4831	-13.7665	-10.4288	-17.9047	-6.46882	-14.5779	-19.9695	-13.9552	-10.394	-16.9733	-7.49949	-16.2759	-14.76	-7.11503	-7.3241	-18.8981	-5.71409	-12.2195	-9.63881	-12.9889	-4.15694	-17.4575	-15.2716
204	-5.77719	-9.48015	-3.8705	-16.1271	-3.43414	-10.5586	-10.2933	-4.81318	-6.08241	-8.89806	-5.75702	-24.5547	-15.6007	-14.1377	-9.97825	-34.0329	-16.2906	-9.82126	-6.86412	-8.60714	-6.84122	-12.1124	-2.48337	-14.9464	-11.2546	-6.23676	-22.1834	-11.7496	-9.96149	-15.8026	-6.38838	-13.8123	-19.9653	-12.6042	-8.35104	-15.3012	-7.01286	-14.5904	-13.1614	-7.54463	-7.13471	-18.6602	-5.49901	-12.6893	-9.73485	-12.5437	-4.19823	-16.5196	-14.2417
203	-4.34006	-8.35413	-3.38426	-14.0159	-3.13251	-10.6513	-8.40405	-4.62269	-5.9747	-8.3731	-5.38068	-19.053	-11.0309	-11.444	-8.39265	-22.8565	-13.6309	-8.84808	-6.09514	-7.64032	-6.75036	-10.0431	-2.36894	-13.4293	-9.11301	-5.53852	-16.7966	-9.03041	-8.95953	-12.9779	-6.02317	-12.562	-19.3688	-10.7476	-5.85127	-12.9556	-6.21887	-12.323	-11.026	-7.6702	-6.74553	-17.8105	-5.14719	-12.7883	-9.55982	-11.5708	-4.03707	-14.9743	-12.5211
202	-2.7045	-6.75975	-2.77968	-11.373	-2.78612	-10.4027	-6.15272	-4.24707	-5.61696	-7.60694	-4.79808	-12.6968	-5.95117	-8.20679	-6.36883	-10.1993	-10.3026	-7.33546	-5.0382	-6.2415	-6.39063	-7.35605	-2.11567	-11.4197	-6.44102	-4.66787	-10.3899	-5.7303	-7.43222	-9.61534	-5.32756	-10.7812	-18.3271	-8.4524	-2.9076	-10.0738	-5.22647	-9.34152	-8.46774	-7.57067	-6.0379	-16.3383	-4.53833	-12.5387	-9.17078	-10.1364	-3.67019	-12.926	-10.3809
201	-0.871475	-4.87564	-2.05364	-8.16173	-2.37428	-9.97466	-3.53673	-3.69261	-4.95328	-6.63317	-4.00643	-5.66937	-0.531574	-4.7502	-3.98149	3.83649	-6.37847	-5.60658	-3.81539	-4.40807	-5.92334	-4.15928	-1.87232	-8.99253	-3.58299	-3.66894	-3.29677	-1.99461	-5.36067	-5.73593	-4.49953	-8.87403	-16.8341	-5.63846	0.234552	-6.78324	-4.0906	-5.86081	-5.78628	-7.3821	-5.04895	-14.3147	-3.80487	-11.9616	-8.64906	-8.33573	-3.09579	-10.4134	-7.87227
200	1.0197	-2.84487	-1.33112	-4.49277	-1.83932	-9.23061	-0.690915	-3.13256	-4.02015	-5.64843	-3.09634	2.06947	5.08074	-1.15883	-1.34714	18.6317	-2.03479	-3.59523	-2.47665	-2.38206	-5.262	-0.679463	-1.6446	-6.17032	-0.426791	-2.64646	4.33208	2.03831	-2.97982	-1.35447	-3.57057	-6.8746	-14.8064	-2.43975	3.27668	-3.07258	-2.51619	-1.94829	-2.95651	-6.85386	-3.86676	-11.8545	-2.97043	-11.0189	-7.85686	-6.22855	-2.49683	-7.44948	-4.94724
199	2.82865	-0.479894	-0.6697	-0.508353	-1.33081	-8.25469	2.18356	-2.37638	-2.90363	-4.42344	-2.16519	10.2551	10.6673	2.58253	1.45061	33.7055	2.50298	-1.3715	-1.03439	-0.204847	-4.55243	2.8874	-1.52702	-3.05971	2.95465	-1.59897	12.359	6.06015	-0.265571	3.22325	-2.30644	-4.84024	-12.2867	0.927265	6.10076	0.942443	-0.943108	2.12476	-0.0625631	-6.13677	-2.50155	-8.96724	-2.02463	-9.82923	-6.80535	-3.75343	-1.95103	-4.1242	-1.69092
198	4.62714	2.04635	0.0846011	3.78353	-0.719001	-6.88613	5.26936	-1.41348	-1.66593	-2.85359	-1.06489	18.5225	16.0639	6.60711	4.51398	48.3825	7.2491	0.911564	0.63334	2.28609	-3.57044	6.57965	-1.26283	0.422418	6.38544	-0.443095	20.407	9.9507	2.5871	7.9482	-0.953867	-2.88704	-9.4704	4.47221	8.97558	5.07255	0.773587	6.46829	2.83673	-5.28059	-0.988575	-5.65092	-0.850766	-8.20453	-5.59812	-0.954736	-1.17345	-0.455882	1.67326
197	6.3117	4.41098	0.872047	8.17011	0.0598735	-5.3037	8.34991	-0.429126	-0.4259	-1.11453	0.153017	26.355	21.0208	10.1103	7.26651	61.7434	11.8928	3.18862	2.19659	4.66347	-2.53893	10.0414	-1.15188	3.79829	9.4712	0.586012	27.5305	13.5404	5.40009	12.5986	0.37939	-1.36962	-6.60183	7.92203	11.4861	9.03145	2.58405	10.6293	5.70706	-4.38462	0.380271	-2.16	0.247881	-6.3231	-4.21682	1.84513	-0.36108	3.22928	5.00877
196	7.58691	6.63974	1.56321	12.4983	0.693589	-3.61639	11.0714	0.453122	0.698818	0.461478	1.21299	33.2729	25.1517	13.2561	9.79169	72.7479	15.908	5.33614	3.52968	6.7057	-1.33583	12.8038	-1.0113	6.92323	12.148	1.54113	33.6595	16.6587	7.73321	16.9862	1.70814	0.129248	-3.73753	10.9617	13.6242	12.6892	4.28739	14.4033	8.36093	-3.24837	1.59282	1.29298	1.28056	-4.50209	-2.79174	4.59443	0.377139	6.63307	8.14828
195	8.35283	8.32854	2.03554	16.215	1.13468	-1.88598	13.2887	1.19753	1.64913	2.16826	2.14467	38.7278	28.2007	15.8263	11.7118	80.3397	19.3601	7.11392	4.7544	8.28029	-0.354705	14.8464	-0.841956	9.62131	13.9739	2.29259	38.6018	18.9028	9.77252	20.4381	3.01276	1.27111	-1.06013	13.4817	15.3877	15.6937	5.62928	17.4882	10.6194	-2.30498	2.4687	4.42742	2.2048	-2.64804	-1.44939	7.0164	1.02479	9.5225	10.8864
194	8.81337	9.5796	2.44621	19.174	1.50778	-0.218683	15.2755	1.64744	2.35846	3.97017	3.04606	43.0859	29.9808	17.5602	13.3073	84.3797	22.2366	8.51001	5.71434	9.38491	0.786199	16.2467	-0.46042	11.793	15.0095	2.83941	41.841	20.4962	11.041	23.0756	3.85402	2.13144	1.41073	15.2704	16.7389	18.0655	6.80061	20.0089	12.3681	-1.28597	3.00875	7.09979	2.89948	-0.741124	-0.188509	9.11427	1.59616	11.7169	13.1018
193	8.98156	10.435	2.71283	21.2248	1.77153	1.33337	16.6599	1.81328	2.96001	5.43638	3.69603	46.1067	30.7711	18.3884	14.3388	85.9124	24.1044	9.61879	6.3132	9.97496	1.66243	16.8849	-0.180386	13.1202	15.3291	3.24827	43.6599	21.4244	11.64	24.7116	4.27105	2.84385	3.62465	16.3665	17.3077	19.6563	7.68157	21.7045	13.6735	-0.264766	3.35271	9.31363	3.36697	0.972229	0.874223	10.625	1.89885	13.1555	14.829
192	8.79204	10.8377	2.74237	22.5514	1.7854	2.83469	17.3466	1.9024	3.23836	6.52225	4.07433	47.5949	30.6002	18.929	14.8959	83.6599	25.1913	10.2694	6.71544	9.97377	2.38651	16.8586	0.0924386	13.9271	15.2658	3.56357	44.5101	21.6331	11.1948	25.2633	4.36705	3.58933	5.60539	16.7448	17.4807	20.4729	8.23059	22.6002	14.346	0.595967	3.39885	10.9968	3.6468	2.32895	1.80837	11.6471	2.03486	14.0794	16.0046
191	8.57743	10.9143	2.68331	23.0916	1.77684	4.08545	17.809	1.88343	3.31224	7.39337	4.32243	48.4189	30.2043	19.1443	15.0411	80.457	25.9024	10.6461	7.04372	9.80548	2.8151	16.6811	0.349125	14.3794	15.0113	3.75848	44.7007	21.4894	10.5645	25.1771	4.25658	3.97165	7.05001	16.7487	17.3852	20.8354	8.5934	23.034	14.7291	1.14957	3.3287	12.0722	3.84228	3.44217	2.59537	12.258	2.08523	14.633	16.7254
190	8.43645	11.0319	2.69272	23.2416	1.78773	4.94643	18.0877	1.84403	3.26674	7.96609	4.47846	48.8412	29.5893	19.0721	15.1259	77.5585	26.1736	10.8627	7.16909	9.63481	3.22296	16.498	0.579676	14.5253	14.7796	3.90355	44.4897	21.3379	9.67115	24.9439	3.94021	4.32288	8.0527	16.5001	17.1554	20.9206	8.79209	23.2004	14.8666	1.59334	3.26089	12.7952	3.86771	4.18951	3.12177	12.645	2.10784	14.8818	17.1267
[truncated: 31 more columns]

## Sheet: Source data Extended Data Fig5c
Œª (nm)	Archaeasin-1	Archaeasin-2	Archaeasin-3	Archaeasin-4	Archaeasin-5	Archaeasin-6	Archaeasin-7	Archaeasin-8	Archaeasin-9	Archaeasin-10	Archaeasin-11	Archaeasin-12	Archaeasin-13	Archaeasin-14	Archaeasin-15	Archaeasin-16	Archaeasin-17	Archaeasin-18	Archaeasin-19	Archaeasin-20	Archaeasin-21	Archaeasin-22	Archaeasin-23	Archaeasin-24	Archaeasin-25	Archaeasin-26	Archaeasin-27	Archaeasin-28	Archaeasin-29	Archaeasin-30	Archaeasin-31	Archaeasin-32	Archaeasin-33	Archaeasin-34	Archaeasin-35	Archaeasin-36	Archaeasin-37	Archaeasin-38	Archaeasin-39	Archaeasin-40	Archaeasin-41	Archaeasin-42	Archaeasin-43	Archaeasin-44	Archaeasin-45	Archaeasin-46	Archaeasin-47	Archaeasin-48	Archaeasin-49
260	0.0564648	-0.297687	-0.0364564	-0.321306	-0.191473	-0.516343	-0.542109	-0.0760754	-0.258719	-0.0773975	-0.489224	-1.68792	-0.949406	-0.218745	-0.125811	-1.0897	-0.484886	-0.192654	-0.544409	-0.194642	-0.374568	-0.320186	-0.296375	-0.16178	-0.674279	-0.0930167	-2.02193	-0.213937	-0.67005	-0.295537	-0.898559	-0.367701	-1.07173	-0.141568	-0.512129	-0.718006	-0.326686	-0.639181	-0.42594	-0.0985214	-0.394952	-0.452161	-0.20619	-0.101456	-0.295547	-0.314456	-0.270416	0.00708507	-0.11827
259	0.00275208	-0.255036	-0.0722805	-0.40167	-0.202623	-0.536517	-0.544477	-0.14719	-0.217014	-0.098543	-0.539446	-1.7684	-0.992894	-0.26177	-0.187225	-1.18565	-0.554618	-0.206051	-0.54918	-0.231134	-0.402123	-0.408626	-0.294802	-0.228375	-0.788152	-0.0681684	-2.04448	-0.256442	-0.732208	-0.416182	-0.957772	-0.429428	-1.12058	-0.248175	-0.570365	-0.730693	-0.411647	-0.657074	-0.447023	-0.180052	-0.413136	-0.466743	-0.23422	-0.161085	-0.318584	-0.318326	-0.27045	0.0139829	-0.1499
258	-0.0539688	-0.222789	-0.0843386	-0.458258	-0.22473	-0.540039	-0.564108	-0.224668	-0.18553	-0.102756	-0.577335	-1.87942	-1.03733	-0.312306	-0.237636	-1.27404	-0.65249	-0.216371	-0.500806	-0.277611	-0.38409	-0.479346	-0.302761	-0.285819	-0.909299	-0.0336512	-2.06023	-0.327871	-0.818785	-0.554668	-0.99404	-0.548114	-1.15614	-0.317674	-0.608383	-0.745262	-0.481363	-0.695182	-0.460713	-0.264746	-0.488577	-0.489005	-0.240159	-0.209923	-0.367949	-0.321	-0.250339	0.031331	-0.177114
257	-0.0951032	-0.176871	-0.0874522	-0.579113	-0.289895	-0.546884	-0.573611	-0.283478	-0.165025	-0.13011	-0.611175	-2.02064	-1.05471	-0.367789	-0.27111	-1.41003	-0.762955	-0.206452	-0.445586	-0.314217	-0.380289	-0.565088	-0.301705	-0.324138	-0.984085	-0.0166565	-2.0991	-0.382015	-0.908935	-0.696289	-0.995163	-0.623357	-1.2236	-0.352203	-0.586639	-0.770316	-0.534772	-0.746636	-0.510488	-0.313234	-0.52648	-0.505754	-0.235514	-0.267877	-0.430729	-0.309214	-0.197024	0.0553639	-0.211568
256	-0.0990487	-0.189968	-0.101831	-0.70679	-0.281267	-0.573734	-0.627126	-0.305091	-0.242065	-0.188191	-0.603376	-2.21206	-1.16277	-0.404383	-0.293149	-1.58838	-0.844271	-0.207068	-0.461187	-0.271214	-0.381062	-0.624114	-0.276875	-0.358987	-1.08186	0.00010892	-2.12987	-0.431061	-0.985206	-0.771114	-0.937797	-0.566244	-1.32431	-0.393246	-0.54157	-0.800005	-0.580466	-0.80384	-0.552788	-0.319706	-0.498266	-0.545925	-0.298777	-0.309188	-0.477146	-0.334162	-0.183092	0.064425	-0.311847
255	-0.0568182	-0.233344	-0.0896954	-0.702532	-0.247317	-0.609532	-0.657051	-0.298872	-0.2847	-0.185249	-0.556317	-2.44572	-1.30716	-0.369678	-0.263507	-1.6618	-0.804427	-0.218142	-0.415682	-0.180493	-0.322279	-0.626143	-0.203154	-0.386334	-1.15835	0.0739897	-2.16588	-0.459769	-1.00392	-0.802109	-0.893598	-0.56419	-1.33588	-0.424649	-0.499825	-0.787105	-0.544018	-0.848306	-0.509988	-0.345966	-0.480474	-0.600061	-0.275819	-0.274352	-0.472703	-0.383615	-0.159607	0.105469	-0.329902
254	-0.0428106	-0.304759	-0.120538	-0.767407	-0.272894	-0.627968	-0.753114	-0.31494	-0.335268	-0.223715	-0.554526	-2.69085	-1.43422	-0.383724	-0.28997	-1.78422	-0.823276	-0.278354	-0.416889	-0.194712	-0.336752	-0.714169	-0.230745	-0.400292	-1.3112	0.033004	-2.30501	-0.488847	-1.05742	-0.831452	-0.912755	-0.646319	-1.366	-0.435096	-0.480543	-0.879095	-0.547931	-0.980207	-0.522067	-0.362177	-0.529941	-0.636882	-0.2879	-0.273475	-0.520227	-0.429272	-0.216864	0.118618	-0.360034
253	-0.0491317	-0.326619	-0.130479	-0.884595	-0.287824	-0.706674	-0.757995	-0.310821	-0.367318	-0.232663	-0.616147	-2.90599	-1.55818	-0.404055	-0.261526	-1.89334	-0.862928	-0.310743	-0.495681	-0.218846	-0.40581	-0.765548	-0.286466	-0.380261	-1.47711	-0.0273864	-2.55054	-0.502302	-1.11713	-0.856982	-0.988314	-0.621691	-1.43383	-0.49021	-0.459478	-1.01904	-0.560089	-1.08697	-0.587794	-0.378976	-0.500944	-0.62667	-0.340374	-0.30225	-0.504962	-0.454831	-0.250286	0.12698	-0.389539
252	-0.065049	-0.354968	-0.142687	-0.938663	-0.289954	-0.75335	-0.829773	-0.303087	-0.384039	-0.174864	-0.657266	-3.09134	-1.67832	-0.484958	-0.224498	-2.01692	-0.899202	-0.332827	-0.571878	-0.226028	-0.416395	-0.790852	-0.303301	-0.391135	-1.6523	-0.037653	-2.68567	-0.553011	-1.21286	-0.920666	-1.04583	-0.667921	-1.46887	-0.589989	-0.520713	-1.13671	-0.559959	-1.21697	-0.625465	-0.472328	-0.523593	-0.689049	-0.41024	-0.298534	-0.494938	-0.46657	-0.255459	0.139232	-0.428285
251	-0.0215717	-0.36117	-0.146756	-0.957892	-0.282994	-0.755682	-0.862199	-0.306443	-0.305378	-0.0562276	-0.730627	-3.20926	-1.77342	-0.513822	-0.182547	-2.07324	-0.953318	-0.365004	-0.555152	-0.259363	-0.39643	-0.762831	-0.26949	-0.370247	-1.84913	-0.0339461	-2.81213	-0.530224	-1.27973	-0.964171	-1.14122	-0.782722	-1.49761	-0.652675	-0.546655	-1.21003	-0.55346	-1.34121	-0.61065	-0.509905	-0.571038	-0.720932	-0.361416	-0.298742	-0.488443	-0.479944	-0.236916	0.134609	-0.422905
250	-0.042008	-0.356944	-0.107248	-1.02736	-0.312916	-0.780256	-0.86642	-0.320408	-0.294126	-0.0236902	-0.776527	-3.32393	-1.88904	-0.590795	-0.167973	-2.17412	-1.03927	-0.407918	-0.594937	-0.319938	-0.432379	-0.820849	-0.306284	-0.370893	-2.01747	-0.0878818	-3.08094	-0.524835	-1.41741	-1.00326	-1.2664	-0.887225	-1.61763	-0.738036	-0.580089	-1.38376	-0.600593	-1.49468	-0.702153	-0.509194	-0.636355	-0.734792	-0.360535	-0.336295	-0.530808	-0.509482	-0.217864	0.0925655	-0.440375
249	-0.0498251	-0.37352	-0.131991	-1.08591	-0.314558	-0.859837	-0.867079	-0.317969	-0.260205	-0.0049761	-0.845222	-3.56836	-2.11439	-0.702794	-0.137507	-2.26646	-1.12913	-0.415403	-0.667966	-0.354647	-0.44806	-0.876565	-0.318477	-0.352219	-2.11299	-0.107561	-3.26398	-0.595909	-1.53955	-1.10654	-1.34711	-0.968588	-1.74949	-0.835612	-0.628679	-1.49862	-0.664372	-1.68918	-0.826526	-0.596328	-0.665107	-0.788781	-0.357152	-0.349986	-0.540597	-0.53467	-0.164263	0.046153	-0.459031
248	-0.051708	-0.446276	-0.247943	-1.17415	-0.294837	-0.93572	-1.01081	-0.326061	-0.259984	-0.0181209	-0.938394	-4.02445	-2.51334	-0.840711	-0.211795	-2.45891	-1.27008	-0.523503	-0.762857	-0.404242	-0.455395	-1.03952	-0.325332	-0.440409	-2.28973	-0.182012	-3.49777	-0.717347	-1.67539	-1.30802	-1.44125	-1.15235	-1.88966	-0.916221	-0.745332	-1.65596	-0.76188	-2.01538	-0.96311	-0.719943	-0.730953	-0.943719	-0.408907	-0.404252	-0.624071	-0.618467	-0.205801	-0.0851354	-0.536453
247	-0.12361	-0.549516	-0.350235	-1.34961	-0.336522	-1.07997	-1.17506	-0.417448	-0.324139	-0.110651	-1.05866	-4.56556	-3.03753	-0.954157	-0.3595	-2.68142	-1.47145	-0.678302	-0.921688	-0.518924	-0.57484	-1.28744	-0.406227	-0.582305	-2.60269	-0.309722	-3.88621	-0.86448	-1.85053	-1.54324	-1.64193	-1.39782	-2.13973	-1.08621	-0.880792	-1.91406	-0.946534	-2.40651	-1.15606	-0.81736	-0.791771	-1.06519	-0.542749	-0.518804	-0.783989	-0.794464	-0.395561	-0.249403	-0.646595
246	-0.259929	-0.710293	-0.431207	-1.58729	-0.521326	-1.3056	-1.3993	-0.540223	-0.455312	-0.233351	-1.14828	-5.17183	-3.60067	-1.15597	-0.517815	-2.9983	-1.75506	-0.826388	-1.15901	-0.67259	-0.773441	-1.65987	-0.564373	-0.787025	-3.02653	-0.440797	-4.43607	-1.11904	-2.11254	-1.82145	-1.88043	-1.73925	-2.4011	-1.38795	-1.12836	-2.35881	-1.16295	-2.89161	-1.4349	-1.03517	-0.944846	-1.25548	-0.756584	-0.701291	-1.01518	-0.994845	-0.604228	-0.442391	-0.761834
245	-0.272973	-0.819584	-0.52409	-1.80042	-0.623982	-1.52372	-1.59645	-0.592502	-0.488812	-0.234989	-1.30112	-5.78368	-4.03955	-1.30183	-0.604411	-3.2806	-2.08962	-0.949091	-1.35904	-0.803893	-0.869218	-1.95903	-0.676342	-0.932556	-3.44387	-0.493797	-4.91941	-1.35566	-2.35992	-2.15337	-2.04796	-2.03802	-2.58598	-1.64708	-1.3682	-2.718	-1.33293	-3.36661	-1.64174	-1.25019	-1.04499	-1.47531	-0.94005	-0.841366	-1.16434	-1.17809	-0.731306	-0.606221	-0.857815
244	-0.28564	-0.901046	-0.599869	-2.03231	-0.737964	-1.71477	-1.85306	-0.646382	-0.547037	-0.17425	-1.48543	-6.42641	-4.50986	-1.46754	-0.678921	-3.62295	-2.39975	-1.0665	-1.55803	-0.930989	-0.975918	-2.32135	-0.775247	-1.07876	-3.95726	-0.550118	-5.48185	-1.6213	-2.66891	-2.56166	-2.24904	-2.36493	-2.81312	-1.84599	-1.61866	-3.20714	-1.49047	-3.87041	-1.81965	-1.42237	-1.15196	-1.72032	-1.16276	-0.978957	-1.37637	-1.39369	-0.853081	-0.810221	-1.03578
243	-0.327949	-0.981226	-0.617346	-2.18703	-0.903867	-1.90631	-2.08649	-0.788508	-0.615595	-0.170469	-1.60146	-7.09024	-4.98349	-1.62764	-0.77633	-3.97717	-2.69639	-1.12446	-1.81867	-1.09149	-1.13222	-2.77246	-0.845524	-1.1959	-4.55688	-0.600658	-5.96314	-1.91924	-3.06601	-2.91743	-2.47152	-2.78833	-3.09907	-2.14542	-1.84672	-3.78706	-1.72444	-4.41035	-2.04115	-1.60438	-1.28688	-1.98477	-1.34384	-1.10774	-1.61587	-1.64467	-1.02361	-1.01583	-1.24549
242	-0.355078	-1.10538	-0.702385	-2.35161	-1.05373	-2.15444	-2.29522	-0.941562	-0.628625	-0.184261	-1.77379	-7.9124	-5.46912	-1.85464	-0.851061	-4.30456	-3.08968	-1.24486	-2.16605	-1.27198	-1.27445	-3.29909	-0.965382	-1.3243	-5.24115	-0.703261	-6.49865	-2.27426	-3.53273	-3.25965	-2.7542	-3.27532	-3.34964	-2.49192	-2.12481	-4.46163	-1.98216	-5.04597	-2.32854	-1.83319	-1.45936	-2.29367	-1.46143	-1.28393	-1.84677	-1.97043	-1.16356	-1.28317	-1.49575
241	-0.354736	-1.19718	-0.754934	-2.54238	-1.08261	-2.32745	-2.49245	-0.960592	-0.58094	-0.103795	-1.98502	-8.86235	-6.00071	-2.0585	-0.879263	-4.61338	-3.41126	-1.33438	-2.42659	-1.42834	-1.31924	-3.81018	-1.0001	-1.4784	-5.97382	-0.758276	-7.04312	-2.6428	-3.95976	-3.64568	-3.01862	-3.74294	-3.58153	-2.74698	-2.35001	-5.14773	-2.24331	-5.6476	-2.55965	-2.00549	-1.61844	-2.56111	-1.57739	-1.44176	-1.9963	-2.32778	-1.25016	-1.47465	-1.74108
240	-0.418548	-1.34964	-0.817295	-2.72155	-1.12793	-2.44409	-2.77201	-1.0044	-0.58232	-0.108057	-2.12507	-9.93367	-6.57295	-2.27383	-0.950798	-4.99006	-3.75101	-1.42627	-2.76967	-1.62073	-1.4158	-4.42421	-0.958371	-1.67568	-6.89779	-0.813859	-7.61386	-3.04904	-4.39885	-4.04551	-3.34514	-4.27815	-3.95992	-3.06602	-2.60598	-5.96616	-2.53227	-6.4055	-2.86518	-2.17407	-1.79539	-2.91667	-1.76507	-1.62852	-2.16922	-2.72537	-1.45447	-1.70864	-2.09432
239	-0.569572	-1.56209	-0.905688	-2.97857	-1.25936	-2.68862	-3.1266	-1.16217	-0.67377	-0.144077	-2.2791	-11.1958	-7.26828	-2.50803	-1.10061	-5.44245	-4.33518	-1.66519	-3.25483	-1.92814	-1.62577	-5.10675	-0.993975	-1.97953	-8.04227	-0.9734	-8.31269	-3.57517	-4.98139	-4.4591	-3.73691	-4.89417	-4.43435	-3.54488	-2.94421	-6.93534	-2.92129	-7.39853	-3.34644	-2.42324	-2.09588	-3.47385	-2.05867	-1.92113	-2.43185	-3.26336	-1.82052	-2.08414	-2.50066
238	-0.739853	-1.80173	-1.03693	-3.37475	-1.3783	-2.97882	-3.63472	-1.24927	-0.76015	-0.174705	-2.46877	-12.5374	-8.05407	-2.84242	-1.34639	-5.89752	-5.01095	-1.99803	-3.74093	-2.282	-1.84267	-5.79175	-1.10561	-2.34073	-9.31511	-1.13594	-9.07587	-4.11818	-5.57494	-4.86782	-4.19624	-5.51488	-4.89594	-4.07568	-3.39904	-7.94155	-3.2933	-8.40833	-3.81343	-2.69654	-2.41437	-4.05153	-2.37301	-2.25193	-2.72494	-3.89354	-2.14135	-2.52686	-2.93612
237	-0.923476	-2.04107	-1.18828	-3.68221	-1.47329	-3.25587	-4.13712	-1.27579	-0.873276	-0.171673	-2.70291	-13.89	-8.97509	-3.15932	-1.5853	-6.41542	-5.65548	-2.35593	-4.25662	-2.63624	-2.06433	-6.54984	-1.15539	-2.70631	-10.69	-1.25851	-9.99146	-4.74342	-6.15526	-5.31252	-4.66508	-6.20687	-5.41263	-4.57423	-3.9094	-8.98165	-3.68789	-9.48037	-4.2585	-2.98219	-2.71862	-4.6466	-2.76577	-2.60041	-3.05905	-4.5721	-2.49624	-3.0107	-3.41498
236	-1.11617	-2.33151	-1.45458	-4.02706	-1.6673	-3.65828	-4.67744	-1.48778	-0.984931	-0.253123	-2.93747	-15.1885	-9.92049	-3.58432	-1.93369	-6.91197	-6.4569	-2.78224	-4.95865	-3.05116	-2.39075	-7.41222	-1.26598	-3.0976	-12.1088	-1.48745	-10.7792	-5.514	-6.88074	-5.82418	-5.15457	-6.93911	-6.01551	-5.16855	-4.43494	-10.1346	-4.17637	-10.7444	-4.87739	-3.32193	-3.07804	-5.38278	-3.23257	-3.05628	-3.52468	-5.37243	-2.9611	-3.63376	-3.99188
235	-1.36914	-2.66109	-1.72989	-4.4666	-1.93248	-4.10665	-5.25352	-1.78627	-1.18201	-0.333832	-3.29367	-16.6011	-10.8514	-4.12056	-2.28583	-7.40734	-7.42239	-3.28851	-5.72573	-3.50056	-2.83114	-8.33839	-1.44523	-3.53163	-13.599	-1.81388	-11.558	-6.37345	-7.62618	-6.41047	-5.67761	-7.7309	-6.66074	-5.85223	-4.98033	-11.4337	-4.75321	-12.1095	-5.59832	-3.74562	-3.56001	-6.2436	-3.73875	-3.68327	-4.04145	-6.36122	-3.46461	-4.3331	-4.68326
234	-1.64267	-2.93168	-1.93715	-4.78749	-2.08614	-4.48047	-5.81915	-1.98942	-1.28273	-0.421854	-3.60311	-17.9012	-11.6517	-4.64842	-2.61918	-7.72798	-8.29053	-3.70914	-6.43038	-3.88036	-3.19983	-9.23874	-1.5545	-3.97412	-15.0189	-2.11292	-12.1092	-7.20785	-8.29222	-6.92254	-6.17377	-8.42868	-7.2254	-6.55559	-5.51139	-12.7069	-5.27705	-13.2555	-6.30586	-4.13895	-3.8823	-6.98125	-4.18773	-4.2688	-4.46709	-7.33212	-3.85255	-4.97352	-5.36735
233	-1.88555	-3.2367	-2.14381	-5.0644	-2.24349	-4.81633	-6.35381	-2.22169	-1.34103	-0.487519	-3.87562	-19.1266	-12.4062	-5.09017	-2.87507	-8.01353	-9.13557	-4.09969	-7.18608	-4.24302	-3.60132	-10.147	-1.59344	-4.45865	-16.3234	-2.37462	-12.5477	-8.09133	-8.93979	-7.46655	-6.60966	-9.07432	-7.78781	-7.24943	-5.9612	-13.9626	-5.77089	-14.4524	-7.0726	-4.51189	-4.18208	-7.71916	-4.66478	-4.85465	-4.85204	-8.30982	-4.30993	-5.59596	-6.06655
232	-2.03452	-3.45467	-2.30644	-5.42937	-2.36431	-5.08709	-6.92597	-2.48198	-1.36705	-0.490253	-3.98801	-20.1407	-13.109	-5.60135	-3.11932	-8.14416	-9.99831	-4.48978	-7.83831	-4.62381	-3.9201	-11.0262	-1.64544	-4.95996	-17.5026	-2.58855	-12.6672	-8.88617	-9.4688	-7.98719	-6.96676	-9.55886	-8.23487	-7.86611	-6.34633	-15.1965	-6.21352	-15.615	-7.76248	-4.80751	-4.52074	-8.5156	-5.06897	-5.40828	-5.1336	-9.24779	-4.81035	-6.19833	-6.72377
231	-2.2709	-3.68885	-2.39595	-5.69106	-2.43699	-5.32904	-7.49364	-2.72037	-1.44653	-0.501898	-4.14384	-21.0202	-13.8441	-6.08611	-3.35925	-8.30302	-10.8304	-4.92373	-8.48571	-5.04939	-4.22627	-11.9224	-1.72695	-5.48338	-18.6071	-2.72825	-12.5659	-9.64427	-9.92327	-8.41404	-7.28365	-10.0037	-8.74244	-8.52968	-6.76473	-16.3182	-6.60856	-16.6661	-8.42026	-5.1568	-4.84298	-9.29407	-5.47662	-6.0036	-5.42341	-10.1944	-5.26874	-6.81604	-7.47235
230	-2.50598	-3.96118	-2.52689	-5.96929	-2.47072	-5.61401	-8.03248	-2.91116	-1.46611	-0.518859	-4.30655	-21.7508	-14.6756	-6.55017	-3.64377	-8.44649	-11.544	-5.38085	-9.08686	-5.44089	-4.48886	-12.8056	-1.83242	-6.07688	-19.4113	-2.88074	-12.4529	-10.4173	-10.3369	-8.71021	-7.54342	-10.388	-9.25125	-9.11884	-7.16286	-17.2631	-6.99054	-17.5554	-9.08962	-5.5127	-5.0775	-10.0708	-5.85616	-6.59604	-5.67696	-11.0777	-5.67558	-7.51967	-8.13837
229	-2.67286	-4.21099	-2.70979	-6.30019	-2.58761	-5.80436	-8.55579	-3.13063	-1.54412	-0.557956	-4.43737	-22.2621	-15.5175	-7.0905	-3.89433	-8.59296	-12.1638	-5.82453	-9.7061	-5.89495	-4.76053	-13.7661	-2.02717	-6.65906	-20.0806	-3.06968	-12.3633	-11.1359	-10.6157	-9.04281	-7.75958	-10.8884	-9.77582	-9.63887	-7.60308	-18.1718	-7.30446	-18.4833	-9.70302	-5.7631	-5.34314	-10.8919	-6.25055	-7.20256	-5.90306	-11.9617	-6.11958	-8.17619	-8.85738
228	-2.86349	-4.37541	-2.92984	-6.51888	-2.70498	-5.99564	-8.93963	-3.39372	-1.657	-0.645381	-4.60822	-22.5238	-16.2235	-7.64098	-4.11031	-8.59433	-12.7437	-6.30472	-10.2571	-6.3792	-5.01199	-14.7552	-2.40268	-7.22049	-20.6116	-3.33322	-12.029	-11.776	-10.7454	-9.37526	-7.94436	-11.3453	-10.2147	-10.0966	-8.07253	-19.0325	-7.52209	-19.2161	-10.2736	-6.08609	-5.52983	-11.7082	-6.66734	-7.87979	-6.16361	-12.8097	-6.49988	-8.81701	-9.59427
227	-3.08456	-4.61532	-3.13913	-6.62668	-2.79476	-6.2407	-9.3269	-3.65718	-1.72972	-0.773039	-4.82686	-22.5078	-16.8251	-8.21059	-4.32923	-8.60676	-13.2031	-6.77457	-10.8272	-6.88742	-5.28108	-15.6079	-2.80468	-7.92387	-20.9323	-3.70724	-11.645	-12.3776	-10.7676	-9.65454	-8.11031	-11.7606	-10.639	-10.506	-8.48079	-19.7223	-7.69519	-19.7066	-10.9115	-6.46741	-5.7032	-12.6042	-7.13033	-8.66251	-6.41654	-13.6609	-6.85156	-9.39902	-10.4091
226	-3.21864	-4.84242	-3.37078	-6.74632	-2.87703	-6.39654	-9.58501	-3.87316	-1.82425	-0.873574	-5.01258	-22.3272	-17.1018	-8.66949	-4.50162	-8.41665	-13.4452	-7.25213	-11.245	-7.3068	-5.39609	-16.2265	-3.1932	-8.60866	-21.0637	-4.06947	-11.3076	-12.8541	-10.6067	-9.89354	-8.23139	-12.1105	-10.924	-10.7798	-8.77269	-20.1602	-7.85769	-20.086	-11.4333	-6.70105	-5.75748	-13.4561	-7.56513	-9.37118	-6.54083	-14.351	-7.06261	-9.83384	-11.0778
225	-3.339	-5.02979	-3.60978	-6.71974	-2.98087	-6.48437	-9.89641	-4.13549	-2.02789	-1.03255	-5.03502	-21.7702	-17.1111	-9.11196	-4.61754	-8.13065	-13.616	-7.6682	-11.5601	-7.75699	-5.50356	-16.6752	-3.60181	-9.28854	-21.1864	-4.33242	-10.6812	-13.1865	-10.2972	-10.12	-8.1727	-12.3969	-11.094	-10.9388	-9.09971	-20.4433	-7.92327	-20.333	-11.879	-6.93008	-5.81812	-14.1112	-7.92745	-10.0241	-6.72162	-14.9365	-7.20852	-10.1591	-11.8084
224	-3.48919	-5.25178	-3.74712	-6.63496	-3.08461	-6.6239	-10.1315	-4.4179	-2.35588	-1.25019	-5.11159	-20.8762	-16.876	-9.44045	-4.81702	-7.73648	-13.6142	-8.09895	-11.7522	-8.18704	-5.5525	-16.9023	-3.85227	-10.0179	-20.9605	-4.55235	-10.0621	-13.3521	-9.90949	-10.2345	-8.12042	-12.4352	-11.0863	-11.0034	-9.30507	-20.423	-7.92536	-20.4203	-12.3195	-7.19341	-5.89731	-14.784	-8.23233	-10.7358	-6.88444	-15.437	-7.32443	-10.4898	-12.5449
223	-3.53621	-5.42413	-3.77578	-6.57059	-3.16706	-6.65296	-10.2665	-4.61	-2.6426	-1.3269	-5.08302	-19.7899	-16.4189	-9.71394	-4.96216	-7.35806	-13.4191	-8.4032	-11.784	-8.48465	-5.47328	-16.8834	-3.88314	-10.6896	-20.3511	-4.62759	-9.58007	-13.3957	-9.45842	-10.1908	-7.86348	-12.4696	-11.0087	-10.8671	-9.39375	-20.1609	-7.95361	-20.3821	-12.6438	-7.21947	-5.99632	-15.5056	-8.40949	-11.3548	-6.88989	-15.8018	-7.26815	-10.6463	-13.1359
222	-3.58364	-5.58549	-3.87876	-6.39776	-3.26299	-6.62314	-10.2661	-4.83185	-2.96268	-1.43325	-5.00092	-18.5889	-15.8731	-9.7874	-5.0544	-6.79309	-13.1186	-8.65836	-11.7251	-8.62053	-5.3738	-16.704	-3.91745	-11.1955	-19.5726	-4.58945	-8.78795	-13.2785	-8.90123	-9.98569	-7.48769	-12.4689	-10.9305	-10.6266	-9.41505	-19.674	-7.92144	-20.2778	-12.8846	-7.24875	-6.03812	-15.9939	-8.5119	-11.8994	-6.85234	-16.0222	-7.08896	-10.7418	-13.4465
221	-3.63431	-5.72863	-4.025	-6.16044	-3.34138	-6.53548	-10.2109	-5.16237	-3.38559	-1.6016	-4.87669	-17.3711	-15.2701	-9.91736	-5.09248	-6.33962	-12.8612	-8.84253	-11.6916	-8.74757	-5.37797	-16.4437	-3.95142	-11.6939	-18.5658	-4.60996	-8.01885	-13.17	-8.33098	-9.80821	-7.08513	-12.5273	-10.9166	-10.3399	-9.46705	-19.1401	-7.77731	-20.1244	-13.1349	-7.38832	-6.2174	-16.4041	-8.55849	-12.4273	-6.83643	-16.2092	-7.10957	-10.9036	-13.9105
220	-3.62876	-5.72934	-4.09714	-5.78164	-3.38879	-6.43659	-9.99552	-5.42682	-3.70213	-1.72255	-4.81302	-16.0054	-14.4562	-9.84865	-4.98895	-5.70428	-12.3505	-8.98129	-11.5849	-8.82939	-5.24357	-16.0876	-3.81621	-12.0794	-17.355	-4.64109	-7.10232	-12.9497	-7.7435	-9.51923	-6.71787	-12.606	-10.7915	-10.0751	-9.31598	-18.4627	-7.62992	-19.7785	-13.1483	-7.47834	-6.30815	-16.7939	-8.57961	-12.9189	-6.72676	-16.2793	-6.94302	-10.886	-14.2158
219	-3.55573	-5.67254	-4.21877	-5.32202	-3.4388	-6.25894	-9.72525	-5.56449	-3.84241	-1.72241	-4.63159	-14.5606	-13.6459	-9.6224	-4.8008	-5.02584	-11.8614	-8.91723	-11.3861	-8.86807	-5.03298	-15.6108	-3.58563	-12.4004	-16.2549	-4.54992	-6.0555	-12.7839	-7.06868	-9.02695	-6.26578	-12.7336	-10.529	-9.54157	-8.91527	-17.6973	-7.4496	-19.2369	-12.9311	-7.58289	-6.32049	-16.9149	-8.43152	-13.222	-6.62257	-16.2243	-6.65841	-10.7224	-14.214
218	-3.53274	-5.67985	-4.38866	-4.70919	-3.56673	-6.19797	-9.33764	-5.7088	-4.05028	-1.80861	-4.56806	-13.23	-12.8325	-9.30447	-4.61967	-4.48999	-11.4284	-8.81957	-11.2864	-8.8515	-4.95901	-15.1809	-3.44986	-12.6773	-15.2477	-4.54164	-5.15425	-12.6571	-6.50457	-8.67872	-5.87368	-12.787	-10.366	-9.09181	-8.44285	-16.956	-7.33986	-18.849	-12.7005	-7.83926	-6.47035	-16.7879	-8.25418	-13.5238	-6.61456	-16.2588	-6.3852	-10.583	-14.1735
217	-3.57894	-5.58123	-4.44615	-4.1055	-3.72387	-6.24394	-9.03372	-5.83229	-4.24584	-1.91824	-4.64425	-12.2301	-11.9122	-8.96449	-4.39903	-4.13185	-11.0698	-8.65954	-11.2141	-8.83759	-4.93956	-14.7821	-3.36934	-12.9662	-14.4195	-4.56973	-4.50684	-12.5622	-6.16002	-8.50976	-5.41496	-12.9934	-10.2154	-8.6673	-7.97117	-16.4115	-7.29534	-18.5208	-12.3495	-8.17536	-6.64145	-16.6434	-8.02096	-13.78	-6.71348	-16.3135	-6.05693	-10.4977	-14.1097
216	-3.57975	-5.33325	-4.37471	-3.40315	-3.85227	-6.39634	-8.79956	-5.70558	-4.26113	-1.91915	-4.68909	-11.1245	-10.9418	-8.35458	-4.06584	-3.68646	-10.6101	-8.37773	-11.1263	-8.79407	-4.87093	-14.3983	-3.22648	-13.1042	-13.6562	-4.46018	-3.87301	-12.3109	-5.77752	-8.25676	-4.84158	-13.2227	-9.74934	-8.08102	-7.40515	-15.874	-7.26636	-18.139	-11.7688	-8.47973	-6.6618	-16.2151	-7.5343	-13.9456	-6.75097	-16.2812	-5.44521	-10.3945	-13.6457
215	-3.65514	-5.07403	-4.38066	-2.84804	-4.11707	-6.62761	-8.47942	-5.61346	-4.35047	-1.93374	-4.81887	-10.2311	-10.3121	-7.74563	-3.84885	-3.47794	-10.3772	-7.9807	-11.12	-8.74743	-4.97699	-14.1481	-3.23451	-13.1499	-13.13	-4.41096	-3.47576	-12.292	-5.39477	-8.13432	-4.42538	-13.5373	-9.33426	-7.41726	-6.76869	-15.5182	-7.34096	-18.0057	-11.234	-8.7684	-6.82923	-15.6183	-6.90514	-13.9083	-6.74322	-16.403	-4.95411	-10.3005	-12.9749
214	-3.74999	-4.78409	-4.24758	-2.26905	-4.34072	-6.85669	-8.0244	-5.4562	-4.37348	-1.92108	-5.00478	-9.6935	-9.59092	-7.16248	-3.46133	-3.29054	-10.188	-7.50033	-11.1267	-8.55542	-5.11417	-13.9224	-3.34987	-13.0158	-12.5592	-4.34061	-3.02812	-12.2917	-5.12438	-8.12162	-3.98879	-13.841	-9.03189	-6.8963	-6.12822	-15.3625	-7.55136	-17.9612	-10.5959	-9.05108	-6.98615	-14.7447	-6.19813	-13.7721	-6.73986	-16.6562	-4.31013	-10.1265	-12.0932
213	-3.85677	-4.38685	-4.05484	-1.6511	-4.50709	-6.99055	-7.63547	-5.22944	-4.2311	-1.83972	-5.18099	-9.04635	-8.8605	-6.38917	-2.88444	-2.85926	-10.0011	-6.89513	-11.1681	-8.37137	-5.25587	-13.7293	-3.34808	-12.8161	-12.3038	-4.18243	-2.56028	-12.2604	-4.77462	-7.98846	-3.56765	-14.3086	-8.69843	-6.31967	-5.44546	-15.3669	-7.77362	-17.8448	-9.76942	-9.38684	-7.05267	-13.6313	-5.31096	-13.4021	-6.76543	-16.9564	-3.57048	-10.0185	-10.9752
212	-3.91812	-3.89995	-3.78343	-0.982056	-4.69616	-7.08375	-6.98776	-4.85929	-4.12138	-1.67053	-5.27583	-8.33956	-7.92653	-5.3709	-2.3136	-2.21224	-9.88348	-6.00034	-11.2288	-8.18929	-5.45413	-13.542	-3.15973	-12.4312	-11.9585	-3.9643	-2.09085	-12.2246	-4.28542	-7.89454	-3.16127	-14.7099	-8.31216	-5.61542	-4.58392	-15.5005	-7.93321	-17.8099	-8.88405	-9.59967	-7.0958	-12.2668	-4.09303	-12.8324	-6.70044	-17.302	-2.70625	-9.89366	-9.64963
211	-4.14376	-3.39261	-3.58252	-0.202471	-5.07695	-7.32107	-6.33796	-4.56314	-3.86722	-1.60114	-5.52649	-7.7592	-7.18182	-4.46503	-1.735	-1.6123	-9.88797	-5.0701	-11.37	-7.99862	-5.73083	-13.5127	-3.10349	-12.054	-11.6783	-3.8373	-1.38379	-12.3794	-3.88486	-7.89527	-2.75291	-15.1208	-8.09347	-4.87863	-3.57403	-15.7801	-8.29079	-17.8469	-7.89192	-9.98401	-7.31368	-10.7478	-2.87383	-12.14	-6.8215	-17.9988	-1.73977	-9.72128	-8.19376
210	-4.36577	-2.69953	-3.22312	0.776304	-5.4223	-7.59903	-5.52586	-4.23474	-3.33212	-1.53271	-5.86369	-6.83594	-6.00872	-3.31354	-0.948848	-0.763943	-9.57054	-3.9307	-11.3679	-7.5358	-6.01025	-13.2879	-3.05805	-11.6558	-11.1271	-3.5503	-0.611813	-12.2699	-3.37187	-7.76528	-2.07525	-15.4196	-7.64544	-3.82827	-2.4943	-15.9593	-8.538	-17.5893	-6.65846	-10.4793	-7.4542	-8.89289	-1.46365	-11.2986	-6.92551	-18.608	-0.52747	-9.55369	-6.4297
209	-4.47447	-1.9168	-2.83438	1.87139	-5.71922	-7.8459	-4.48497	-3.8656	-2.61986	-1.41595	-6.01535	-5.23356	-4.07824	-1.65429	-0.0107771	0.309444	-8.89485	-2.69167	-11.1694	-6.93959	-6.16451	-12.6174	-2.99505	-11.0901	-10.016	-3.16426	0.324969	-11.6336	-2.40974	-7.38069	-1.20544	-15.1753	-6.94685	-2.55029	-1.1472	-15.7978	-8.63046	-17.0176	-5.11397	-10.8871	-7.4834	-6.87422	0.241981	-10.1977	-6.95045	-18.8972	0.771017	-9.25569	-4.26531
208	-4.49359	-1.01272	-2.35634	3.11014	-6.08575	-8.02272	-3.09448	-3.31175	-1.94548	-1.2997	-6.03343	-3.02093	-1.56698	0.234221	1.02703	1.42833	-7.73299	-1.25637	-10.6161	-6.18472	-6.12228	-11.3461	-2.88045	-10.3935	-7.86158	-2.72043	1.78785	-10.5237	-1.03512	-6.71748	0.125441	-14.2827	-5.98271	-0.903957	0.468707	-14.9286	-8.48507	-15.7748	-3.41611	-11.309	-7.42703	-4.60718	2.24424	-8.85592	-6.85265	-18.7717	2.31075	-8.73272	-1.68921
207	-4.39205	0.0118945	-1.91923	4.56698	-6.2434	-8.00322	-1.48474	-2.8506	-1.0763	-1.13541	-5.86845	-0.0133363	1.44744	2.42475	2.17233	2.59414	-5.87987	0.346958	-9.55229	-5.04742	-5.86624	-9.3107	-2.73651	-9.51064	-4.57942	-2.14716	3.36782	-8.81456	0.808875	-5.25393	1.76932	-12.5715	-4.58748	1.17217	2.26785	-13.0383	-8.14528	-13.4475	-1.28752	-11.7349	-7.39351	-1.92298	4.44287	-7.0843	-6.71177	-18.0411	4.05493	-7.62997	1.35704
206	-3.96274	1.37924	-1.2366	6.16803	-6.12954	-7.6334	0.630222	-2.26907	-0.159443	-0.872461	-5.27296	3.80743	5.33112	5.12415	3.53063	3.96536	-3.41108	2.21479	-7.91738	-3.51326	-5.27134	-6.29767	-2.39651	-8.37866	-0.323922	-1.39632	5.02122	-6.26582	3.15665	-3.41566	3.53102	-10.0038	-2.78619	3.6502	4.28678	-10.2147	-7.28579	-10.035	1.3008	-11.6538	-7.02933	1.18485	7.06048	-4.73339	-6.25334	-16.338	5.88532	-5.88042	4.68788
205	-3.35303	2.79457	-0.392482	7.76979	-5.79021	-6.84149	2.99755	-1.56151	0.657904	-0.59938	-4.2579	8.31861	9.59634	7.99189	4.97393	5.29068	-0.453279	4.17544	-5.74655	-1.74314	-4.3303	-2.47141	-1.91705	-7.0676	5.02294	-0.580591	6.78327	-3.06654	5.78347	-1.15297	5.56214	-6.37972	-0.946381	6.41851	6.4404	-6.28492	-6.05896	-5.71137	4.09192	-11.2352	-6.4633	4.36801	9.77782	-1.77865	-5.66408	-13.731	7.72398	-3.68537	8.2563
204	-2.62667	4.26911	0.454914	9.21591	-5.2393	-5.91253	5.35789	-0.932086	1.36559	-0.405615	-3.17044	12.9343	13.8523	10.6826	6.35526	6.44689	2.70818	6.10707	-3.27237	0.245169	-3.23618	1.71432	-1.37347	-5.6861	11.0773	0.176386	8.54618	0.410038	8.23925	1.44591	7.91797	-2.30882	0.939038	9.49866	8.36923	-1.56826	-4.59802	-0.603775	6.70695	-10.7131	-5.81667	7.46117	12.3902	1.32304	-4.96321	-10.5419	9.59769	-1.02446	11.899
203	-1.64814	5.74891	1.35789	10.5119	-4.39879	-4.72612	7.73088	-0.451017	1.99147	-0.138951	-1.86944	17.804	18.2181	13.0329	7.60679	7.64844	6.16377	8.07324	-0.370849	2.43513	-1.90481	6.46658	-0.854963	-4.17236	17.4783	0.999752	10.1383	4.19877	10.8688	4.37362	10.1673	2.31834	3.07931	12.7544	10.1446	3.83153	-2.75637	5.28075	9.43083	-9.70889	-4.80076	10.3553	14.8653	4.62794	-3.99304	-6.48519	11.3117	2.1633	15.5101
202	-0.475495	7.11098	2.43675	11.7507	-3.41581	-3.19941	10.1519	0.160633	2.41172	0.0435513	-0.307831	22.6625	22.6884	15.0371	8.7763	8.72634	9.68341	9.95757	2.86198	4.61177	-0.338398	11.5644	-0.29818	-2.53383	24.2571	1.81648	11.6004	8.23205	13.4584	7.1369	12.4042	7.18576	5.13246	15.8522	11.5886	9.75552	-0.537482	11.5624	11.9603	-8.29926	-3.45944	13.2292	17.0687	8.0511	-2.6803	-1.77233	12.8021	5.5318	18.7757
201	0.820788	8.43409	3.56898	12.9341	-2.26654	-1.37887	12.4725	0.620424	2.41854	0.191124	1.39209	27.2301	27.0517	16.7424	9.57207	9.75744	13.5019	11.6553	6.40215	6.80784	1.45274	17.0643	0.465656	-0.912571	31.1829	2.7293	12.9211	12.2788	15.98	10.3381	14.8126	12.314	7.19574	19.0011	13.012	16.2344	1.98423	18.3837	14.3005	-6.63791	-1.95749	15.9364	18.948	11.4052	-1.12782	3.55951	14.2443	8.97928	21.9761
200	2.2212	9.5171	4.40369	13.9173	-1.04673	0.433959	14.6205	1.02368	2.37069	0.390163	3.17385	31.3369	31.1933	18.0765	10.1925	10.4907	17.1201	13.2631	9.93736	9.01298	3.47639	22.5584	1.30908	0.741596	37.7969	3.61277	13.7887	16.1936	17.8548	13.5596	16.692	16.9351	9.21969	21.9917	14.0994	22.8641	4.66074	25.2235	16.5102	-4.76821	-0.286729	18.4672	20.5526	14.4761	0.529332	9.34641	15.5271	12.6518	24.9962
199	3.64227	10.2245	5.02325	14.9508	0.153718	2.29439	16.702	1.34656	2.26828	0.545774	4.99264	35.0105	34.6385	19.1189	10.5753	10.9134	20.6712	14.5258	13.5081	11.0048	5.50025	27.5343	2.08389	2.20922	43.489	4.3986	14.0292	20.0216	18.9622	16.5588	18.1007	21.2635	11.1789	24.6724	14.7028	29.5775	7.35815	31.9529	18.5117	-2.60163	1.1647	20.9084	21.7872	17.3631	2.35726	15.4663	16.3843	15.9684	27.1594
198	4.92722	10.5543	5.37572	15.4241	1.33942	4.15748	18.4411	1.50597	2.03474	0.556455	6.73653	37.4406	37.3414	20.1339	10.8136	10.7775	23.6635	15.4079	16.6505	12.6488	7.38171	31.5393	2.98192	3.66221	47.9422	5.05645	13.8595	23.2763	18.9762	18.9275	18.631	24.9928	12.7813	26.5123	15.1974	35.6667	9.89822	37.9602	20.1465	-0.357801	2.32012	23.1667	22.3244	20.0196	4.06317	21.2754	16.7045	18.8863	28.8624
197	5.92797	10.6306	5.01647	15.4426	2.27176	5.83858	19.5859	1.5309	1.804	0.587485	8.13275	38.7089	38.348	20.679	10.8791	10.4221	25.9057	15.9134	19.1171	13.6355	9.07158	34.2128	3.74232	4.91078	50.5263	5.56909	13.6136	25.7049	18.0472	20.6287	18.4988	27.6625	13.8395	27.5605	15.4071	40.5726	11.9646	42.8027	21.4523	1.80253	3.11719	24.5993	22.1575	21.9981	5.5057	26.3236	16.6054	20.9674	30.023
196	6.67182	10.0128	4.21421	15.1404	2.89541	7.24036	20.1739	1.48534	2.1092	0.616265	9.19304	38.915	38.2253	20.7224	10.8548	9.68892	27.213	16.0952	20.9033	14.1531	10.355	35.568	4.24997	6.02354	51.7899	5.85103	12.7486	27.1519	16.3768	21.3696	17.4489	29.1733	14.3879	27.69	15.3064	44.2283	13.4573	46.0887	22.0986	3.83075	3.48197	25.5472	21.1911	23.3381	6.6706	30.3196	15.943	22.0657	30.6343
195	7.17927	9.157	3.29555	14.6122	3.31242	8.26144	20.2078	1.23536	2.38872	0.700081	9.94749	38.3231	37.2879	20.1493	10.683	8.71785	27.7404	15.6433	21.9611	14.0286	11.1645	35.7639	4.54704	6.83377	51.6596	5.94309	11.9641	27.7932	14.5186	21.2743	15.9495	30.1927	14.5742	26.7005	14.8706	46.3598	14.4875	48.1509	22.3202	5.63628	3.52747	25.8315	19.5631	24.102	7.70697	33.0494	14.9295	22.0863	30.3477
194	7.52986	8.4435	2.31465	13.7516	3.62366	8.99739	19.6504	1.18263	2.8113	0.878669	10.3244	37.0912	35.6678	19.1975	10.5284	7.83461	27.5705	14.9924	22.3549	13.4635	11.5815	35.3905	4.80321	7.47146	50.169	5.93199	11.4189	27.6744	12.6318	20.8067	13.8778	30.1151	14.3657	24.8934	14.9451	46.9372	15.0217	48.8352	22.2755	7.14896	3.3149	25.7487	17.4934	24.3631	8.39278	34.622	13.8618	21.6335	29.8303
193	7.74024	7.49479	1.34818	13.0016	3.69471	9.32122	18.5832	0.914115	3.63332	0.975205	10.4041	35.1771	33.2779	17.9289	10.2676	7.20581	26.7244	14.1214	22.0934	12.6536	11.6936	34.6755	4.77385	7.88471	48.0909	5.81008	11.0309	26.9066	10.8649	20.2367	11.9764	29.2583	13.8901	22.5943	14.6654	46.0399	14.9135	48.0689	21.9004	8.22539	2.86129	25.1628	15.2626	23.9883	8.89522	35.0277	12.4883	20.5838	28.6015
192	7.90506	6.32658	0.545132	12.1867	3.6633	9.34001	17.4527	0.590087	4.43814	1.03131	10.2829	33.0783	31.1865	16.4514	9.86199	6.29052	25.4519	12.9209	21.5398	11.7338	11.4734	33.594	4.83236	7.94478	45.5115	5.60557	9.97261	25.8744	8.9657	19.1594	9.56032	27.9569	13.2081	20.1349	14.547	44.0392	14.5351	46.4693	21.1403	9.06647	2.54195	24.1361	12.8146	23.2464	9.18252	34.4604	10.9862	19.203	27.0028
191	7.97955	5.43969	-0.10459	11.3525	3.64086	9.17643	16.45	0.309616	4.90514	1.06198	10.0505	31.3676	29.3834	15.1612	9.56559	5.52681	24.1741	11.8422	20.8661	10.8418	11.1381	32.5071	4.83486	7.84476	43.0269	5.35088	9.28552	25.0416	7.32721	18.2701	7.59994	26.7765	12.5657	17.9289	14.2921	41.8221	14.0605	44.819	20.4719	9.5066	2.28089	22.9401	10.8346	22.4925	9.31251	33.6314	9.71721	18.0619	25.3928
190	8.05764	4.70845	-0.598082	10.698	3.622	9.09692	15.633	0.165859	5.37009	1.00859	9.79426	29.7453	27.7954	14.308	9.26676	5.09407	23.0691	11.0797	20.2646	10.0998	10.788	31.6254	4.85546	7.75441	40.9083	5.13449	8.67597	24.3662	6.00594	17.6497	6.13459	25.5451	12.0493	16.3152	14.3256	39.7763	13.5394	43.2193	19.8165	9.75986	2.00186	22.034	9.33169	21.7352	9.26048	32.7331	8.63604	17.2579	24.1357
[truncated: 31 more columns]

## Sheet: Source data Extended Data Fig5d
	H2O	TFE/H2O	SDS/H2O	H2O	TFE/H2O	SDS/H2O	H2O	TFE/H2O	SDS/H2O	H2O	TFE/H2O	SDS/H2O	H2O	TFE/H2O	SDS/H2O
Archaeasin-1	0	31	15.8	36.5	8.2	25	0	5.1	3.1	15.4	13.8	13.8	48.1	41.9	42.3
Archaeasin-2	0	29.6	4.3	30.9	7.1	17.8	0	4.6	17	18.3	13.6	10.4	50.7	45.1	50.5
Archaeasin-3	0	16.4	6.4	31.1	18.7	19.6	0	11	12.6	17.4	13.2	12.7	51.4	40.8	48.6
Archaeasin-4	0	38.4	0	28.3	7.7	24.3	0	0	20.1	18.1	10.4	10.4	53.6	43.6	45.3
Archaeasin-5	0	7.7	21.8	31.5	23.9	9.4	0	0.8	0	19.5	15.8	14.9	49	51.8	53.9
Archaeasin-6	0	13.3	21.7	30.9	14.8	5.9	0	5.7	0	18.4	14.7	16.9	50.7	51.4	55.5
Archaeasin-7	0	26.6	4.6	33	12.6	9.3	0	4.9	19.1	16.6	13.8	11.4	50.2	42	55.5
Archaeasin-8	0	9.7	4.8	30.5	15	17.1	0	6.6	12	17.9	17.5	12.3	51.7	51.2	53.8
Archaeasin-9	0	9.7	0	33.7	16.7	36.1	0	8.8	9.1	19.8	14.3	11	46.5	50.6	43.9
Archaeasin-10	0	21	0	37.7	15.2	42.5	0	7.7	0	15.5	12.4	12.1	46.8	43.6	45.4
Archaeasin-11	0.7	11.5	20.2	30	21.3	0	0	2.7	0	18.6	14.4	19.8	50.7	50	60
Archaeasin-12	14.5	37.4	0	16.5	6.8	0	3.5	5.9	12.8	15.9	13.3	20	49.6	36.6	67.3
Archaeasin-13	5.2	27.6	0.4	28.3	12.3	13.4	0	7.3	11.8	15.9	14.3	14	50.6	38.5	60.4
Archaeasin-14	10.9	38.8	0.5	21.3	7.7	23.2	2.3	0	18.7	13.8	10.4	7.4	51.7	43.1	50.2
Archaeasin-15	8.3	31.2	1.9	20.3	9.9	32.2	0	2.2	13.1	17	14.1	9.5	54.4	42.6	43.3
Archaeasin-16	12.5	60.8	3	22.6	2.6	26.3	0	0	8	15.9	8.8	14	49	27.9	48.7
Archaeasin-17	0	43.3	27.5	30.9	6.9	0	0	0	11.5	18.7	8.6	16.1	50.4	41.2	44.8
Archaeasin-18	0.7	27.7	2	30.1	8	11.5	0	3.5	30.5	17.8	13	4	51.4	47.8	52.1
Archaeasin-19	4.6	19.2	46.9	27.2	13	0	0	6.7	6.8	18.6	13.9	12.3	49.6	47.2	34
Archaeasin-20	0	23	23.9	32.4	8.3	2.8	0	5.3	13.9	17.5	13.7	12.2	50.1	49.7	47.2
Archaeasin-21	0	9.2	23.5	33.3	18.8	5.3	0	7	3.3	18.4	14.6	17.6	48.3	50.4	50.2
Archaeasin-22	4.2	30.5	40	26	9	0	0	2.7	6.3	17	13.1	11.1	52.8	44.7	42.6
Archaeasin-23	0.6	2.8	9.3	35.7	32.9	21.2	0	1.4	1.7	14.4	11.8	11.6	49.2	51.1	56.1
Archaeasin-24	6.5	32.9	23.4	27.3	13.2	11.1	0.3	0	14.7	17	4.3	6.6	48.9	49.6	44.2
Archaeasin-25	14.2	33.8	18.2	17.2	8	14.9	0	4.4	24.9	11.4	13.4	11.8	57.1	40.4	30.1
Archaeasin-26	7.5	17.9	9.2	25.8	9.9	20.4	3.4	9.7	14.1	17.1	15.1	10.8	46.3	47.3	45.6
Archaeasin-27	5	31.5	5	23.2	5.1	22.3	0	8.7	10	16.5	14	14.7	50.9	40.6	48.1
Archaeasin-28	4.4	37.9	38.6	28.6	8.3	0	0	0.4	11.4	16.3	13.1	14.1	50.8	40.3	35.9
Archaeasin-29	0	29.4	0	28.3	5.1	0	0	0.9	39.4	20	13.9	19.8	51.6	50.7	40.7
Archaeasin-30	0.9	35.7	7.5	29.2	6.1	0	0	3.3	4.7	17.1	13.6	19.5	52.8	41.3	68.3
Archaeasin-31	0	7.3	0	28	15.9	0	0	9.9	12.2	17.2	15	21.6	54.8	52	66.3
Archaeasin-32	5.9	18.9	75.7	27	20.9	0	0.8	0	4.7	16.7	9.8	7.8	49.5	50.5	11.8
Archaeasin-33	2.5	25.8	9.3	35.8	28.1	0.1	0	0	10.1	16.1	0.1	15	45.6	46	65.5
Archaeasin-34	0	35.1	7.8	29.6	7.5	0	0	2.2	25.8	20.2	12.6	12.4	50.3	42.6	54
Archaeasin-35	1.4	44.3	0	25.5	4.8	12.8	13.8	0	38	14	12.3	7.8	45.2	38.6	41.3
Archaeasin-36	3.9	40.7	49	30.8	9.9	0	0	0	3.9	19.3	6	13.5	46	43.4	33.6
Archaeasin-37	0	15	22	31.7	16.5	0	0	8.9	8.2	18.7	13.9	17.8	49.6	45.7	52
Archaeasin-38	7.7	30.2	41.4	23	5.8	0	3.1	3.3	11.4	15.6	14.9	11.6	50.6	45.8	35.6
Archaeasin-39	3.7	32.3	1.6	27	11.7	4	0	5.7	28.9	19.2	11.6	6.3	50.1	38.7	59.2
Archaeasin-40	3.4	4.5	18.9	27.7	26.1	9.6	0	2.4	3.3	16.8	14.7	15.2	52.1	52.2	53.1
Archaeasin-41	0.1	13.9	9.4	31.7	20	13.7	0	4	9.2	16.8	15	15.2	51.4	47	52.5
Archaeasin-42	0	30.4	5.9	41.6	22.5	8.2	0	0	49.9	17.3	0	0	41.1	47.1	36
Archaeasin-43	0	9.3	1.5	30.1	16.9	17.7	0	9.6	35	17.2	14.1	4	52.7	50.1	41.8
Archaeasin-44	0	15.8	29	32.2	13.4	16	0	6.1	14.5	23.5	14.4	4.8	44.3	50.3	35.7
Archaeasin-45	4.7	10.8	7.9	26.4	18.3	4.4	0	6.2	13.1	17.4	15	15.3	51.6	49.7	59.3
Archaeasin-46	0.7	25.2	61	29.3	9.8	0	0	1.1	0	21	13.9	8.5	49	50	30.5
Archaeasin-47	0	3.9	0	31.7	26.6	18.9	0	0.5	35.1	17.4	15.5	5.4	50.9	53.9	40.6
Archaeasin-48	1.9	39.9	40	27	16.9	0	0	0	9.9	19.7	1.4	11.1	51.4	41.8	39
Archaeasin-49	6	33.9	5.8	23	9.6	19	6.8	0	37.6	14.9	10.2	0	49.2	46.3	37.7
Archaeasin-50	3.1	30	0.1	28	6.8	8.9	0	6.8	11.5	16.2	14.1	16	52.7	42.3	63.5
Archaeasin-51	4.5	5.5	7	27.3	25.7	14.6	0	2.6	12.1	16.9	15.8	14.6	51.3	50.3	51.7
Archaeasin-52	2.3	32	0	27.9	9.6	0.9	0	4.6	43.9	18.8	12.6	1.8	50.9	41.3	53.4
Archaeasin-53	2.1	31.2	11.4	28.2	8.9	9.2	0	5.7	9.7	17.1	12	12.7	52.5	42.2	57
Archaeasin-54	7.4	48.2	0.5	23.3	2.7	0	0	0.2	10.6	16.1	13.2	18.4	53.2	35.7	70.4
Archaeasin-55	7.2	12.9	22	23	10	4.4	0	9	11.4	18.8	14.9	11.6	51.1	53.1	50.6
Archaeasin-56	8.4	63.9	77	25.2	11.1	0	0.6	0	0	16.8	0.4	10.2	49	24.6	12.9
Archaeasin-57	1.7	4.3	33.4	32	26.1	38.6	0	4.1	0	18.1	13	5.7	48.2	52.5	22.4
Archaeasin-58	7.4	45.2	15.3	22.9	7.1	0	0	0	17.5	15.3	12.9	16.3	54.4	34.8	50.9
Archaeasin-59	5	24.1	17.4	29.9	9.2	0	0	1.7	25.8	20	14.3	4.5	45.1	50.6	52.2
Archaeasin-60	3.5	29.1	24.9	26.5	9.4	7.2	0	0.6	32	20	12.1	0.9	50	9	35
Archaeasin-61	2	13.6	26.4	31.2	22.4	0	0	4.7	11.8	16.4	13.8	15.5	50.3	45.6	46.3
Archaeasin-62	0	29.4	31.9	30.5	6.1	0.7	0	1.5	11.5	17.3	12.8	11.3	52.2	50.2	44.6
Archaeasin-63	0	13.2	10.1	32.7	21.1	12.8	0	6	6	16.7	14.5	17.4	50.5	45.1	53.7
Archaeasin-64	4.6	15.1	52.6	27.2	17	4.4	0	2.8	1.2	19.3	13.7	7.8	48.9	51.4	34
Archaeasin-65	0	15	34.8	28.3	19.6	1.6	0	0	7.4	17.2	15.7	11.9	54.4	49.7	44.2
Archaeasin-66	1.8	25.8	6.9	37.7	13.6	28.4	0	0	16.1	17	10.6	2.6	43.5	50	46
Archaeasin-67	0	26.4	4.7	32.9	6.9	19.3	0	2.6	23.5	16.9	15.8	7.9	50.2	48.3	44.6
Archaeasin-68	0	33.4	44.8	28	4.7	0	0	0	24.3	20.3	14.1	6.7	51.6	47.8	24.2
Archaeasin-69	1.8	45	2.3	31.2	6.6	2.6	0	0	42.1	20.6	9.5	11.6	46.4	38.8	41.4
Archaeasin-70	6.5	40.4	23.3	26.3	8.4	4.7	6.5	0.3	27.5	14.2	10.8	5.3	46.6	40.1	39.2
Archaeasin-71	2.1	46.6	44.9	28.2	9.7	0	0	0	15.7	17.8	5.8	13.1	51.9	37.9	26.3
Archaeasin-72	5.8	31.4	0	38.3	21.3	8.3	2.8	2.9	53	10.3	4	0	42.8	40.5	38.7
Archaeasin-73	0	10.2	6.5	29.9	15.4	17.2	0	5.2	15.8	17.2	16.6	11.6	52.9	52.6	48.9
Archaeasin-74	0	13.2	34.4	33.7	16.4	7.6	0	4.9	16.5	17	14.1	8	49.3	51.4	33.5
Archaeasin-75	0	38	9.2	32.7	1.1	0	0	1.3	27.7	16.4	13.5	15.6	51	46.1	47.4
Archaeasin-76	4.4	24.1	23.6	30.3	11.4	6.2	0	5.4	24.9	16.4	13.6	5	48.9	45.5	40.3
Archaeasin-77	3.5	17.5	8.6	26.9	15	5.9	0	0.7	25.4	19.6	13.4	6.9	50	53.4	53.2
Archaeasin-78	7.2	47.6	27.7	23.8	13.5	0	0	0	4.8	16.2	6.1	17	52.8	32.9	50.4
Archaeasin-79	1.5	26.8	43.5	28	6.8	0	0	3.4	0	19.8	13.5	11.6	50.7	49.5	44.9
Archaeasin-80	0.2	27.2	6.4	35.4	10.8	18.5	0	0	30.4	19.8	13.7	1.2	44.6	48.3	43.5
