# Supplementary material for: Deep learning reveals antibiotics in the archaeal proteome
Source: Nat Microbiol. 2025 Aug 12;10(9):2153–67. doi: 10.1038/s41564-025-02061-0 (PMC12408343; doi:10.1038/s41564-025-02061-0)
Supplement: Supplementary file 16 — Statistical source data. [file 41564_2025_2061_MOESM16_ESM.xlsx]

## Sheet: Source data Extended Data Fig6a
Time (min)	Buffer	Buffer	Buffer	Buffer + NPN	Buffer + NPN	Buffer + NPN	Buffer + A. baumannii ATCC 19606	Buffer + A. baumannii ATCC 19606	Buffer + A. baumannii ATCC 19606	Buffer + NPN + A. baumannii ATCC 19606	Buffer + NPN + A. baumannii ATCC 19606	Buffer + NPN + A. baumannii ATCC 19606	Archaeasin-1	Archaeasin-1	Archaeasin-1	Archaeasin-2	Archaeasin-2	Archaeasin-2	Archaeasin-4	Archaeasin-4	Archaeasin-4	Archaeasin-5	Archaeasin-5	Archaeasin-5	Archaeasin-6	Archaeasin-6	Archaeasin-6	Archaeasin-7	Archaeasin-7	Archaeasin-7	Archaeasin-9	Archaeasin-9	Archaeasin-9	Archaeasin-11	Archaeasin-11	Archaeasin-11	Archaeasin-12	Archaeasin-12	Archaeasin-12	Archaeasin-13	Archaeasin-13	Archaeasin-13	Archaeasin-14	Archaeasin-14	Archaeasin-14	Archaeasin-15	Archaeasin-15	Archaeasin-15	Archaeasin-17
1	86	37	1487	136255	128813	146642	238	177	134	128635	144487	118159	88178	84459	103561	85950	112039	120228	107326	110149	112433	103305	100800	96085	102351	126015	122880	106832	147211	125633	89926	108307	102773	121974	10924	83031	112366	121853	108232	110539	107584	163688	120727	124690	106583	102503	101497	82498	126025
2	40	67	357	138776	129907	148368	268	147	175	131351	144667	119093	87600	79622	103085	85267	123119	135579	106435	108512	111398	101722	98643	93819	101517	123099	121508	103179	141556	113388	85653	102055	98526	122764	10666	85391	112168	122970	106823	111789	107715	170208	113992	118053	101907	97969	97082	80799	124636
3	48	37	276	139241	131236	150181	186	132	188	132320	146239	117825	87379	75551	106456	88025	123779	138459	106247	106948	109636	99566	98548	92930	99928	121445	120885	101106	133832	114288	83166	91878	90561	122234	11242	84704	108932	120740	105762	108933	107063	173386	107496	109040	95045	94752	92480	78083	124561
4	62	60	218	139756	132015	150227	216	157	148	132641	148001	119855	84894	80153	103325	83324	122292	141470	103647	105861	108546	97965	96189	90682	98216	119672	119469	99640	140977	109008	74622	84365	82956	120405	10460	83575	109381	119419	106707	111301	107185	173126	99482	101160	90431	90418	89205	77386	112664
5	62	48	282	141103	131969	152033	224	157	158	133223	147477	119838	85556	74045	107138	86938	121783	140506	102817	104408	106963	97541	94954	89306	97483	118764	119086	95723	128969	105713	67717	72688	73561	120046	10592	81767	107603	117033	103786	107888	106652	175117	95256	93959	85319	85901	84477	71603	109517
6	76	42	271	141909	133049	153078	218	170	160	133001	149125	120190	85262	85481	104367	87401	121551	142984	101581	103554	105015	95393	93967	86896	96799	118020	117342	92786	127251	102671	64305	61554	68127	119141	10357	85232	106666	119894	102704	107715	105941	181210	88164	85295	77224	81525	81827	66578	106251
7	65	82	219	143664	133103	154830	236	165	164	141090	148376	121444	90160	80546	99595	85773	122339	139988	99822	101347	103936	93032	91399	86594	94843	116213	116606	88480	130677	100805	59744	59830	61865	118727	10639	82634	107206	120792	102608	105751	106099	179806	83833	80640	72000	77566	77712	63025	103474
8	58	51	315	142189	133587	155215	229	189	185	134107	150221	122347	83001	86294	102690	86233	121572	138409	98833	100400	102537	91770	88937	84575	93876	115916	115349	85710	120329	101307	55221	47210	59672	117725	10362	77438	106288	119922	102490	106031	104341	195139	76545	76927	69773	73114	73370	59533	98643
9	70	61	291	144171	135280	156307	286	144	158	135081	149061	121212	87798	81280	101934	86206	119573	138951	98553	99183	101733	91463	88403	83340	92337	115071	114592	83369	119897	97410	49763	43168	50545	115232	10324	75102	106291	119253	101341	105310	103456	184573	73469	71360	65841	72569	70323	56130	95031
10	58	61	258	143976	134733	157295	270	177	171	134498	150174	119173	84690	73337	100863	85146	120760	137178	97254	97009	99891	90020	86596	80847	92088	114096	114681	78401	112372	93780	47114	40272	43769	115507	10082	73972	105569	118217	100631	107153	103190	190184	70518	72933	64718	66304	66959	51550	96101
11	70	65	273	144737	136091	158066	211	138	198	134180	148635	121176	82395	82467	98171	84808	120408	137783	96453	95772	99402	88618	85192	79840	90188	112690	114737	76362	117825	93396	41236	42911	47100	114545	10430	88914	105194	118765	100121	103822	101587	196072	71870	63335	61047	64258	66938	49641	85639
12	65	48	299	144526	135959	159103	234	143	191	134860	149942	122301	83763	73635	103747	83993	120054	137937	95183	96194	97839	86743	83898	78509	89733	111811	112874	71124	97638	93400	40399	48775	40909	113632	9920	71779	104363	117939	99213	104146	101222	184148	66668	66123	55352	61824	61158	48370	91685
13	62	56	247	145072	136335	158212	224	149	175	134768	150532	119800	82515	77127	101305	82055	120904	134575	94165	94680	95837	85225	82937	77442	88757	113290	112492	68080	94593	94734	42208	45826	39255	112395	10292	76787	102932	116225	100162	103004	100551	187863	62570	63815	54896	60657	57065	49719	76594
14	62	93	314	146527	136018	160184	264	179	213	134716	149230	119249	82146	73190	97885	81754	119383	135100	92473	93054	95571	85585	82308	75725	88680	110553	111526	69267	90191	102932	38917	34121	38579	112680	9603	68519	103463	116497	97887	102596	99984	210121	63241	64921	57297	53397	54679	45538	74143
15	64	73	309	145625	135766	159873	227	149	173	134946	148214	119204	83234	72269	99038	79817	118790	135904	92076	92282	93885	87776	80184	75077	87111	110559	110725	67445	103079	105033	38359	48580	34335	111616	9871	69124	103283	117171	97053	102361	98794	184959	57387	56818	54875	56263	55450	42081	69355
16	91	63	259	146059	135728	160522	214	172	195	135227	151257	118121	83030	75917	99688	80407	118754	133954	90925	91326	92498	82385	79710	72888	86021	109066	110145	62641	84590	107658	43528	34852	29272	109751	9606	74434	103497	114870	96286	100949	98699	190186	58175	54196	48028	55272	54756	40415	71875
17	84	70	253	145809	136331	160150	228	187	171	138158	147371	115957	84735	68987	101569	79719	117820	131260	89741	89066	91233	80380	78363	71667	86042	108227	109661	61991	93961	108079	27427	29861	36687	108240	9477	72106	103315	115545	95202	99880	97999	186015	58745	57064	46031	51840	54228	38240	70475
18	82	73	287	147884	136913	161658	222	222	164	133886	147689	116095	78688	79744	96933	79404	119850	131166	88855	88072	90648	79854	77762	70642	84463	108077	107945	59128	86938	114855	33891	28314	24026	107694	9518	87568	101736	116972	94442	100787	98932	198445	54148	53929	51280	51327	47017	36069	61604
19	53	64	252	146087	136785	160302	279	179	198	132593	147274	114694	82417	75316	96450	79877	119553	132800	87285	88056	89236	79651	76441	69416	83566	107034	108601	57514	87547	117799	28677	28423	27644	107143	9580	63180	100342	114559	95576	98545	97878	205573	53401	55546	50044	47510	51180	39043	57769
20	82	67	301	146930	136377	161672	239	189	183	142841	147620	118001	80003	78188	95468	80816	117358	129984	86347	84852	87286	77749	74294	67885	82960	106219	107601	60889	95429	118054	25799	26824	25509	106353	9671	62635	100692	113559	95106	101292	98775	211908	53252	48005	46413	47165	48806	33502	58611
21	60	46	254	147602	136461	161250	222	171	198	132392	146692	112161	79174	73397	99162	79939	114976	129002	85958	84981	86152	76841	75926	67337	81468	105246	107202	58594	77311	122797	26356	23325	23230	106695	9345	83818	99394	116359	95937	97982	95498	189192	49088	54925	45864	42442	45354	33546	55992
22	58	71	256	147670	135805	161650	231	167	213	135849	147511	113376	81756	73474	93770	77904	115663	128705	85277	83547	86057	76290	71869	65478	81294	104400	106067	54951	88337	122513	25931	19532	29988	103888	9358	60446	98883	112757	92884	98951	94752	188804	49183	52399	44147	45358	43357	34343	59845
23	80	90	279	145451	135787	160323	230	152	166	129826	146179	111697	77999	66769	95882	79286	114604	125099	84268	82135	85085	74877	71423	64819	81535	103970	105142	52086	91179	126371	31929	22606	23926	103551	9253	61024	99977	115491	93286	96854	94239	213998	45816	48182	44857	41966	45053	29153	57500
24	86	46	254	146801	135421	159482	230	147	177	134703	145128	111901	81891	74025	99373	79691	114911	126103	83359	81610	83334	74526	70818	64150	80703	102892	104234	54350	84995	123831	24174	22893	23879	102845	9440	62030	98890	112148	91577	95277	92870	209114	48559	51348	37193	41872	42211	30259	54843
25	99	63	285	145669	134721	159992	223	165	185	129630	144621	112996	76670	76838	93746	79444	114460	124252	81802	80467	82445	72899	70326	63062	78951	102195	103767	56624	66316	120636	27170	17320	27410	101382	9172	57654	97740	110390	91621	97705	92870	217483	44598	48319	38886	42541	41993	28940	48724
26	65	39	277	145841	134568	159443	224	136	177	131929	144205	106972	81049	69272	96225	77463	116768	123820	79942	78796	81656	72013	68805	61150	78559	101325	103526	55754	81984	124933	24709	20657	24375	100915	9125	56835	99771	110907	90714	94931	92616	192266	47121	41258	44119	40508	44372	29851	51911
27	87	87	241	145875	133502	158794	219	189	204	129516	145402	107207	77733	72494	94553	76039	113411	121678	79449	77719	80109	71256	68120	60782	78551	100865	102323	49137	72207	120146	29732	17056	30651	100122	9123	58442	97389	110926	90153	93036	92665	186928	43934	43232	38825	39915	43812	28838	49760
28	52	90	263	145229	135067	157665	208	194	159	127777	143751	108105	76538	70803	94391	77305	113995	122823	80023	77531	79185	70686	66931	61438	78607	99979	102382	51848	84677	121487	28685	23298	22968	98740	9242	77758	96870	109458	90045	92246	91236	217557	49568	43335	34944	37903	42433	28340	48400
29	60	60	265	145133	133905	158549	232	128	169	128622	142350	106025	76808	69211	91279	77515	112861	121997	78212	76167	77866	69449	65912	59318	76894	98891	101641	51337	70906	118546	22109	13787	32372	97454	9207	59506	97153	108120	89575	92786	90352	204626	40229	46523	42891	37661	36932	26247	46620
30	61	72	278	144331	134112	159323	252	178	141	128510	141754	105644	79580	70816	96752	71154	112694	122054	77176	75471	75457	68172	65470	58512	75889	98663	101507	47919	81202	120357	24086	18624	22201	96367	8869	58443	95469	109637	88489	93016	89534	197850	43948	40969	38526	38355	39526	27592	44838
31	85	43	244	144875	133378	158902	256	168	195	132302	141556	104317	80055	66743	93729	67767	110546	118397	76793	74863	75817	67217	64374	56672	76190	98489	99931	46129	80309	119063	21013	17099	24998	95668	8876	61624	95800	107853	89471	92252	89073	214397	44367	41987	36804	39968	41310	25654	44185
32	68	73	263	143729	132775	155779	227	179	184	126181	140873	103787	76156	70655	93293	71301	110294	119437	75007	72738	74465	66427	63238	56203	76092	97694	99792	45309	70047	118795	24848	16396	23940	95779	8659	57041	94496	110336	88062	90407	89786	183650	45293	42068	35060	36482	40801	24601	44952
33	41	75	277	144045	132678	157236	213	147	173	125234	139204	101263	78651	70364	92568	71390	110172	116782	74801	72486	74091	66623	62472	55628	76426	96664	98251	49153	74936	117872	23525	14021	24251	94297	8840	50163	94292	107381	87050	91752	89090	198754	42221	40005	35210	36029	34457	23601	44657
34	70	55	334	143530	132817	155968	232	141	218	129191	140995	100611	75881	69524	91625	69941	108929	113667	74538	70763	73364	65040	61427	54959	73235	95925	97809	48662	68502	124380	17157	16532	22418	94371	8706	55193	94675	107646	85998	89247	87792	177067	39360	36406	31458	37304	34513	23707	42678
35	65	73	259	142869	131361	156917	208	174	188	125727	139136	100322	76322	70227	90100	69569	109827	114073	73455	70782	71731	63998	61403	53886	74531	96520	97938	46519	65368	122509	19221	26768	15616	93090	8583	56449	94507	109199	85554	88160	88532	226888	42370	40987	36836	36184	37739	22393	45673
36	47	77	282	142000	132089	154180	205	166	217	129859	139381	99348	74297	68851	88320	66508	110148	114659	72371	69826	71218	63311	60444	52721	73768	95104	97464	47911	75751	120766	29232	14099	18201	92256	8581	49321	94420	107853	85363	89165	87434	223459	37636	38455	34479	33299	32699	22806	40439
37	55	65	302	141710	131876	155141	288	146	185	122683	136231	101981	75422	67182	89037	67791	107921	112287	72078	69078	70028	62423	59179	52269	72868	94318	96798	46479	74336	121237	17084	17842	21012	91717	8493	47956	92010	108514	84756	88072	86744	212319	36521	39305	30380	34243	33917	22429	40799
38	93	82	331	142045	130967	154396	233	159	187	130815	137379	99155	75596	70068	89354	68827	108110	111808	70282	67896	68721	61537	59059	51550	72096	93612	95932	43545	75493	119450	25450	21002	19141	90637	8565	60537	92558	105681	83519	86999	86805	220632	41390	40014	31228	35391	29492	20986	39570
39	64	30	341	142153	131466	153716	244	153	162	125790	136815	105503	74526	73453	88473	68616	107517	110322	70539	67469	67932	61629	58861	50411	71932	93261	95364	42599	69613	123543	22299	14279	20448	89841	8388	49081	92151	105757	83441	87224	85370	201027	37570	39289	31357	35434	34417	21131	42619
40	65	49	308	140875	128749	153303	222	191	161	120668	134808	93288	71669	67081	87296	67534	106252	110006	68740	66973	67278	60348	59263	50049	72159	92372	94370	44360	72422	118065	24567	19207	17837	89466	8285	54467	92134	105340	83301	85523	84951	167675	39750	39147	29062	34981	30974	19724	41174
41	83	58	265	141057	129768	152153	229	156	186	120139	135559	95573	75494	72390	88141	67235	105025	109889	68575	65494	66689	59855	57551	49110	72672	92402	93549	43055	68644	120492	24189	16735	17544	87798	8309	46687	92054	105734	82513	86297	84197	224353	38976	34521	29178	33959	31205	18730	37129
42	81	63	295	141023	127970	151532	254	176	158	123392	133389	92930	73750	69449	89319	63990	104949	107705	68375	64139	65261	59320	56198	48695	71051	91752	93307	40175	76288	116694	20517	17619	14619	87541	8418	45367	90903	104926	84218	84109	83685	205774	34611	36824	28976	32520	32409	19102	36938
43	46	74	298	139132	128013	150264	255	169	170	130552	133028	92065	71858	68173	88352	66179	105358	105701	66904	64092	65259	58554	55186	48564	70488	91291	92451	41675	69826	123058	19676	11203	21616	87531	8191	44940	90560	105708	81673	84962	83487	206984	36562	33464	29312	30792	31124	19607	37577
44	61	100	313	138732	127150	149980	252	122	169	121856	132237	93338	74301	67771	87057	64355	104347	105680	66272	62973	64044	58264	54927	47801	70095	90267	92090	40895	73009	117125	14642	15172	16703	86473	8273	44474	90751	103147	81147	83180	82083	223037	36069	33393	25572	30183	30564	18817	36522
45	72	61	290	139249	126915	149493	217	166	171	120544	132447	90569	76415	65072	87022	62367	102600	105596	65737	62705	62870	57767	55503	47246	70047	90279	91014	40086	67776	118185	17793	15149	21335	85318	8094	43426	89627	104484	80586	83126	82763	221802	34229	32277	26072	30381	30597	17428	37768
46	1518	1547	5904	309647	289462	361714	1095	604	780	343124	363140	329011	257047	225521	270642	247044	285576	281697	282266	279170	266514	257368	251332	232018	279676	292136	299498	243882	252255	223177	209747	202394	222420	326045	52081	229210	320041	322012	309075	313157	309478	375394	266068	260344	252730	269616	258608	190792	292871
47	547	511	8550	349603	334745	371349	832	698	632	340170	361308	305084	286249	279007	298857	270883	343476	346460	321780	317568	325555	313074	307513	298047	308438	321974	327004	325511	304997	327832	287690	275637	305698	342449	54249	244979	327380	340679	324957	331591	326795	424973	327029	325339	314035	327489	319025	254635	321793
48	556	559	8814	351716	337752	374233	759	686	627	347173	362677	301241	293853	286868	305795	279701	347723	350317	326987	322618	332746	319011	314327	304596	314757	327524	335893	332666	307700	352565	303622	294189	321912	344881	54533	246749	329471	336504	330496	333439	329369	430171	343172	338031	324559	334152	330204	257784	336156
49	573	579	8713	353062	340801	375538	834	668	723	349862	360174	304786	298015	289430	309932	283035	352602	350451	328662	322247	337019	320721	317917	307758	319824	332179	339396	334475	309695	363582	309228	303346	330119	346716	55692	248847	332545	339980	329704	336069	329140	444581	345435	342040	327891	338265	331163	259536	344801
50	591	522	9067	353498	342120	378797	804	664	577	349972	361823	304312	301116	292368	312570	287625	353765	351992	330044	324569	335498	325453	320195	308460	320736	333381	339618	335844	310816	364699	312794	306847	333550	348008	54802	248505	331265	338803	332867	337425	330718	445836	346369	342936	330259	336845	331477	259416	350480
51	521	535	8826	353345	343270	376983	785	668	682	348949	360314	302435	300597	293251	314048	288267	356642	353899	328417	325034	338277	326888	321350	311013	321992	335299	343804	334943	310814	370557	312614	310473	333433	349291	55604	248423	331203	336958	332435	335426	333453	438748	348038	345221	328666	337126	331392	262395	356359
52	583	586	9144	354929	344732	379109	836	653	633	349127	361630	302403	302589	296464	314063	288010	356934	356819	330038	325475	339745	327348	324035	311666	322019	337928	342482	336483	310999	371297	315874	309289	336446	347773	54929	249856	333206	338383	332307	336123	332348	446260	348581	344994	328960	337505	331908	260123	359077
53	533	546	8937	355104	342886	379560	807	616	587	346101	360187	300283	305463	300049	312863	289686	361037	357788	335040	325699	339745	326768	323307	312671	324934	335942	345213	335656	312193	374311	316808	309937	334357	348402	55411	251464	333127	340423	332234	335274	332774	446633	349414	346560	331077	337455	332725	259687	362677
54	547	480	8919	354891	342147	384294	783	740	656	348416	361193	300675	306142	297038	316739	288776	359431	355189	331995	327996	339374	329891	322531	312341	328164	339680	343841	336307	312868	376880	317741	312363	336224	349307	56257	250919	334015	337783	334823	335817	334366	447334	351147	346363	329929	338340	331630	260852	365490
55	522	535	8857	354983	341998	380589	855	710	691	348155	360326	298015	304813	299500	313767	289877	361220	359439	333911	325087	338799	328735	324771	313701	326377	336752	345644	335662	310878	377394	318560	312872	335946	347559	55134	251296	332425	338622	332975	337334	333208	448446	348359	348879	331223	337406	333411	261743	365060
56	609	459	8789	354528	342315	379350	858	668	648	347021	360093	293712	304214	300082	316817	290826	361316	358296	332858	326350	340410	329565	323436	313613	326054	336897	345314	336577	313199	375697	318419	313643	335276	347782	55116	252131	333554	338105	335961	337499	332304	448109	348969	349650	328641	336928	333768	261768	368650
57	553	569	8873	356357	342924	380637	749	713	665	346136	362471	296210	304492	297979	318090	292407	358186	360604	333014	328659	341981	329471	326243	314141	328695	338582	344884	335509	313567	378938	319334	313667	334169	349077	55696	251119	332834	339417	333597	338503	333855	448273	348889	348109	330604	337740	332676	262137	371320
58	531	544	9127	356713	345382	382291	782	647	616	349027	359570	295042	308127	298191	315223	289506	361110	359409	332982	327472	339706	330091	326286	314730	328729	339972	346028	337771	313574	379109	319387	312963	336848	349637	55363	252185	334379	340824	335594	336132	332122	447464	350817	348505	330770	338284	332386	261545	371310
59	528	539	8672	356312	344427	380197	822	612	683	346753	361271	293145	306371	299130	317019	290763	362471	360727	332659	328633	339679	332893	324586	315423	327288	341154	344384	338224	313530	379063	320727	314194	339137	346753	55855	253719	333572	337443	334973	337145	333238	448849	351272	349381	330499	337230	335683	263198	371533
60	563	589	9037	355301	343515	381296	782	702	598	347963	360706	290994	308240	298766	318271	292773	362669	361588	333009	328295	338779	329985	326329	313059	327026	339791	346452	334811	313221	380944	320562	314197	337153	349445	55687	251727	333974	339596	335242	337843	332537	447758	352259	348910	331925	338165	333508	260510	373278
[truncated: 179 more columns]

## Sheet: Source data Extended Data Fig6b
Time (min)	Buffer	Buffer	Buffer	Buffer + DiSC3-5	Buffer + DiSC3-5	Buffer + DiSC3-5	Buffer + A. baumannii ATCC 19606	Buffer + A. baumannii ATCC 19606	Buffer + A. baumannii ATCC 19606	Buffer + DiSC3-5 + A. baumannii ATCC 19606	Buffer + DiSC3-5 + A. baumannii ATCC 19606	Buffer + DiSC3-5 + A. baumannii ATCC 19606	Archaeasin-1	Archaeasin-1	Archaeasin-1	Archaeasin-2	Archaeasin-2	Archaeasin-2	Archaeasin-4	Archaeasin-4	Archaeasin-4	Archaeasin-5	Archaeasin-5	Archaeasin-5	Archaeasin-6	Archaeasin-6	Archaeasin-6	Archaeasin-7	Archaeasin-7	Archaeasin-7	Archaeasin-9	Archaeasin-9	Archaeasin-9	Archaeasin-11	Archaeasin-11	Archaeasin-11	Archaeasin-12	Archaeasin-12	Archaeasin-12	Archaeasin-13	Archaeasin-13	Archaeasin-13	Archaeasin-14	Archaeasin-14	Archaeasin-14	Archaeasin-15	Archaeasin-15	Archaeasin-15	Archaeasin-17
1	0	2	0	2685	2910	2947	1	0	2	2409	2214	2459	1671	1881	1980	1730	2123	2183	1323	1501	1568	2027	2261	2074	1345	1778	2029	1943	1746	1982	1581	1429	1895	1916	2230	2334	1454	1495	1697	1715	1702	1727	1419	1439	1711	1955	1897	1980	1484
2	0	0	0	2726	2592	2754	0	0	5	2043	2268	2353	1503	1538	1902	1830	2137	2191	1399	1411	1602	1954	2106	2123	1343	1626	1613	1804	1680	2085	1586	1345	1931	1918	1972	2113	1331	1373	1694	1754	1722	1649	1398	1345	1649	1802	1921	1847	1489
3	0	0	0	2515	2491	2680	0	0	0	2205	2063	2352	1507	1488	1844	1790	2006	2141	1297	1356	1541	1836	2052	1964	1414	1492	1730	1692	1564	1964	1429	1294	1809	1634	2016	1912	1388	1405	1439	1600	1629	1664	1365	1362	1508	1729	1991	1876	1379
4	0	0	0	2319	2276	2357	0	0	0	2042	2173	2220	1298	1314	1874	1824	2009	2028	1334	1320	1525	1826	1936	1915	1464	1457	1670	1805	1627	1743	1398	1313	1740	1718	1803	2081	1303	1241	1403	1532	1599	1728	1310	1321	1537	1709	1824	1882	1303
5	7	0	0	2150	2218	2266	0	0	0	2052	1980	2284	1327	1258	1849	1774	1925	2049	1401	1292	1494	1830	1936	1912	1410	1456	1750	1750	1584	1840	1417	1291	1766	1897	1796	1891	1378	1284	1537	1570	1581	1637	1315	1386	1455	1662	1710	1751	1290
6	0	0	0	2236	2140	2205	0	1	2	1911	2145	2182	1265	1337	1867	1732	1961	1940	1350	1312	1523	1813	1867	1748	1345	1456	1574	1569	1717	1899	1349	1265	1651	1687	1711	1802	1379	1330	1365	1723	1622	1687	1301	1287	1521	1801	1693	1850	1338
7	0	0	0	2128	2033	2082	3	4	0	1995	1969	2079	1189	1273	1817	1702	1838	2006	1341	1208	1495	1733	1845	1863	1242	1474	1700	1673	1657	1766	1430	1296	1608	1653	1790	1834	1327	1320	1494	1523	1600	1685	1278	1224	1560	1559	1711	1760	1358
8	0	1	0	2001	1999	2116	0	0	6	1888	1934	2027	1289	1281	1764	1752	1839	1928	1308	1330	1427	1734	1712	1880	1233	1445	1590	1761	1519	1840	1256	1336	1602	1638	1648	1798	1311	1340	1388	1542	1574	1757	1309	1224	1600	1687	1646	1638	1286
9	0	14	0	2034	1952	2065	0	0	0	1755	1876	2078	1275	1235	1735	1721	1902	1898	1385	1303	1414	1610	1730	1727	1335	1419	1544	1602	1604	1797	1356	1328	1551	1729	1705	1651	1295	1322	1387	1556	1617	1705	1224	1244	1575	1598	1707	1573	1226
10	0	0	0	1930	1960	1941	0	0	0	1918	1938	1954	1181	1332	1778	1691	1778	1808	1285	1247	1333	1734	1705	1795	1308	1473	1516	1654	1593	1741	1375	1241	1550	1658	1661	1701	1302	1183	1398	1652	1553	1611	1228	1302	1400	1632	1614	1539	1254
11	0	0	4	1935	1944	1930	0	0	0	1811	1829	2054	1216	1366	1788	1752	1767	1906	1186	1290	1360	1650	1695	1785	1326	1422	1496	1478	1573	1814	1350	1297	1539	1637	1500	1675	1290	1157	1369	1568	1598	1635	1349	1240	1419	1593	1607	1589	1318
12	0	0	0	1938	1885	1908	0	0	0	1739	1715	1992	1148	1247	1803	1647	1789	1964	1202	1301	1265	1705	1734	1719	1352	1377	1442	1509	1566	1787	1312	1174	1477	1588	1549	1563	1300	1250	1310	1472	1581	1590	1227	1245	1323	1580	1601	1545	1256
13	0	0	1	1880	1805	1877	8	0	0	1803	1750	1905	1143	1195	1655	1619	1782	1833	1294	1313	1321	1698	1625	1705	1335	1359	1655	1583	1558	1509	1247	1293	1505	1491	1565	1608	1354	1286	1395	1409	1526	1612	1295	1379	1612	1504	1505	1504	1294
14	0	0	0	1972	1990	1986	0	0	0	1648	1835	1926	1206	1205	1586	1680	1683	1880	1333	1271	1350	1645	1672	1696	1211	1325	1466	1480	1538	1682	1276	1170	1460	1656	1581	1585	1253	1311	1368	1505	1514	1565	1251	1309	1379	1420	1611	1509	1235
15	0	0	0	1962	1838	1793	0	0	1	1821	1769	1934	1184	1223	1633	1577	1761	1831	1210	1200	1402	1558	1647	1602	1322	1292	1381	1619	1523	1784	1293	1283	1443	1545	1538	1528	1304	1285	1371	1484	1638	1490	1148	1305	1451	1512	1568	1428	1304
16	0	0	6	3284	3052	3210	0	0	0	2805	2768	2950	2010	1909	3448	2717	3320	3499	1709	1688	2326	3299	3502	3484	1798	2195	2529	2798	2370	3152	2597	2456	3014	2501	2674	3356	2315	2382	2663	2600	2847	2789	1462	1466	1811	3792	3475	3265	2095
17	0	4	0	3302	2911	2951	0	0	0	2789	2706	2891	2010	1983	3514	2860	3302	3698	1610	1624	2380	3472	3539	3812	1840	2071	2482	2870	2298	3639	2444	2372	3155	2440	2844	3535	2231	2400	2544	2711	3012	3082	1496	1748	1862	3461	3558	3525	2067
18	0	0	0	3204	2882	3109	0	7	0	2737	2744	2919	1967	1969	3684	2650	3488	3601	1638	1718	2362	3384	3701	3684	1803	2253	2602	2954	2387	3435	2560	2370	3109	2540	2813	3646	2215	2269	2573	2662	3156	3166	1425	1674	1773	3684	3860	3671	2055
19	0	0	0	3130	2957	2898	0	0	1	2743	2669	2879	1956	1894	3597	2820	3524	3646	1742	1726	2396	3355	3740	3774	1817	2233	2652	2925	2437	3481	2597	2522	3189	2567	2761	3736	2268	2289	2602	2668	3430	3128	1505	1670	1777	3614	3823	3615	2116
20	0	0	19	3190	2906	2851	4	0	0	2727	2708	2888	1897	1849	3726	2720	3605	3853	1535	1598	2343	3444	3641	3797	1732	2255	2564	3013	2464	3360	2722	2500	3149	2432	2743	3690	2297	2244	2517	2735	3218	3337	1531	1727	1913	3722	3911	3841	2090
21	0	0	0	3166	2896	2697	0	0	0	2668	2708	2806	1910	1946	3878	2696	3512	3863	1610	1550	2237	3436	3943	3949	1710	2070	2575	2872	2459	3500	2682	2399	3297	2443	2765	3874	2244	2345	2643	2653	3363	3193	1479	1696	1969	3680	3859	4050	2078
22	0	0	0	3138	2818	2842	0	4	0	2751	2716	2776	1919	1995	3664	2758	3632	3766	1571	1646	2508	3480	3811	3950	1793	2162	2580	2910	2547	3692	2681	2480	3119	2436	2851	4168	2125	2215	2663	2839	3321	3172	1522	1676	1904	3542	3863	4084	2070
23	0	0	0	3190	2860	2874	0	0	0	2591	2635	2768	2044	2028	3840	2687	3499	3850	1663	1611	2462	3442	3917	3928	1665	2091	2508	3166	2577	3524	2660	2444	3138	2435	2767	3901	2206	2264	2617	2640	3455	3168	1498	1595	1984	3582	3855	4172	2115
24	5	0	0	3016	2866	2908	0	0	0	2720	2677	2770	1956	2001	3731	2784	3599	3856	1705	1576	2526	3473	3975	3933	1523	2215	2610	3074	2443	3680	2619	2421	3280	2440	2842	3813	2135	2312	2380	2986	3489	3224	1451	1678	1938	3715	4037	4258	2133
25	0	10	0	3010	2856	2840	0	8	0	2657	2633	2602	1928	1906	3803	2685	3594	3940	1619	1526	2418	3463	3934	3893	1618	2231	2652	3065	2515	3443	2662	2285	3113	2526	2784	3935	2212	2225	2584	2706	3377	3425	1534	1754	1983	3654	3782	4135	1957
26	6	0	0	2986	2710	2755	0	0	0	2494	2501	2662	1944	2017	3887	2806	3775	3959	1535	1568	2466	3646	3830	3939	1664	2119	2721	3187	2620	3898	2738	2356	3083	2463	2842	3777	2033	2253	2488	2845	3380	3126	1603	1710	2070	3801	3869	4217	1887
27	0	0	0	2878	2835	2756	0	0	0	2714	2470	2584	2047	1992	3997	2817	3644	3933	1497	1484	2452	3541	3934	4043	1616	2179	2532	3231	2649	3717	2800	2323	3230	2450	2811	3886	2140	2306	2503	2673	3512	3316	1612	1669	1861	3594	3882	4171	1960
28	0	0	4	2785	2556	2885	2	0	0	2690	2623	2607	2003	2113	3788	2740	3597	3897	1602	1626	2565	3458	3905	3990	1752	2202	2925	3066	2621	3790	2732	2340	3278	2373	2846	3885	2079	2266	2702	2672	3489	3320	1549	1729	2039	3676	3843	4172	2183
29	0	0	0	2864	2849	2788	0	2	0	2745	2590	2548	1972	2066	4090	2822	3665	3938	1591	1506	2383	3432	3903	3910	1641	2161	2668	3161	2613	3704	2790	2431	3240	2484	2737	3785	2185	2251	2536	2765	3619	3302	1482	1729	1925	3675	3862	4127	2055
30	0	0	0	2883	2740	2709	0	0	0	2741	2492	2467	1914	1991	3997	2688	3683	3980	1507	1525	2470	3509	3881	3912	1654	2085	2623	3128	2773	3631	2731	2327	3355	2363	2771	3711	2302	2199	2663	2792	3471	3337	1579	1808	1958	3560	3966	4079	2034
31	0	3	0	2770	2651	2773	0	0	0	2455	2532	2686	2190	1930	3833	2832	3676	4024	1550	1568	2575	3661	3978	3928	1604	2269	2642	3366	2672	3519	2801	2456	3402	2510	2682	3713	2169	2098	2590	2936	3626	3421	1562	1837	2026	3551	3784	4220	2083
32	6	0	0	2870	2751	2704	0	6	0	2418	2478	2536	1995	2062	3944	2848	3494	3979	1596	1458	2487	3514	3776	3916	1700	2131	2741	3116	2737	3835	2832	2544	3354	2372	2701	3896	1999	2167	2452	2853	3512	3487	1636	1724	1978	3790	3723	4192	1976
33	0	0	0	2895	2572	2693	0	0	0	2506	2564	2319	2048	2101	4001	2565	3726	4128	1453	1473	2437	3428	3890	4081	1694	2078	2858	3139	2839	3737	2836	2364	3259	2239	2747	3691	2054	2220	2467	2765	3274	3378	1542	1875	1944	3825	3834	4053	2008
34	0	0	0	2687	2695	2773	0	0	0	2482	2429	2460	2038	2210	4081	2951	3676	3960	1575	1486	2433	3419	3777	4043	1608	1939	2653	3147	2759	3841	2840	2406	3363	2511	2638	3746	1990	2219	2580	2799	3571	3336	1570	1639	2057	3593	3621	3933	1947
35	0	0	0	2743	2660	2674	0	0	0	2514	2301	2427	1986	2036	4109	2707	3579	4103	1509	1552	2564	3459	3988	4074	1583	2108	2685	3232	2847	3754	2886	2613	3359	2526	2779	3806	2133	2193	2553	2741	3545	3318	1594	1838	2028	3657	3808	4273	2068
36	0	0	1	2873	2672	2690	12	0	0	2376	2466	2410	1937	2102	4042	2760	3626	3967	1535	1411	2495	3577	4008	3985	1555	2089	2678	3332	2702	3722	2766	2421	3400	2422	2728	3768	2077	2056	2583	2755	3541	3406	1645	1945	2017	3667	3735	4116	2023
37	0	0	0	2740	2793	2638	0	8	0	2466	2378	2366	2057	2036	4104	2796	3722	3979	1440	1501	2535	3651	3961	3975	1688	2103	2660	3327	2615	3738	2818	2659	3505	2508	2785	3827	2056	2247	2429	2790	3663	3447	1586	1805	1972	3650	3752	3924	2082
38	4	0	0	2763	2751	2536	2	0	0	2550	2368	2312	1851	2119	4148	2791	3641	4004	1427	1520	2502	3510	3887	4021	1483	2157	2726	3250	2941	3854	2817	2453	3315	2494	2820	3966	2112	2266	2488	2878	3586	3323	1640	1686	2093	3618	3913	3978	1945
39	0	0	0	2779	2715	2508	0	0	4	2501	2365	2353	2069	2195	4231	2814	3765	4134	1374	1470	2502	3623	3986	4024	1594	2032	2596	3153	2697	3918	2842	2491	3431	2485	2785	3852	2042	2184	2437	2649	3522	3381	1693	1798	2036	3558	3713	4028	2082
40	0	0	0	2631	2593	2592	5	0	0	2406	2401	2284	1983	2099	4221	2755	3703	3972	1484	1407	2676	3528	3953	3944	1521	2207	2625	3286	2819	3921	2948	2627	3196	2402	2810	3778	2018	2145	2430	2857	3560	3387	1666	1804	1951	3616	3765	4071	2027
41	8	0	0	2723	2674	2620	0	14	0	2368	2257	2346	2101	2203	4094	2618	3654	4223	1587	1421	2644	3578	4032	3970	1521	2109	2618	3255	2787	3813	2947	2455	3352	2486	2640	3955	2068	2298	2428	2710	3544	3389	1731	1773	2131	3609	3689	3845	2070
42	0	0	0	2760	2545	2613	0	3	0	2458	2335	2303	2102	2190	4286	2961	3787	3868	1425	1405	2532	3659	3899	4053	1456	1960	2733	3216	2882	3856	2865	2454	3456	2503	2739	3861	2030	2115	2476	2864	3578	3346	1552	1753	2097	3710	3747	3940	2125
43	0	0	0	2668	2452	2522	15	0	0	2244	2360	2307	2241	2195	4276	2720	3627	4076	1475	1354	2695	3497	3935	4058	1518	1975	2666	3426	2792	3898	2873	2560	3430	2461	2719	3705	2044	2248	2456	2664	3601	3306	1665	1810	2047	3665	3610	3949	1973
44	1	0	0	2738	2518	2488	0	0	0	2276	2184	2249	2156	2095	4370	2824	3750	4134	1487	1346	2536	3513	3849	3978	1569	2117	2809	3414	2860	3781	2940	2569	3193	2508	2617	3795	1983	2094	2557	2874	3682	3686	1617	1908	2026	3526	3798	3945	2031
45	0	0	0	2651	2571	2481	0	0	0	2393	2322	2302	2203	2268	4165	2874	3731	3915	1532	1488	2636	3506	4085	3888	1545	2130	2577	3398	2721	3894	3002	2642	3356	2431	2747	3760	1906	2167	2531	2846	3586	3467	1691	1734	2029	3649	3625	3788	2087
46	0	2	9	2651	2520	2643	2	1	6	2294	2294	2192	2178	2082	4207	2895	3630	3970	1456	1431	2692	3579	3914	3954	1504	2054	2779	3180	2853	3993	2929	2426	3294	2568	2744	3836	2000	2124	2421	2775	3462	3416	1666	1784	2017	3648	3746	3651	2114
47	0	0	0	2681	2421	2552	0	0	0	2185	2410	2291	2192	2209	4381	2698	3545	3958	1422	1468	2486	3526	3777	3961	1444	2072	2703	3465	2790	3877	2861	2468	3411	2398	2538	3712	2076	2122	2487	2628	3550	3380	1640	1781	2034	3653	3568	3876	2113
48	0	0	0	2568	2489	2435	0	1	0	2233	2261	2222	2285	2203	4450	2708	3634	3999	1405	1523	2590	3571	3815	3935	1604	2061	2660	3289	2784	3954	2918	2398	3238	2492	2610	3578	2163	2185	2543	2809	3555	3343	1662	1857	2031	3526	3615	3758	2020
49	0	0	0	2569	2450	2475	0	0	0	2169	2369	2074	2375	2181	4300	2828	3719	4034	1448	1436	2476	3579	3843	4001	1560	2053	2680	3220	2777	3853	2906	2327	3385	2411	2701	3661	2025	2212	2537	2885	3527	3447	1669	1869	2038	3549	3578	3748	2041
50	0	5	0	2619	2446	2516	0	0	4	2189	2177	2105	2212	2336	4435	2728	3641	3854	1488	1550	2598	3377	3836	4036	1562	1999	2616	3426	2829	4026	3120	2483	3446	2371	2725	3673	2003	2075	2535	2732	3405	3419	1636	1799	1991	3533	3569	3808	2036
51	7	0	7	2668	2368	2482	0	0	0	2211	2290	2158	2124	2371	4390	2734	3773	4024	1382	1550	2691	3581	3900	4098	1487	2107	2600	3397	2852	3973	2892	2383	3474	2427	2629	3583	2045	1990	2578	2635	3416	3429	1717	1782	2135	3623	3676	3712	1985
52	0	0	0	2566	2368	2401	6	0	0	2246	2209	2115	2360	2262	4529	2660	3688	4118	1412	1470	2763	3619	3874	3850	1477	1955	2658	3350	2945	3726	2960	2391	3455	2444	2686	3621	1977	2220	2422	2815	3617	3395	1668	1911	2204	3598	3441	3691	2039
53	0	0	0	2623	2325	2324	1	0	0	2206	2213	2047	2078	2278	4469	2889	3754	3998	1482	1395	2589	3527	3808	3904	1542	1985	2613	3386	2918	3937	2904	2446	3502	2526	2656	3565	1958	2110	2485	2867	3512	3322	1897	1872	2133	3488	3563	3669	2018
54	14	0	0	2562	2502	2329	0	0	0	2281	2087	2064	2260	2382	4392	2609	3645	4079	1437	1326	2619	3413	3858	3981	1464	2055	2750	3372	2804	3867	2943	2482	3437	2506	2640	3534	1957	2149	2327	2603	3606	3571	1650	1897	2076	3476	3462	3594	2081
55	0	0	0	2584	2414	2439	0	0	7	2215	2267	2190	2335	2374	4398	2683	3711	3952	1387	1502	2492	3538	3900	4022	1527	1982	2644	3370	2887	4044	3201	2490	3557	2430	2632	3519	1894	2167	2400	2674	3648	3335	1769	1798	2146	3361	3402	3708	2002
56	0	0	0	2542	2497	2512	0	0	0	2124	2115	2113	2166	2405	4421	2731	3758	4103	1357	1370	2574	3605	3987	3915	1490	1947	2598	3388	2762	3908	3030	2477	3285	2449	2786	3673	2004	2135	2403	2711	3606	3383	1629	1839	2047	3385	3361	3613	2097
57	0	0	0	2595	2523	2271	12	0	0	2064	2166	2042	2257	2365	4654	2856	3667	4062	1490	1406	2691	3421	3786	3863	1449	1994	2708	3331	2658	4106	3025	2471	3398	2344	2687	3433	2060	2124	2369	2675	3522	3385	1720	1891	2277	3458	3432	3568	1997
58	0	0	0	2554	2388	2515	0	0	0	2180	2120	2054	2437	2217	4565	2821	3615	4075	1438	1403	2718	3525	3755	3963	1463	2113	2608	3332	2774	3754	3054	2381	3355	2413	2706	3485	2045	2098	2252	2759	3356	3296	1737	1906	2086	3540	3466	3573	1979
59	0	0	0	2541	2331	2518	11	0	0	2106	2161	1938	2266	2316	4719	2766	3796	4056	1480	1423	2648	3439	3765	4005	1445	1921	2499	3499	2888	3947	3020	2387	3337	2404	2573	3631	2006	2079	2453	2785	3446	3265	1748	1803	2145	3389	3249	3466	2028
60	0	2	0	2447	2335	2418	0	0	0	2076	2027	2002	2376	2377	4466	2734	3739	4214	1455	1319	2684	3674	3948	3850	1531	2030	2535	3448	2911	3997	3169	2508	3424	2392	2527	3595	1914	2148	2353	2673	3375	3347	1666	1770	2126	3428	3418	3566	1991
61	0	0	2	5240	5471	4445	0	0	0	3094	3437	3070	5094	4984	5930	5231	5718	6224	4726	5058	5895	5867	4753	5345	4768	5153	4692	5122	4941	4651	6514	5134	5124	5033	4131	4204	5805	5689	5590	4450	4547	4273	5319	4161	4458	4445	4355	4603	5803
62	0	0	0	6875	7119	6149	5	0	0	4520	4588	4350	6134	6169	8177	7113	7784	8457	6176	6303	7469	6901	5971	6638	6100	6414	5977	4275	5825	5965	7511	6358	5683	6039	5121	6069	7130	6531	6230	5492	5105	5209	6314	4935	5524	5348	5242	5486	6728
63	0	0	0	7799	7885	7179	0	0	0	5262	5559	5248	6478	6734	8470	8595	8364	8887	7189	6766	8418	7808	6834	7438	6393	7038	6811	6165	6335	6259	8128	7106	6303	6823	5753	6749	7130	7079	6800	5958	6217	5927	6356	5235	6083	6119	5932	6358	7241
64	0	6	0	8261	8312	8061	0	0	0	5998	6106	5853	6775	7005	9019	8924	8626	9646	7383	6897	8617	8467	7278	7918	6727	7150	6971	6974	6739	7234	8403	7061	6848	7107	6250	7520	7603	7358	7116	6651	6521	6792	6772	5574	6614	6564	6474	6792	7468
65	1	0	0	9074	8553	8254	5	0	0	6515	6314	6198	6956	7208	9485	8622	8372	9542	7835	7215	8966	8327	7915	8441	6948	7721	7477	7340	6985	7595	8400	7387	7290	7388	6722	7436	7822	7486	7299	6748	6961	6960	6867	5515	6715	7197	6681	7016	7662
66	0	0	0	9065	9154	8633	0	3	0	6656	6779	6345	6991	7346	9205	9137	8509	9497	7620	7161	9312	8593	8073	8733	7222	7687	7898	7929	7472	7988	8785	7781	7201	7565	6657	7798	7925	7684	7860	7345	7246	7151	7071	5401	6696	7223	7123	7352	7909
67	0	7	3	9168	9285	8919	0	0	0	6597	6965	6892	7261	7325	9562	9179	8785	9981	7918	7500	9202	8867	8283	8613	7278	7821	7999	7978	7293	8166	8967	7798	7300	7599	6811	7960	8048	8123	7645	7598	7570	7392	7210	5664	7056	7248	7364	7373	8189
68	0	0	0	9450	9330	9038	4	0	0	6841	6918	6670	7206	7652	9622	9093	8731	10141	8109	7412	9211	8967	8349	8651	7253	7964	8068	8202	7835	8479	8795	7893	7737	7710	6897	8140	8180	7923	7884	7627	7752	7618	7365	5882	7095	7363	7125	7663	8355
69	1	0	0	9253	9299	8762	0	13	7	6968	7044	6695	7538	7734	9486	9360	8991	9943	7693	7535	9618	8845	8593	8696	7489	8303	8383	8241	7702	8573	9331	8045	7748	7806	6994	8017	8346	8032	8030	7788	7832	7390	7595	5778	7268	7399	7700	7769	8302
70	3	0	0	9403	9344	9141	0	0	0	6994	7049	6883	7473	7615	9517	9449	8907	10072	7552	7674	9612	9145	8701	8613	7666	8334	8550	8527	7906	8379	9239	7726	8179	7943	7218	8151	8139	8049	8103	7781	7940	7793	7559	5891	7273	7594	7482	7647	8392
71	0	0	0	9490	9351	9284	6	0	0	7080	6914	6862	7224	7407	9584	9450	8867	9975	7765	7716	9370	8936	8779	9131	7362	8192	8147	8460	7872	8907	9536	8197	7895	7987	7268	8079	7986	8281	8044	7854	8196	7808	7551	5888	7076	7547	7184	7666	8465
72	0	0	0	9177	9567	9141	0	0	0	6915	7260	7020	7322	7726	9747	9395	9032	9907	7739	7392	9566	9034	8776	9199	7381	8529	8604	7455	8144	8692	9331	8218	8029	7702	7396	8425	8149	8293	8323	8007	8105	7722	7536	5779	7108	7685	7379	7765	8468
73	0	0	0	9352	9569	9391	3	0	0	7319	7272	7035	7402	7604	9809	9502	8971	10578	7655	7458	9779	8883	8919	9039	7638	8401	8618	9170	7787	8915	9407	8052	8084	8028	7578	8476	8539	8023	8279	8001	8271	7682	7367	5765	7076	7879	7715	7820	8650
74	0	0	0	9253	9399	9091	0	0	0	7199	7350	7070	7498	7711	9671	9622	8998	10320	7562	7636	9740	8953	8947	9058	7304	8213	8515	9116	8339	9121	9640	8314	8384	8029	7769	8297	8472	8135	8120	8238	8338	7996	7533	5781	7368	7673	7983	7828	8785
75	5	0	0	9481	9349	9150	1	3	0	7303	7445	7069	7334	7752	9633	9546	8936	10342	7694	7649	9766	9216	8917	9169	7667	8125	8763	9050	7961	9074	9708	8046	8311	7857	7753	8487	8474	8070	8144	8031	8151	7930	7629	5773	7004	7875	7671	7926	8660
[truncated: 179 more columns]
