# Supplementary material for: Deep learning reveals antibiotics in the archaeal proteome
Source: Nat Microbiol. 2025 Aug 12;10(9):2153–67. doi: 10.1038/s41564-025-02061-0 (PMC12408343; doi:10.1038/s41564-025-02061-0)
Supplement: Supplementary file 17 — Statistical source data. [file 41564_2025_2061_MOESM17_ESM.xlsx]

## Sheet: Source data Extended Data Fig 7
	Peptide Concetration (Œºmol L-1)	Archeasin-1	Archeasin-1	Archeasin-2	Archeasin-2	Archeasin-3	Archeasin-3	Archeasin-4	Archeasin-4	Archeasin-5	Archeasin-5	Archeasin-6	Archeasin-6	Archeasin-7	Archeasin-7	Archeasin-8	Archeasin-8	Archeasin-9	Archeasin-9	Archeasin-10	Archeasin-10	Archeasin-11	Archeasin-11	Archeasin-12	Archeasin-12	Archeasin-13	Archeasin-13	Archeasin-14	Archeasin-14	Archeasin-15	Archeasin-15	Archeasin-16	Archeasin-16	Archeasin-17	Archeasin-17	Archeasin-18	Archeasin-18	Archeasin-19	Archeasin-19	Archeasin-20	Archeasin-20	Archeasin-21	Archeasin-21	Archeasin-22	Archeasin-22	Archeasin-23	Archeasin-23	Archeasin-24	Archeasin-24
64	64	184	23.9	67.7	1.6	15.8	1.5	46.7	5.1	-0.8	1.3	0.5	1.1	110.5	6.7	0	1	6.7	2.8	36.5	0.7	39.7	57.5	197.8	18.8	170.538	11.4528	-3.14123	3.32394	-3.16475	3.40726	65.3176	19.0772	129.233	25.5348	1.5482	4.31175	-0.313195	6.91814	158.921	18.0843	-0.236689	2.87947	184.675	11.1513	52.5085	36.1454	83.3195	10.5613
32	32	77.7	107.2	18.1	24.7	2.5	4.6	5.4	9.4	-0.8	0.6	0.7	0.2	13.9	20	0.8	0.3	0.4	1.9	10.7	17.3	-0.5	0.1	147.1	8.8	161.122	17.1049	0.916048	9.47115	-3.19857	2.20416	34.6891	19.0206	14.6823	11.5701	-1.76907	3.56302	-2.36073	3.27521	63.3202	27.776	-0.997649	2.90492	143.48	15.7841	10.8181	20.695	24.0718	19.9116
16	16	18	27.2	8.1	13.6	0.4	3	0.6	3.7	-1.1	1.6	1.3	1	2	4.3	0.7	1.1	-0.9	1.1	4.9	6.3	-0.1	0.7	117.1	10.5	133.82	6.17052	-2.04457	5.01601	-2.3525	4.15926	15.0323	17.7716	-1.82657	4.24044	-0.919269	3.28403	-1.53444	2.7429	11.7607	16.574	-2.08484	2.61433	80.2015	28.2133	-0.233811	5.96537	16.1228	18.4076
8	8	0.1	1.2	3	4.4	-0.5	1.4	0	1.8	-0.9	1.1	0.9	0.2	0	1	0.5	0.4	-0.9	0.5	1.3	1.2	-0.3	0.3	86.6	15.8	103.216	7.70529	-1.66371	2.70361	-3.71722	3.04206	2.88484	7.97587	-3.09034	3.32407	-2.32194	2.45855	-1.82462	2.00867	-1.57061	2.77111	-2.14094	2.32219	27.7665	20.1355	-4.14916	3.36032	-3.71425	3.58275
4	4	0.4	0.4	0.6	1.3	-1.2	0.3	0.7	0.5	-1.5	0.4	1.1	0.5	-1.2	0.8	0.6	0.3	-1	0.6	0.2	0.5	-0.6	0	56	14.8	60.5579	5.91421	4.22631	6.27711	-3.76067	2.25107	-2.39595	3.32805	-3.86642	2.53749	-2.68131	2.57108	-1.59357	1.79631	-2.66082	2.31812	-3.14287	2.01039	0.296528	4.33433	-5.24011	4.02931	-5.4579	4.02961
2	2	0.9	1.4	1.1	1.2	0	1.8	0.8	2.2	-0.1	1.7	0.9	1.6	0.5	1.5	0.3	1.4	-0.7	1.7	0.4	0.9	-0.3	0.7	30.3	14	25.3016	6.75094	9.61602	0.538788	-3.07164	3.47237	-2.64283	5.31286	-2.19983	3.96507	-1.34492	3.88128	-0.726724	4.26355	-1.88227	4.46489	-2.21069	3.79336	-1.46719	4.12816	-4.74741	4.02251	-4.23563	3.45822
1	1	-0.8	0.3	1.1	0.1	-1.9	0.7	1.8	0.6	-1.5	1	1.7	0.4	-1.6	1.2	1.2	1.4	-0.9	1.1	0.6	0.6	-1	1	11	12.4	5.18522	5.5975	4.91417	2.43641	-3.9752	2.88348	-4.54474	3.17266	-3.82035	3.09608	-3.18384	3.15339	-3.16817	2.87839	-2.86629	3.44628	-2.94674	3.10803	-3.26732	2.6149	-4.43221	4.1738	-5.00805	3.1925
0.5	0.5	-0.7	0.2	0.3	0.3	-0.7	0.5	0.4	0.9	-0.4	0.9	0.1	1.3	0.1	1.2	0.5	1.1	-0.1	0.2	0.1	0.2	0	0.7	-1.1	6	-2.77705	3.0264	0.355921	3.98327	-2.67953	2.12019	-2.00865	2.17877	-0.723544	2.70548	-0.366643	1.42071	-1.41794	3.13231	-0.858466	3.2658	-1.3152	2.42725	-0.850628	3.21163	-4.06883	3.39307	-3.8497	2.95479
[truncated: 112 more columns]
