# Supplementary material for: Deep learning reveals antibiotics in the archaeal proteome
Source: Nat Microbiol. 2025 Aug 12;10(9):2153–67. doi: 10.1038/s41564-025-02061-0 (PMC12408343; doi:10.1038/s41564-025-02061-0)
Supplement: Supplementary file 18 — Statistical source data. [file 41564_2025_2061_MOESM18_ESM.xlsx]

## Sheet: Source data Extended Data Fig8a
	Control	Control	Control	Control	Control	Control	Archaeasin-2	Archaeasin-2	Archaeasin-2	Archaeasin-2	Archaeasin-2	Archaeasin-2	Archaeasin-17	Archaeasin-17	Archaeasin-17	Archaeasin-17	Archaeasin-17	Archaeasin-17	Archaeasin-73	Archaeasin-73	Archaeasin-73	Archaeasin-73	Archaeasin-73	Archaeasin-73	Polymyxin B	Polymyxin B	Polymyxin B	Polymyxin B	Polymyxin B	Polymyxin B	Levofloxacin	Levofloxacin	Levofloxacin	Levofloxacin	Levofloxacin	Levofloxacin
Day 6	1.20e+009	4.00e+007	2.00e+008	2.00e+008	2.00e+008	8.00e+008	2.00e+007	2.00e+008	4.00e+008	1.00e+009	8.00e+008	2.00e+008	1.00e+008	2.00e+007	2.00e+008	6.00e+008	4.00e+008	2.00e+008	6.00e+007	4.00e+007	2.00e+008	2.00e+007	4.00e+008	2.00e+008	2000000	200000	400000	400000	600000	1400000	200000	400000	600000	200000	2000000	4000000

## Sheet: Source data Extended Data Fig8b
Time (days)	Control	Control	Control	Control	Control	Control	Control	Control	Control	Control	Control	Control	Archaeasin-2	Archaeasin-2	Archaeasin-2	Archaeasin-2	Archaeasin-2	Archaeasin-2	Archaeasin-2	Archaeasin-2	Archaeasin-2	Archaeasin-2	Archaeasin-2	Archaeasin-2	Archaeasin-17	Archaeasin-17	Archaeasin-17	Archaeasin-17	Archaeasin-17	Archaeasin-17	Archaeasin-17	Archaeasin-17	Archaeasin-17	Archaeasin-17	Archaeasin-17	Archaeasin-17	Archaeasin-73	Archaeasin-73	Archaeasin-73	Archaeasin-73	Archaeasin-73	Archaeasin-73	Archaeasin-73	Archaeasin-73	Archaeasin-73	Archaeasin-73	Archaeasin-73	Archaeasin-73	Polymyxin B
0	100	100	100	100	100	100	100	100	100	100	100	100	100	100	100	100	100	100	100	100	100	100	100	100	100	100	100	100	100	100	100	100	100	100	100	100	100	100	100	100	100	100	100	100	100	100	100	100	100
2	90.9	107.7	104.2	104.5	95.8	86.4	104.2	95.8	100	100	104.3	90.9	100	104.5	100	95.5	90	95.5	104.2	100	100	100	90	104.8	92.6	104.2	91.3	100	100	95.7	96	96.2	96	91.3	95	105.3	113.6	109.1	95.2	105.6	100	95	95.5	92	100	104.8	104.5	95.7	110
4							104.2	91.7	104.8	96	108.7	81.8							108.3	103.7	100	104.8	100	104.8							92	103.8	100	91.3	95	115.8							95.5	88	104	109.5	109.1	91.3
[truncated: 23 more columns]

## Sheet: Source data Extended Data Fig8c
Time (days)	Control	Control	Control	Control	Control	Control	Control	Control	Control	Control	Control	Control	Archaeasin-2	Archaeasin-2	Archaeasin-2	Archaeasin-2	Archaeasin-2	Archaeasin-2	Archaeasin-2	Archaeasin-2	Archaeasin-2	Archaeasin-2	Archaeasin-2	Archaeasin-2	Archaeasin-17	Archaeasin-17	Archaeasin-17	Archaeasin-17	Archaeasin-17	Archaeasin-17	Archaeasin-17	Archaeasin-17	Archaeasin-17	Archaeasin-17	Archaeasin-17	Archaeasin-17	Archaeasin-73	Archaeasin-73	Archaeasin-73	Archaeasin-73	Archaeasin-73	Archaeasin-73	Archaeasin-73	Archaeasin-73	Archaeasin-73	Archaeasin-73	Archaeasin-73	Archaeasin-73	Polymyxin B
0	100	100	100	100	100	100	100	100	100	100	100	100	100	100	100	100	100	100	100	100	100	100	100	100	100	100	100	100	100	100	100	100	100	100	100	100	100	100	100	100	100	100	100	100	100	100	100	100	100
3	100	95.5	105.3	100	100	100	95.8	104.2	100	95.5	100	105.3	105.3	113.3	105.3	104.5	100	105.9	110	111.8	111.1	105.6	106.3	100	111.1	105.3	106.7	111.1	105	105.3	105.6	105.9	105	105	105.6	106.3	106.3	111.1	112.5	105	100	106.3	100	105	100	109.5	100	106.3	105.3
4	100	100	110.5	109.5	100	105.3	91.7	100	100	90.9	105.3	115.8	115.8	120	121.1	109.1	111.1	123.5	125	117.6	116.7	116.7	118.8	110	122.2	115.8	126.7	122.2	125	115.8	127.8	123.5	100	115	127.8	118.8	125	127.8	131.3	105	113.3	118.8	105	115	111.8	123.8	111.1	118.8	121.1
6	100	100	110.5	109.5	95.5	105.3	87.5	95.8	105.3	95.5	110.5	115.8	105.3	140	115.8	104.5	111.1	105.9	125	117.6	111.1	116.7	131.3	115	127.8	115.8	113.3	116.7	120	115.8	127.8	117.6	105	110	133.3	125	125	138.9	131.3	105	120	118.8	105	115	100	133.3	111.1	131.3	121.1
8							87.5	91.7	110.5	100	115.8	126.3							130	117.6	116.7	122.2	143.8	125							138.9	123.5	115	110	127.8	131.3							100	120	94.1	123.8	111.1	137.5
[truncated: 23 more columns]
